# Supplementary material for: Natural Killer Cell Infiltration in Prostate Cancers Predict Improved Patient Outcomes
Source: Prostate Cancer Prostatic Dis. 2024 Feb 28;28(1):129–37. doi: 10.1038/s41391-024-00797-0 (PMC11349934; doi:10.1038/s41391-024-00797-0)
Supplement: Supplementary file 3 — Supplemental Table 1 [file 41391_2024_797_MOESM3_ESM.xlsx]

## Sheet: Demographics
	Prostate				Metastatic
Subgroup	NK cell Q1	NK cell Q2	NK cell Q3	NK cell Q4	NK cell Q1	NK cell Q2	NK cell Q3	NK cell Q4
Sex
Male	306	476	541	545	454	299	230	234
Female	0	0	0	0	0	0	0	0
Age (N)
35-39	0	3	0	0	0	1	0	0
40-44	1	0	4	4	0	0	0	0
45-49	8	7	16	18	5	3	6	1
50-54	14	33	42	42	16	10	9	11
55-59	30	74	63	69	25	25	20	20
60-64	59	85	97	104	65	42	37	44
65-69	69	111	125	122	104	56	41	43
70+	125	163	194	186	239	162	117	115
Age (N)
35-39	0	0.00630252	0	0	0	0.00334448	0	0
40-44	0.00326797	0	0.00739372	0.00733945	0	0	0	0
45-49	0.0261438	0.0147059	0.0295749	0.0330275	0.0110132	0.0100334	0.026087	0.0042735
50-54	0.0457516	0.0693277	0.077634	0.0770642	0.0352423	0.0334448	0.0391304	0.0470085
55-59	0.0980392	0.155462	0.116451	0.126606	0.0550661	0.083612	0.0869565	0.0854701
60-64	0.19281	0.178571	0.179298	0.190826	0.143172	0.140468	0.16087	0.188034
65-69	0.22549	0.233193	0.231054	0.223853	0.229075	0.187291	0.178261	0.183761
70+	0.408497	0.342437	0.358595	0.341284	0.526432	0.541806	0.508696	0.491453
