# Supplementary material for: Natural Killer Cell Infiltration in Prostate Cancers Predict Improved Patient Outcomes
Source: Prostate Cancer Prostatic Dis. 2024 Feb 28;28(1):129–37. doi: 10.1038/s41391-024-00797-0 (PMC11349934; doi:10.1038/s41391-024-00797-0)
Supplement: Supplementary file 4 — Supplemental Table 2 [file 41391_2024_797_MOESM4_ESM.xlsx]

## Sheet: Sheet1
Tumor Site	HALLMARK GENESET	NES	FDR
Prostate	MYC_TARGETS_V1	-2.102	0
Prostate	PROTEIN_SECRETION	-1.683	0
Metastasis	INTERFERON_GAMMA_RESPONSE	-1.706	0
Metastasis	IL6_JAK_STAT3_SIGNALING	-1.68	0
Metastasis	EPITHELIAL_MESENCHYMAL_TRANSITION	-1.668	0
Metastasis	INFLAMMATORY_RESPONSE	-1.598	0
Metastasis	MTORC1_SIGNALING	-1.544	0.007
