# Supplementary material for: Natural Killer Cell Infiltration in Prostate Cancers Predict Improved Patient Outcomes
Source: Prostate Cancer Prostatic Dis. 2024 Feb 28;28(1):129–37. doi: 10.1038/s41391-024-00797-0 (PMC11349934; doi:10.1038/s41391-024-00797-0)
Supplement: Supplementary file 5 — Supplemental Table 3 [file 41391_2024_797_MOESM5_ESM.xlsx]

## Sheet: Prostate Q1 v Q4 NK cell DEGs
Feature	Unit	q-value	p-value	-Log10 p-value	Statistic used	Fold Change	Log2 Fold Change	Positive N in PRAD, Prostate, NK cell Q4	Total N - PRAD, Prostate, NK cell Q4	Value/Prevalence in PRAD, Prostate, NK cell Q4	Positive N in PRAD, Prostate, NK cell Q1	Total N - PRAD, Prostate, NK cell Q1	Value/Prevalence in PRAD, Prostate, NK cell Q1
MARC1	Median WTS(TPM) Expression	0	0	11.3032	Mann-Whitney U	1.6588	0.7302	-	429	35.5179	-	236	21.4115
MARCH1	Median WTS(TPM) Expression	0	0	7.8015	Mann-Whitney U	1.5307	0.6142	-	429	6.4939	-	236	4.2425
MARC2	Median WTS(TPM) Expression	0.0	0.0	7.5646	Mann-Whitney U	1.3628	0.4465	-	429.0	19.3404	-	236.0	14.192
MARCH2	Median WTS(TPM) Expression	0.0	0.0	4.8886	Mann-Whitney U	1.2818	0.3582	-	429.0	7.1654	-	236.0	5.59
MARCH4	Median WTS(TPM) Expression	0.0	0.0	4.8211	Mann-Whitney U	1.795	0.8439	-	429.0	0.0457	-	236.0	0.0255
MARCH6	Median WTS(TPM) Expression	0.0	0.0	4.902	Mann-Whitney U	1.3098	0.3894	-	429.0	151.253	-	236.0	115.4755
MARCH7	Median WTS(TPM) Expression	0.0	0.0	5.2526	Mann-Whitney U	1.2793	0.3554	-	429.0	65.6966	-	236.0	51.3521
MARCH9	Median WTS(TPM) Expression	0	0	11.0497	Mann-Whitney U	1.3707	0.4549	-	429	5.077	-	236	3.7039
MARCH10	Median WTS(TPM) Expression	0.0	0.0	6.2125	Mann-Whitney U	1.5904	0.6694	-	429.0	0.3098	-	236.0	0.1948
MARCH11	Median WTS(TPM) Expression	0	0	12.3906	Mann-Whitney U	3.646	1.8663	-	429	1.0017	-	236	0.2747
SEPT1	Median WTS(TPM) Expression	0	0	14.6148	Mann-Whitney U	1.6478	0.7205	-	429	8.184	-	236	4.9666
SEPT4	Median WTS(TPM) Expression	0.0	0.0	4.6049	Mann-Whitney U	1.3196	0.4001	-	429.0	3.717	-	236.0	2.8169
SEPT5	Median WTS(TPM) Expression	0.0	0.0	6.2475	Mann-Whitney U	1.4077	0.4933	-	429.0	14.4767	-	236.0	10.284
SEPT9	Median WTS(TPM) Expression	1.0E-4	0.0	4.3583	Mann-Whitney U	1.3013	0.3799	-	429.0	24.2609	-	236.0	18.6442
A1BG	Median WTS(TPM) Expression	0	0	11.8586	Mann-Whitney U	1.8231	0.8664	-	429	0.9636	-	236	0.5285
A1CF	Median WTS(TPM) Expression	0.0	0.0	5.9893	Mann-Whitney U	2.8559	1.514	-	429.0	0.4289	-	236.0	0.1502
A2ML1	Median WTS(TPM) Expression	0.0	0.0	6.2286	Mann-Whitney U	1.8415	0.8808	-	429.0	1.8318	-	236.0	0.9948
A3GALT2	Median WTS(TPM) Expression	0	0	14.8285	Mann-Whitney U	3.0346	1.6015	-	429	0.5066	-	236	0.1669
A4GALT	Median WTS(TPM) Expression	0.0	0.0	5.9908	Mann-Whitney U	1.4433	0.5294	-	429.0	3.3666	-	236.0	2.3326
A4GNT	Median WTS(TPM) Expression	0	0	9.4523	Mann-Whitney U	1.8189	0.863	-	429	0.3917	-	236	0.2154
AAAS	Median WTS(TPM) Expression	0.0	0.0	7.6614	Mann-Whitney U	1.3173	0.3976	-	429.0	23.7453	-	236.0	18.0262
AADAC	Median WTS(TPM) Expression	0	0	9.5158	Mann-Whitney U	2.1533	1.1065	-	429	0.274	-	236	0.1272
AADACL3	Median WTS(TPM) Expression	0	0	9.1466	Mann-Whitney U	2.9364	1.5541	-	429	0.1074	-	236	0.0366
AADACL4	Median WTS(TPM) Expression	0	0	11.9718	Mann-Whitney U	2.4855	1.3135	-	429	0.2169	-	236	0.0873
AADAT	Median WTS(TPM) Expression	0	0	12.2166	Mann-Whitney U	1.8159	0.8607	-	429	24.5903	-	236	13.542
AAK1	Median WTS(TPM) Expression	0.0	0.0	5.2652	Mann-Whitney U	1.2911	0.3686	-	429.0	47.5668	-	236.0	36.8412
AANAT	Median WTS(TPM) Expression	0	0	15.1224	Mann-Whitney U	2.2594	1.176	-	429	0.2174	-	236	0.0962
AARS2	Median WTS(TPM) Expression	0	0	10.8213	Mann-Whitney U	1.4281	0.5141	-	429	7.3018	-	236	5.1129
AARSD1	Median WTS(TPM) Expression	0	0	8.3088	Mann-Whitney U	1.3067	0.3859	-	429	22.4225	-	236	17.1596
AASDH	Median WTS(TPM) Expression	0.0	0.0	6.0598	Mann-Whitney U	1.3309	0.4124	-	429.0	17.9658	-	236.0	13.4988
AASS	Median WTS(TPM) Expression	0	0	14.7765	Mann-Whitney U	1.6159	0.6924	-	429	23.38	-	236	14.4685
AATK	Median WTS(TPM) Expression	0.0	0.0	7.159	Mann-Whitney U	1.6317	0.7064	-	429.0	1.9288	-	236.0	1.1821
ABCA10	Median WTS(TPM) Expression	0	0	15.3502	Mann-Whitney U	1.7923	0.8418	-	429	3.8107	-	236	2.1262
ABCA11P	Median WTS(TPM) Expression	0	0	13.2246	Mann-Whitney U	1.5274	0.6111	-	429	2.1655	-	236	1.4178
ABCA13	Median WTS(TPM) Expression	0.0	0.0	7.2511	Mann-Whitney U	2.0411	1.0293	-	429.0	0.4753	-	236.0	0.2329
ABCA2	Median WTS(TPM) Expression	0.0	0.0	5.7715	Mann-Whitney U	1.33	0.4115	-	429.0	55.6206	-	236.0	41.8188
ABCA4	Median WTS(TPM) Expression	0	0	8.7577	Mann-Whitney U	2.0915	1.0646	-	429	0.9125	-	236	0.4363
ABCA5	Median WTS(TPM) Expression	0.0	0.0	4.7672	Mann-Whitney U	1.2965	0.3746	-	429.0	10.998	-	236.0	8.4831
ABCA6	Median WTS(TPM) Expression	0	0	15.6844	Mann-Whitney U	1.8131	0.8585	-	429	3.8171	-	236	2.1053
ABCA7	Median WTS(TPM) Expression	0	0	11.3944	Mann-Whitney U	1.6219	0.6977	-	429	4.3394	-	236	2.6755
ABCA8	Median WTS(TPM) Expression	0	0	18.048	Mann-Whitney U	2.217	1.1486	-	429	11.5219	-	236	5.1971
ABCA9	Median WTS(TPM) Expression	0	0	21.9632	Mann-Whitney U	2.1219	1.0854	-	429	3.7012	-	236	1.7442
ABCB1	Median WTS(TPM) Expression	0	0	17.125	Mann-Whitney U	2.1928	1.1328	-	429	11.3169	-	236	5.1609
ABCB4	Median WTS(TPM) Expression	0	0	15.7241	Mann-Whitney U	1.8072	0.8538	-	429	3.6223	-	236	2.0043
ABCB5	Median WTS(TPM) Expression	0	0	15.1455	Mann-Whitney U	2.3256	1.2176	-	429	0.5238	-	236	0.2252
ABCB8	Median WTS(TPM) Expression	0	0	11.9474	Mann-Whitney U	1.3904	0.4755	-	429	11.1108	-	236	7.9912
ABCB9	Median WTS(TPM) Expression	0.0	0.0	5.1751	Mann-Whitney U	1.3426	0.425	-	429.0	2.5864	-	236.0	1.9264
ABCC1	Median WTS(TPM) Expression	0.0	0.0	6.9887	Mann-Whitney U	1.3865	0.4714	-	429.0	43.507	-	236.0	31.3793
ABCC10	Median WTS(TPM) Expression	0	0	22.9894	Mann-Whitney U	1.751	0.8082	-	429	9.383	-	236	5.3586
ABCC12	Median WTS(TPM) Expression	0.0	0.0	6.941	Mann-Whitney U	3.313	1.7281	-	429.0	0.4201	-	236.0	0.1268
ABCC2	Median WTS(TPM) Expression	0	0	23.8026	Mann-Whitney U	2.2895	1.195	-	429	0.8867	-	236	0.3873
ABCC3	Median WTS(TPM) Expression	0	0	14.7565	Mann-Whitney U	1.9459	0.9605	-	429	7.2512	-	236	3.7264
ABCC4	Median WTS(TPM) Expression	0	0	10.5454	Mann-Whitney U	1.8897	0.9182	-	429	214.555	-	236	113.537
ABCC9	Median WTS(TPM) Expression	0.0	0.0	7.1396	Mann-Whitney U	1.4862	0.5716	-	429.0	12.9181	-	236.0	8.6923
ABCD1	Median WTS(TPM) Expression	0	0	7.9322	Mann-Whitney U	1.3706	0.4548	-	429	5.0022	-	236	3.6497
ABCD1P2	Median WTS(TPM) Expression	0.0	0.0	6.2488	Mann-Whitney U	null	null	-	429.0	0.0	-	236.0	0.0
ABCD1P5	Median WTS(TPM) Expression	0.0	0.0	6.1766	Mann-Whitney U	null	null	-	429.0	0.0	-	236.0	0.0
ABCD2	Median WTS(TPM) Expression	0	0	15.1905	Mann-Whitney U	1.9956	0.9969	-	429	0.4452	-	236	0.2231
ABCD4	Median WTS(TPM) Expression	0	0	12.6531	Mann-Whitney U	1.4112	0.497	-	429	20.6601	-	236	14.6397
ABCF1	Median WTS(TPM) Expression	0	0	7.9091	Mann-Whitney U	1.2233	0.2908	-	429	15.848	-	236	12.955
ABCF3	Median WTS(TPM) Expression	0	0	12.3824	Mann-Whitney U	1.3894	0.4745	-	429	30.0838	-	236	21.6516
ABCG1	Median WTS(TPM) Expression	0	0	11.5903	Mann-Whitney U	1.4345	0.5206	-	429	10.299	-	236	7.1793
ABCG4	Median WTS(TPM) Expression	0	0	7.7908	Mann-Whitney U	1.935	0.9523	-	429	0.1996	-	236	0.1031
ABCG5	Median WTS(TPM) Expression	0	0	15.4685	Mann-Whitney U	2.0892	1.0629	-	429	0.1971	-	236	0.0944
ABCG8	Median WTS(TPM) Expression	0	0	9.7919	Mann-Whitney U	2.609	1.3835	-	429	0.0398	-	236	0.0152
ABHD1	Median WTS(TPM) Expression	0	0	15.8728	Mann-Whitney U	1.826	0.8687	-	429	9.9063	-	236	5.425
ABHD12B	Median WTS(TPM) Expression	0	0	8.5697	Mann-Whitney U	1.5093	0.5939	-	429	0.8693	-	236	0.576
ABHD14A-ACY1	Median WTS(TPM) Expression	1.0E-4	0.0	4.43	Mann-Whitney U	1.4047	0.4903	-	429.0	0.5012	-	236.0	0.3568
ABHD15	Median WTS(TPM) Expression	0.0	0.0	7.3862	Mann-Whitney U	1.3899	0.475	-	429.0	1.5952	-	236.0	1.1478
ABHD16A	Median WTS(TPM) Expression	0.0	0.0	7.3655	Mann-Whitney U	1.3508	0.4338	-	429.0	16.1542	-	236.0	11.9593
ABHD16B	Median WTS(TPM) Expression	0	0	14.7928	Mann-Whitney U	1.7027	0.7678	-	429	3.9135	-	236	2.2984
ABHD18	Median WTS(TPM) Expression	0	0	8.3435	Mann-Whitney U	1.4933	0.5785	-	429	3.2599	-	236	2.183
ABI2	Median WTS(TPM) Expression	0.0	0.0	5.5234	Mann-Whitney U	1.3862	0.4711	-	429.0	72.5982	-	236.0	52.3738
ABI3	Median WTS(TPM) Expression	0.0	0.0	6.5225	Mann-Whitney U	1.4464	0.5325	-	429.0	2.2519	-	236.0	1.5569
ABLIM1	Median WTS(TPM) Expression	0	0	10.9542	Mann-Whitney U	1.7096	0.7737	-	429	22.4317	-	236	13.121
ABLIM2	Median WTS(TPM) Expression	0	0	9.9757	Mann-Whitney U	1.5089	0.5935	-	429	2.0479	-	236	1.3573
ABLIM3	Median WTS(TPM) Expression	0.0	0.0	6.8265	Mann-Whitney U	1.4714	0.5572	-	429.0	7.6326	-	236.0	5.1874
ABO	Median WTS(TPM) Expression	0.0	0.0	6.0646	Mann-Whitney U	1.6751	0.7443	-	429.0	1.1996	-	236.0	0.7161
ABR	Median WTS(TPM) Expression	0	0	12.8247	Mann-Whitney U	1.4977	0.5827	-	429	54.9307	-	236	36.6772
ABRA	Median WTS(TPM) Expression	0	0	8.0507	Mann-Whitney U	1.5562	0.638	-	429	0.1731	-	236	0.1112
ABT1	Median WTS(TPM) Expression	0	0	8.5597	Mann-Whitney U	1.3192	0.3996	-	429	4.1796	-	236	3.1684
ABTB1	Median WTS(TPM) Expression	0	0	23.3942	Mann-Whitney U	1.8475	0.8856	-	429	8.2395	-	236	4.4597
ACAA1	Median WTS(TPM) Expression	0	0	9.0384	Mann-Whitney U	1.3869	0.4718	-	429	18.6743	-	236	13.4649
ACACB	Median WTS(TPM) Expression	0	0	24.2814	Mann-Whitney U	2.0906	1.0639	-	429	25.0925	-	236	12.0026
ACAD10	Median WTS(TPM) Expression	0	0	16.0485	Mann-Whitney U	1.4947	0.5799	-	429	32.2241	-	236	21.5585
ACAD11	Median WTS(TPM) Expression	0.0	0.0	5.9546	Mann-Whitney U	1.447	0.533	-	429.0	37.8739	-	236.0	26.1749
ACAD8	Median WTS(TPM) Expression	0	0	13.2386	Mann-Whitney U	1.7117	0.7754	-	429	20.7534	-	236	12.1244
ACAD9	Median WTS(TPM) Expression	0.0	0.0	5.7101	Mann-Whitney U	1.2771	0.3528	-	429.0	27.8667	-	236.0	21.8211
ACAP1	Median WTS(TPM) Expression	0	0	14.1386	Mann-Whitney U	1.6879	0.7552	-	429	18.8755	-	236	11.183
ACAP3	Median WTS(TPM) Expression	0	0	15.6974	Mann-Whitney U	1.6484	0.7211	-	429	11.0391	-	236	6.6967
ACBD4	Median WTS(TPM) Expression	0	0	12.3513	Mann-Whitney U	1.4208	0.5067	-	429	4.3703	-	236	3.0759
ACCS	Median WTS(TPM) Expression	0	0	24.27	Mann-Whitney U	1.7638	0.8187	-	429	10.004	-	236	5.672
ACCSL	Median WTS(TPM) Expression	0	0	13.9397	Mann-Whitney U	3.0481	1.6079	-	429	0.0955	-	236	0.0313
ACER1	Median WTS(TPM) Expression	1.0E-4	0.0	4.5884	Mann-Whitney U	1.597	0.6754	-	429.0	0.215	-	236.0	0.1346
ACIN1	Median WTS(TPM) Expression	0	0	12.0626	Mann-Whitney U	1.3581	0.4416	-	429	104.223	-	236	76.7421
ACMSD	Median WTS(TPM) Expression	0	0	19.8996	Mann-Whitney U	2.0444	1.0317	-	429	1.2449	-	236	0.6089
ACOT11	Median WTS(TPM) Expression	0	0	23.8953	Mann-Whitney U	2.1292	1.0903	-	429	2.7226	-	236	1.2787
ACOT12	Median WTS(TPM) Expression	0	0	9.7009	Mann-Whitney U	2.6338	1.3972	-	429	0.2846	-	236	0.108
ACOT4	Median WTS(TPM) Expression	1.0E-4	0.0	4.326	Mann-Whitney U	1.3473	0.43	-	429.0	0.66	-	236.0	0.4899
ACOT6	Median WTS(TPM) Expression	0	0	17.3804	Mann-Whitney U	2.1877	1.1294	-	429	1.0366	-	236	0.4738
ACOX2	Median WTS(TPM) Expression	0	0	18.3083	Mann-Whitney U	1.9256	0.9453	-	429	8.3739	-	236	4.3488
ACOX3	Median WTS(TPM) Expression	0	0	8.0851	Mann-Whitney U	1.3641	0.448	-	429	19.2191	-	236	14.0892
ACOXL	Median WTS(TPM) Expression	0	0	13.1694	Mann-Whitney U	2.2717	1.1838	-	429	5.1431	-	236	2.264
ACP4	Median WTS(TPM) Expression	0	0	9.4334	Mann-Whitney U	1.6657	0.7361	-	429	1.1936	-	236	0.7166
ACP6	Median WTS(TPM) Expression	0	0	9.7782	Mann-Whitney U	1.4177	0.5036	-	429	19.1442	-	236	13.5036
ACR	Median WTS(TPM) Expression	0.0	0.0	5.1038	Mann-Whitney U	1.6419	0.7153	-	429.0	1.6262	-	236.0	0.9904
ACRBP	Median WTS(TPM) Expression	0	0	13.8663	Mann-Whitney U	1.6863	0.7538	-	429	3.8819	-	236	2.3021
ACRV1	Median WTS(TPM) Expression	0	0	12.9124	Mann-Whitney U	2.3169	1.2122	-	429	1.9843	-	236	0.8564
ACSBG1	Median WTS(TPM) Expression	0	0	11.1213	Mann-Whitney U	1.6803	0.7487	-	429	0.5955	-	236	0.3544
ACSBG2	Median WTS(TPM) Expression	0	0	13.8269	Mann-Whitney U	1.692	0.7587	-	429	0.4071	-	236	0.2406
ACSF2	Median WTS(TPM) Expression	0	0	9.591	Mann-Whitney U	1.57	0.6508	-	429	6.8094	-	236	4.3372
ACSF3	Median WTS(TPM) Expression	0	0	19.0465	Mann-Whitney U	1.6923	0.759	-	429	17.1569	-	236	10.138
ACSL5	Median WTS(TPM) Expression	0	0	8.064	Mann-Whitney U	1.6966	0.7626	-	429	16.1995	-	236	9.5485
ACSL6	Median WTS(TPM) Expression	0.0	0.0	7.334	Mann-Whitney U	1.5931	0.6718	-	429.0	1.1761	-	236.0	0.7383
ACSM2A	Median WTS(TPM) Expression	0	0	10.5832	Mann-Whitney U	1.7154	0.7786	-	429	0.7503	-	236	0.4374
ACSM2B	Median WTS(TPM) Expression	0.0	0.0	5.4816	Mann-Whitney U	1.4476	0.5337	-	429.0	0.6759	-	236.0	0.4669
ACSM4	Median WTS(TPM) Expression	0	0	13.5976	Mann-Whitney U	2.3866	1.2549	-	429	0.2193	-	236	0.0919
ACSM5	Median WTS(TPM) Expression	0	0	17.6231	Mann-Whitney U	2.041	1.0293	-	429	1.228	-	236	0.6017
ACSM6	Median WTS(TPM) Expression	0	0	10.0182	Mann-Whitney U	2.1339	1.0935	-	429	0.3776	-	236	0.1769
ACSS1	Median WTS(TPM) Expression	0.0	0.0	6.578	Mann-Whitney U	1.3357	0.4176	-	429.0	19.1665	-	236.0	14.3489
ACSS2	Median WTS(TPM) Expression	0	0	9.2113	Mann-Whitney U	1.3661	0.4501	-	429	17.2629	-	236	12.6365
ACSS3	Median WTS(TPM) Expression	0	0	20.1384	Mann-Whitney U	1.9709	0.9789	-	429	5.4152	-	236	2.7475
ACTBL2	Median WTS(TPM) Expression	0.0	0.0	7.2953	Mann-Whitney U	2.1721	1.1191	-	429.0	0.1075	-	236.0	0.0495
ACTG2	Median WTS(TPM) Expression	0.0	0.0	6.0776	Mann-Whitney U	1.5454	0.628	-	429.0	180.175	-	236.0	116.5845
ACTL10	Median WTS(TPM) Expression	0	0	11.4099	Mann-Whitney U	1.4263	0.5122	-	429	2.0955	-	236	1.4693
ACTL7A	Median WTS(TPM) Expression	0	0	16.9696	Mann-Whitney U	1.951	0.9642	-	429	0.4169	-	236	0.2137
ACTL7B	Median WTS(TPM) Expression	0	0	11.9884	Mann-Whitney U	2.4386	1.286	-	429	0.1171	-	236	0.048
ACTL8	Median WTS(TPM) Expression	0.0	0.0	5.7545	Mann-Whitney U	2.2316	1.1581	-	429.0	0.0743	-	236.0	0.0333
ACTL9	Median WTS(TPM) Expression	0	0	9.0537	Mann-Whitney U	3.3652	1.7507	-	429	0.1092	-	236	0.0324
ACTN1	Median WTS(TPM) Expression	0.0	0.0	6.2295	Mann-Whitney U	1.3876	0.4726	-	429.0	83.8259	-	236.0	60.4092
ACTN3	Median WTS(TPM) Expression	0	0	16.1488	Mann-Whitney U	2.2357	1.1607	-	429	0.182	-	236	0.0814
ACTR3C	Median WTS(TPM) Expression	0	0	12.0033	Mann-Whitney U	1.576	0.6562	-	429	16.3701	-	236	10.3874
ACTR5	Median WTS(TPM) Expression	0.0	0.0	6.002	Mann-Whitney U	1.2861	0.363	-	429.0	3.7384	-	236.0	2.9068
ACTRT1	Median WTS(TPM) Expression	0.0	0.0	7.4514	Mann-Whitney U	2.5879	1.3718	-	429.0	0.1072	-	236.0	0.0414
ACTRT2	Median WTS(TPM) Expression	0.0	0.0	5.0479	Mann-Whitney U	null	null	-	429.0	0.0	-	236.0	0.0
ACVR1B	Median WTS(TPM) Expression	1.0E-4	0.0	4.496	Mann-Whitney U	1.2497	0.3216	-	429.0	13.2985	-	236.0	10.6412
ACVR1C	Median WTS(TPM) Expression	0	0	12.1187	Mann-Whitney U	1.906	0.9305	-	429	0.8591	-	236	0.4507
ACVR2A	Median WTS(TPM) Expression	0.0	0.0	7.5746	Mann-Whitney U	1.3711	0.4553	-	429.0	19.9582	-	236.0	14.5564
ACVR2B	Median WTS(TPM) Expression	0	0	9.6599	Mann-Whitney U	1.4955	0.5807	-	429	6.5728	-	236	4.3949
ACYP2	Median WTS(TPM) Expression	0.0	0.0	4.7638	Mann-Whitney U	1.2015	0.2649	-	429.0	4.1785	-	236.0	3.4777
ADAD1	Median WTS(TPM) Expression	0	0	10.2898	Mann-Whitney U	3.0585	1.6128	-	429	0.1476	-	236	0.0482
ADAD2	Median WTS(TPM) Expression	0	0	16.1818	Mann-Whitney U	2.4695	1.3042	-	429	0.3573	-	236	0.1447
ADAM11	Median WTS(TPM) Expression	0	0	8.9873	Mann-Whitney U	1.4361	0.5222	-	429	0.4842	-	236	0.3372
ADAM18	Median WTS(TPM) Expression	0.0	0.0	5.5486	Mann-Whitney U	3.1868	1.6721	-	429.0	0.1051	-	236.0	0.033
ADAM19	Median WTS(TPM) Expression	0.0	0.0	5.6328	Mann-Whitney U	1.3794	0.4641	-	429.0	5.706	-	236.0	4.1365
ADAM2	Median WTS(TPM) Expression	0.0	0.0	7.3169	Mann-Whitney U	2.8327	1.5022	-	429.0	1.8038	-	236.0	0.6367
ADAM20	Median WTS(TPM) Expression	0	0	12.7752	Mann-Whitney U	1.5127	0.5971	-	429	5.2504	-	236	3.4709
ADAM21	Median WTS(TPM) Expression	0	0	16.9966	Mann-Whitney U	1.7312	0.7918	-	429	2.0932	-	236	1.2091
ADAM21P1	Median WTS(TPM) Expression	0	0	16.0734	Mann-Whitney U	1.9457	0.9603	-	429	0.6197	-	236	0.3185
ADAM22	Median WTS(TPM) Expression	0	0	12.9449	Mann-Whitney U	1.7018	0.7671	-	429	19.2124	-	236	11.2894
ADAM28	Median WTS(TPM) Expression	0	0	13.379	Mann-Whitney U	1.8665	0.9004	-	429	16.3446	-	236	8.7566
ADAM29	Median WTS(TPM) Expression	0	0	12.8758	Mann-Whitney U	2.2046	1.1405	-	429	0.5686	-	236	0.2579
ADAM30	Median WTS(TPM) Expression	0	0	10.0846	Mann-Whitney U	4.4088	2.1404	-	429	0.1585	-	236	0.036
ADAM32	Median WTS(TPM) Expression	0.0	0.0	5.0713	Mann-Whitney U	1.335	0.4169	-	429.0	2.5597	-	236.0	1.9173
ADAM33	Median WTS(TPM) Expression	0	0	29.7447	Mann-Whitney U	2.4062	1.2668	-	429	1.3825	-	236	0.5746
ADAM7	Median WTS(TPM) Expression	0	0	11.5	Mann-Whitney U	4.0037	2.0013	-	429	0.7404	-	236	0.1849
ADAM8	Median WTS(TPM) Expression	0	0	14.0548	Mann-Whitney U	1.7426	0.8013	-	429	4.4806	-	236	2.5712
ADAMTS10	Median WTS(TPM) Expression	0.0	0.0	5.8976	Mann-Whitney U	1.7061	0.7707	-	429.0	1.4598	-	236.0	0.8556
ADAMTS12	Median WTS(TPM) Expression	1.0E-4	0.0	4.3292	Mann-Whitney U	1.3865	0.4714	-	429.0	4.9228	-	236.0	3.5506
ADAMTS13	Median WTS(TPM) Expression	0	0	15.9759	Mann-Whitney U	1.6034	0.6812	-	429	3.2618	-	236	2.0343
ADAMTS15	Median WTS(TPM) Expression	0.0	0.0	6.8763	Mann-Whitney U	1.5071	0.5917	-	429.0	0.3701	-	236.0	0.2456
ADAMTS17	Median WTS(TPM) Expression	0	0	14.4093	Mann-Whitney U	1.7806	0.8324	-	429	4.6035	-	236	2.5854
ADAMTS18	Median WTS(TPM) Expression	0.0	0.0	4.8837	Mann-Whitney U	1.6872	0.7546	-	429.0	0.5303	-	236.0	0.3143
ADAMTS19	Median WTS(TPM) Expression	0	0	8.9215	Mann-Whitney U	2.3352	1.2236	-	429	0.4469	-	236	0.1914
ADAMTS2	Median WTS(TPM) Expression	1.0E-4	0.0	4.4815	Mann-Whitney U	1.4878	0.5731	-	429.0	10.5981	-	236.0	7.1236
ADAMTS20	Median WTS(TPM) Expression	0.0	0.0	5.2259	Mann-Whitney U	2.4381	1.2858	-	429.0	0.0989	-	236.0	0.0406
ADAMTS3	Median WTS(TPM) Expression	0	0	17.3365	Mann-Whitney U	2.0934	1.0658	-	429	2.7897	-	236	1.3326
ADAMTS7	Median WTS(TPM) Expression	0.0	0.0	5.4275	Mann-Whitney U	1.4122	0.498	-	429.0	1.058	-	236.0	0.7491
ADAMTS8	Median WTS(TPM) Expression	0	0	11.6524	Mann-Whitney U	2.7163	1.4416	-	429	0.2547	-	236	0.0938
ADAMTSL1	Median WTS(TPM) Expression	0	0	17.3768	Mann-Whitney U	2.3429	1.2283	-	429	6.2871	-	236	2.6835
ADAMTSL2	Median WTS(TPM) Expression	0	0	13.3712	Mann-Whitney U	1.7365	0.7962	-	429	2.8242	-	236	1.6264
ADAMTSL3	Median WTS(TPM) Expression	0	0	14.8603	Mann-Whitney U	1.4572	0.5432	-	429	12.1198	-	236	8.3174
ADAMTSL4	Median WTS(TPM) Expression	0	0	21.0939	Mann-Whitney U	1.8765	0.9081	-	429	6.4837	-	236	3.4551
ADAMTSL5	Median WTS(TPM) Expression	0	0	13.7811	Mann-Whitney U	1.7616	0.8169	-	429	0.8816	-	236	0.5004
ADAP1	Median WTS(TPM) Expression	1.0E-4	0.0	4.4504	Mann-Whitney U	1.3439	0.4264	-	429.0	3.2861	-	236.0	2.4452
ADARB1	Median WTS(TPM) Expression	0	0	14.8158	Mann-Whitney U	1.6409	0.7145	-	429	15.9493	-	236	9.7198
ADARB2	Median WTS(TPM) Expression	0	0	8.3022	Mann-Whitney U	2.1596	1.1108	-	429	1.3102	-	236	0.6067
ADAT2	Median WTS(TPM) Expression	0	0	12.5828	Mann-Whitney U	1.5241	0.608	-	429	1.8856	-	236	1.2371
ADAT3	Median WTS(TPM) Expression	0	0	18.7407	Mann-Whitney U	1.7277	0.7889	-	429	3.0789	-	236	1.7821
ADCK1	Median WTS(TPM) Expression	0.0	0.0	7.0989	Mann-Whitney U	1.39	0.475	-	429.0	5.8729	-	236.0	4.2252
ADCK2	Median WTS(TPM) Expression	0.0	0.0	5.0572	Mann-Whitney U	1.2934	0.3711	-	429.0	10.2755	-	236.0	7.9447
ADCK5	Median WTS(TPM) Expression	0.0	0.0	6.9444	Mann-Whitney U	1.4431	0.5292	-	429.0	5.1128	-	236.0	3.5428
ADCY1	Median WTS(TPM) Expression	0.0	0.0	5.2356	Mann-Whitney U	1.4607	0.5466	-	429.0	2.2141	-	236.0	1.5158
ADCY10	Median WTS(TPM) Expression	0	0	17.4606	Mann-Whitney U	2.1737	1.1202	-	429	1.1434	-	236	0.526
ADCY2	Median WTS(TPM) Expression	0.0	0.0	7.0058	Mann-Whitney U	1.661	0.732	-	429.0	15.235	-	236.0	9.1722
ADCY4	Median WTS(TPM) Expression	0	0	13.2029	Mann-Whitney U	1.5673	0.6483	-	429	5.7701	-	236	3.6816
ADCY5	Median WTS(TPM) Expression	0	0	20.0517	Mann-Whitney U	2.3323	1.2218	-	429	16.4151	-	236	7.038
ADCY6	Median WTS(TPM) Expression	0	0	9.107	Mann-Whitney U	1.5161	0.6004	-	429	44.7743	-	236	29.5328
ADCY7	Median WTS(TPM) Expression	0	0	7.871	Mann-Whitney U	1.4499	0.536	-	429	4.9077	-	236	3.3849
ADCY8	Median WTS(TPM) Expression	0	0	8.4807	Mann-Whitney U	2.6629	1.413	-	429	0.1691	-	236	0.0635
ADCY9	Median WTS(TPM) Expression	0.0	0.0	5.6616	Mann-Whitney U	1.2887	0.366	-	429.0	10.7541	-	236.0	8.3447
ADCYAP1	Median WTS(TPM) Expression	0.0	0.0	5.4389	Mann-Whitney U	3.3832	1.7584	-	429.0	0.1111	-	236.0	0.0328
ADCYAP1R1	Median WTS(TPM) Expression	0	0	9.5493	Mann-Whitney U	2.034	1.0243	-	429	0.3552	-	236	0.1747
ADD1	Median WTS(TPM) Expression	0	0	14.7321	Mann-Whitney U	1.4683	0.5542	-	429	130.256	-	236	88.7103
ADD2	Median WTS(TPM) Expression	0.0	0.0	5.4319	Mann-Whitney U	1.586	0.6654	-	429.0	0.8852	-	236.0	0.5581
ADGB	Median WTS(TPM) Expression	0.0	0.0	6.9555	Mann-Whitney U	2.3587	1.238	-	429.0	0.518	-	236.0	0.2196
ADGRB1	Median WTS(TPM) Expression	0	0	9.9478	Mann-Whitney U	1.784	0.8352	-	429	1.0905	-	236	0.6113
ADGRB3	Median WTS(TPM) Expression	0	0	16.0732	Mann-Whitney U	2.0535	1.0381	-	429	0.6075	-	236	0.2958
ADGRD1	Median WTS(TPM) Expression	0	0	22.8225	Mann-Whitney U	2.2411	1.1642	-	429	10.892	-	236	4.86
ADGRE2	Median WTS(TPM) Expression	0	0	9.2362	Mann-Whitney U	1.575	0.6554	-	429	3.7028	-	236	2.351
ADGRE3	Median WTS(TPM) Expression	0.0	0.0	4.7409	Mann-Whitney U	1.5909	0.6698	-	429.0	0.2063	-	236.0	0.1297
ADGRF1	Median WTS(TPM) Expression	0	0	12.0026	Mann-Whitney U	2.9201	1.546	-	429	2.3229	-	236	0.7955
ADGRF3	Median WTS(TPM) Expression	0	0	18.7926	Mann-Whitney U	1.9263	0.9458	-	429	0.7042	-	236	0.3656
ADGRF4	Median WTS(TPM) Expression	0.0	0.0	5.4738	Mann-Whitney U	1.57	0.6508	-	429.0	0.2072	-	236.0	0.132
ADGRG4	Median WTS(TPM) Expression	0	0	12.0373	Mann-Whitney U	2.7709	1.4704	-	429	0.2042	-	236	0.0737
ADGRG5	Median WTS(TPM) Expression	0	0	12.745	Mann-Whitney U	2.2434	1.1657	-	429	0.6254	-	236	0.2788
ADGRG6	Median WTS(TPM) Expression	0.0	0.0	6.1199	Mann-Whitney U	1.4985	0.5835	-	429.0	7.1465	-	236.0	4.7692
ADGRG7	Median WTS(TPM) Expression	0.0	0.0	7.5372	Mann-Whitney U	2.6259	1.3928	-	429.0	0.2002	-	236.0	0.0762
ADH1A	Median WTS(TPM) Expression	0	0	18.3166	Mann-Whitney U	2.1294	1.0905	-	429	1.5171	-	236	0.7124
ADH1B	Median WTS(TPM) Expression	0.0	0.0	6.2866	Mann-Whitney U	1.7202	0.7826	-	429.0	1.4822	-	236.0	0.8617
ADH4	Median WTS(TPM) Expression	0	0	18.2695	Mann-Whitney U	2.4852	1.3134	-	429	2.1656	-	236	0.8714
ADH6	Median WTS(TPM) Expression	0	0	15.168	Mann-Whitney U	1.9103	0.9338	-	429	2.7068	-	236	1.417
ADH7	Median WTS(TPM) Expression	0	0	8.2193	Mann-Whitney U	1.7759	0.8286	-	429	0.509	-	236	0.2866
ADHFE1	Median WTS(TPM) Expression	0	0	10.2303	Mann-Whitney U	1.7077	0.7721	-	429	24.4025	-	236	14.2893
ADIG	Median WTS(TPM) Expression	0	0	9.5049	Mann-Whitney U	2.9943	1.5822	-	429	0.2484	-	236	0.083
ADIPOQ	Median WTS(TPM) Expression	0.0	0.0	5.3904	Mann-Whitney U	null	15.3187	-	429.0	0.0121	-	236.0	0.0
ADIRF	Median WTS(TPM) Expression	1.0E-4	0.0	4.3552	Mann-Whitney U	1.601	0.6789	-	429.0	15.4435	-	236.0	9.6464
ADM2	Median WTS(TPM) Expression	0.0	0.0	4.9508	Mann-Whitney U	1.4852	0.5707	-	429.0	2.1503	-	236.0	1.4478
ADM5	Median WTS(TPM) Expression	0.0	0.0	7.5868	Mann-Whitney U	1.5782	0.6583	-	429.0	1.567	-	236.0	0.9929
ADO	Median WTS(TPM) Expression	0.0	0.0	5.6833	Mann-Whitney U	1.2329	0.3021	-	429.0	2.4682	-	236.0	2.0019
ADORA1	Median WTS(TPM) Expression	0	0	7.9645	Mann-Whitney U	1.7627	0.8178	-	429	1.383	-	236	0.7846
ADORA2A	Median WTS(TPM) Expression	0.0	0.0	6.1494	Mann-Whitney U	2.8254	1.4985	-	429.0	0.4219	-	236.0	0.1493
ADPGK	Median WTS(TPM) Expression	0	0	10.6528	Mann-Whitney U	1.5135	0.5979	-	429	49.7355	-	236	32.8611
ADPRH	Median WTS(TPM) Expression	0	0	12.1871	Mann-Whitney U	1.6036	0.6813	-	429	2.5084	-	236	1.5642
ADPRM	Median WTS(TPM) Expression	0	0	8.8604	Mann-Whitney U	1.5656	0.6467	-	429	19.714	-	236	12.5921
ADRA1A	Median WTS(TPM) Expression	0	0	16.1057	Mann-Whitney U	2.2702	1.1828	-	429	4.5436	-	236	2.0014
ADRA1B	Median WTS(TPM) Expression	0.0	0.0	5.1486	Mann-Whitney U	1.5862	0.6656	-	429.0	0.2858	-	236.0	0.1802
ADRA1D	Median WTS(TPM) Expression	0	0	16.7185	Mann-Whitney U	2.1646	1.1141	-	429	0.4503	-	236	0.208
ADRA2A	Median WTS(TPM) Expression	0.0	0.0	6.5468	Mann-Whitney U	1.5462	0.6287	-	429.0	3.0526	-	236.0	1.9742
ADRA2B	Median WTS(TPM) Expression	0.0	0.0	5.3549	Mann-Whitney U	1.6209	0.6968	-	429.0	0.2049	-	236.0	0.1264
ADRA2C	Median WTS(TPM) Expression	0	0	17.4477	Mann-Whitney U	2.4454	1.2901	-	429	3.3285	-	236	1.3611
ADRB2	Median WTS(TPM) Expression	0.0	0.0	4.698	Mann-Whitney U	1.2269	0.295	-	429.0	20.3693	-	236.0	16.6026
ADRB3	Median WTS(TPM) Expression	0	0	9.6134	Mann-Whitney U	2.3859	1.2545	-	429	0.1362	-	236	0.0571
ADSL	Median WTS(TPM) Expression	0.0	0.0	7.2429	Mann-Whitney U	1.3267	0.4079	-	429.0	32.1167	-	236.0	24.2074
ADSSL1	Median WTS(TPM) Expression	0.0	0.0	6.5264	Mann-Whitney U	1.3788	0.4634	-	429.0	3.4134	-	236.0	2.4757
AEBP1	Median WTS(TPM) Expression	0	0	7.978	Mann-Whitney U	1.5094	0.5939	-	429	107.245	-	236	71.053
AEBP2	Median WTS(TPM) Expression	0.0	0.0	5.8935	Mann-Whitney U	1.2647	0.3389	-	429.0	34.9833	-	236.0	27.6602
AFAP1	Median WTS(TPM) Expression	0	0	8.1848	Mann-Whitney U	1.2919	0.3695	-	429	8.6588	-	236	6.7026
AFAP1L2	Median WTS(TPM) Expression	0.0	0.0	5.2713	Mann-Whitney U	1.3263	0.4074	-	429.0	6.3122	-	236.0	4.7593
AFDN	Median WTS(TPM) Expression	0.0	0.0	5.4447	Mann-Whitney U	1.275	0.3505	-	429.0	181.406	-	236.0	142.2825
AFF1	Median WTS(TPM) Expression	0.0	0.0	6.9053	Mann-Whitney U	1.3987	0.4841	-	429.0	127.618	-	236.0	91.2406
AFF2	Median WTS(TPM) Expression	0	0	8.3728	Mann-Whitney U	1.5866	0.666	-	429	1.0958	-	236	0.6906
AFM	Median WTS(TPM) Expression	0	0	8.5857	Mann-Whitney U	3.8702	1.9524	-	429	0.1293	-	236	0.0334
AFMID	Median WTS(TPM) Expression	0	0	9.9201	Mann-Whitney U	1.3589	0.4425	-	429	6.3727	-	236	4.6894
AFP	Median WTS(TPM) Expression	0	0	11.6066	Mann-Whitney U	3.0932	1.6291	-	429	0.3374	-	236	0.1091
AGAP1	Median WTS(TPM) Expression	0	0	10.7419	Mann-Whitney U	1.5042	0.589	-	429	46.7898	-	236	31.1062
AGAP11	Median WTS(TPM) Expression	0	0	22.2398	Mann-Whitney U	1.7286	0.7896	-	429	0.743	-	236	0.4298
AGAP12P	Median WTS(TPM) Expression	0	0	13.3087	Mann-Whitney U	2.8006	1.4857	-	429	4.2907	-	236	1.5321
AGAP2	Median WTS(TPM) Expression	0.0	0.0	5.0491	Mann-Whitney U	1.4536	0.5397	-	429.0	2.7909	-	236.0	1.92
AGAP3	Median WTS(TPM) Expression	0	0	19.8272	Mann-Whitney U	1.6261	0.7014	-	429	48.1549	-	236	29.614
AGAP4	Median WTS(TPM) Expression	0	0	13.6535	Mann-Whitney U	1.6044	0.682	-	429	16.4275	-	236	10.239
AGAP5	Median WTS(TPM) Expression	0	0	15.7685	Mann-Whitney U	1.5757	0.656	-	429	14.6876	-	236	9.3212
AGAP6	Median WTS(TPM) Expression	0	0	17.5486	Mann-Whitney U	1.7212	0.7834	-	429	25.7576	-	236	14.965
AGAP9	Median WTS(TPM) Expression	0	0	10.5094	Mann-Whitney U	1.6822	0.7503	-	429	12.8916	-	236	7.6637
AGBL1	Median WTS(TPM) Expression	0	0	13.3713	Mann-Whitney U	3.1871	1.6722	-	429	0.3516	-	236	0.1103
AGBL2	Median WTS(TPM) Expression	0	0	11.8507	Mann-Whitney U	1.666	0.7364	-	429	1.9561	-	236	1.1741
AGBL3	Median WTS(TPM) Expression	0	0	10.8314	Mann-Whitney U	1.399	0.4844	-	429	2.4106	-	236	1.7231
AGBL5	Median WTS(TPM) Expression	0	0	12.7258	Mann-Whitney U	1.4884	0.5738	-	429	33.6894	-	236	22.6342
AGER	Median WTS(TPM) Expression	0	0	22.1377	Mann-Whitney U	1.8974	0.924	-	429	5.5607	-	236	2.9307
AGFG2	Median WTS(TPM) Expression	0	0	9.1342	Mann-Whitney U	1.4641	0.55	-	429	14.7267	-	236	10.0584
AGK	Median WTS(TPM) Expression	0.0	0.0	5.2365	Mann-Whitney U	1.2317	0.3006	-	429.0	16.2602	-	236.0	13.2016
AGL	Median WTS(TPM) Expression	0.0	0.0	6.0758	Mann-Whitney U	1.2904	0.3678	-	429.0	16.867	-	236.0	13.0715
AGMO	Median WTS(TPM) Expression	0.0	0.0	5.1546	Mann-Whitney U	1.7895	0.8395	-	429.0	0.5322	-	236.0	0.2974
AGO1	Median WTS(TPM) Expression	0.0	0.0	5.5002	Mann-Whitney U	1.2998	0.3783	-	429.0	14.4606	-	236.0	11.1253
AGO3	Median WTS(TPM) Expression	0	0	11.3361	Mann-Whitney U	1.475	0.5607	-	429	26.6711	-	236	18.0825
AGO4	Median WTS(TPM) Expression	0	0	15.922	Mann-Whitney U	1.7364	0.7961	-	429	21.3298	-	236	12.284
AGPAT3	Median WTS(TPM) Expression	0.0	0.0	4.7862	Mann-Whitney U	1.2538	0.3263	-	429.0	26.7196	-	236.0	21.3107
AGPAT4	Median WTS(TPM) Expression	0	0	18.5205	Mann-Whitney U	1.9105	0.934	-	429	4.8881	-	236	2.5585
AGPS	Median WTS(TPM) Expression	0	0	11.2651	Mann-Whitney U	1.5821	0.6618	-	429	6.2945	-	236	3.9786
AGRN	Median WTS(TPM) Expression	0.0	0.0	6.4102	Mann-Whitney U	1.352	0.4351	-	429.0	21.8418	-	236.0	16.1555
AGRP	Median WTS(TPM) Expression	0	0	14.9105	Mann-Whitney U	2.2632	1.1783	-	429	0.6706	-	236	0.2963
AGT	Median WTS(TPM) Expression	1.0E-4	0.0	4.4017	Mann-Whitney U	0.6669	-0.5844	-	429.0	0.8356	-	236.0	1.2529
AGTR2	Median WTS(TPM) Expression	0	0	10.6846	Mann-Whitney U	3.3243	1.733	-	429	0.0781	-	236	0.0235
AGXT	Median WTS(TPM) Expression	0.0	0.0	6.9222	Mann-Whitney U	2.8061	1.4886	-	429.0	0.0681	-	236.0	0.0243
AGXT2	Median WTS(TPM) Expression	0	0	11.6158	Mann-Whitney U	3.0527	1.6101	-	429	0.1068	-	236	0.035
AHCTF1P1	Median WTS(TPM) Expression	0	0	13.5293	Mann-Whitney U	1.9272	0.9465	-	429	0.2908	-	236	0.1509
AHCYL2	Median WTS(TPM) Expression	0	0	8.0466	Mann-Whitney U	1.3277	0.4089	-	429	12.7517	-	236	9.6043
AHDC1	Median WTS(TPM) Expression	0	0	8.2078	Mann-Whitney U	1.4145	0.5003	-	429	7.7264	-	236	5.4622
AHI1	Median WTS(TPM) Expression	0	0	15.1275	Mann-Whitney U	1.7251	0.7867	-	429	61.518	-	236	35.6604
AHNAK2	Median WTS(TPM) Expression	0	0	11.6748	Mann-Whitney U	1.6353	0.7096	-	429	10.9202	-	236	6.6778
AHRR	Median WTS(TPM) Expression	0	0	10.0302	Mann-Whitney U	1.6234	0.699	-	429	1.7279	-	236	1.0644
AHSA2	Median WTS(TPM) Expression	0	0	17.0229	Mann-Whitney U	1.5999	0.6779	-	429	42.3312	-	236	26.4594
AHSG	Median WTS(TPM) Expression	0.0	0.0	7.2485	Mann-Whitney U	null	15.3187	-	429.0	0.0444	-	236.0	0.0
AHSP	Median WTS(TPM) Expression	0.0	0.0	5.8421	Mann-Whitney U	null	null	-	429.0	0.0	-	236.0	0.0
AICDA	Median WTS(TPM) Expression	0.0	0.0	7.4003	Mann-Whitney U	2.7602	1.4648	-	429.0	0.1144	-	236.0	0.0415
AIFM2	Median WTS(TPM) Expression	1.0E-4	0.0	4.5088	Mann-Whitney U	1.3922	0.4773	-	429.0	4.856	-	236.0	3.4881
AIFM3	Median WTS(TPM) Expression	0.0	0.0	7.5143	Mann-Whitney U	1.6154	0.6919	-	429.0	0.3492	-	236.0	0.2162
AIM1	Median WTS(TPM) Expression	0.0	0.0	7.0817	Mann-Whitney U	1.4735	0.5593	-	429.0	32.7668	-	236.0	22.2369
AIM2	Median WTS(TPM) Expression	0	0	10.8965	Mann-Whitney U	2.2707	1.1831	-	429	2.0222	-	236	0.8906
AIP	Median WTS(TPM) Expression	0.0	0.0	7.6129	Mann-Whitney U	1.3444	0.4269	-	429.0	13.4035	-	236.0	9.97
AIPL1	Median WTS(TPM) Expression	0	0	8.4679	Mann-Whitney U	2.7578	1.4635	-	429	0.0804	-	236	0.0291
AIRE	Median WTS(TPM) Expression	0	0	13.5285	Mann-Whitney U	2.4584	1.2977	-	429	0.0761	-	236	0.0309
AJAP1	Median WTS(TPM) Expression	0	0	20.4179	Mann-Whitney U	2.387	1.2552	-	429	0.745	-	236	0.3121
AJM1	Median WTS(TPM) Expression	0	0	9.9962	Mann-Whitney U	1.5641	0.6454	-	429	8.6409	-	236	5.5243
AK3	Median WTS(TPM) Expression	1.0E-4	0.0	4.3943	Mann-Whitney U	1.3155	0.3956	-	429.0	33.3444	-	236.0	25.3472
AK9	Median WTS(TPM) Expression	0	0	15.491	Mann-Whitney U	1.5772	0.6574	-	429	9.6725	-	236	6.1326
AKAIN1	Median WTS(TPM) Expression	0.0	0.0	4.835	Mann-Whitney U	null	null	-	429.0	0.0	-	236.0	0.0
AKAP10	Median WTS(TPM) Expression	0.0	0.0	4.8111	Mann-Whitney U	1.2894	0.3667	-	429.0	28.7926	-	236.0	22.331
AKAP11	Median WTS(TPM) Expression	0.0	0.0	5.1626	Mann-Whitney U	1.2366	0.3063	-	429.0	14.832	-	236.0	11.9946
AKAP13	Median WTS(TPM) Expression	0	0	10.4101	Mann-Whitney U	1.3938	0.479	-	429	130.429	-	236	93.5788
AKAP17A	Median WTS(TPM) Expression	0	0	20.8282	Mann-Whitney U	1.7493	0.8068	-	429	30.4176	-	236	17.3882
AKAP2	Median WTS(TPM) Expression	1.0E-4	0.0	4.5507	Mann-Whitney U	1.3266	0.4077	-	429.0	20.1479	-	236.0	15.1877
AKAP3	Median WTS(TPM) Expression	0	0	12.1442	Mann-Whitney U	1.8356	0.8763	-	429	1.3383	-	236	0.7291
AKAP4	Median WTS(TPM) Expression	0	0	9.3936	Mann-Whitney U	2.6466	1.4041	-	429	0.1724	-	236	0.0651
AKAP6	Median WTS(TPM) Expression	0	0	12.2422	Mann-Whitney U	1.574	0.6544	-	429	3.7295	-	236	2.3695
AKAP7	Median WTS(TPM) Expression	0	0	8.375	Mann-Whitney U	1.4184	0.5043	-	429	9.7397	-	236	6.8665
AKAP8	Median WTS(TPM) Expression	0	0	11.5368	Mann-Whitney U	1.3831	0.4679	-	429	10.5695	-	236	7.6418
AKAP8L	Median WTS(TPM) Expression	0.0	0.0	5.9175	Mann-Whitney U	1.192	0.2533	-	429.0	26.3773	-	236.0	22.1295
AKAP9	Median WTS(TPM) Expression	0.0	0.0	6.1538	Mann-Whitney U	1.3099	0.3895	-	429.0	51.9322	-	236.0	39.6446
AKNA	Median WTS(TPM) Expression	0	0	13.6464	Mann-Whitney U	1.5578	0.6395	-	429	13.2647	-	236	8.5148
AKNAD1	Median WTS(TPM) Expression	0	0	19.5219	Mann-Whitney U	2.2683	1.1816	-	429	0.5555	-	236	0.2449
AKR1A1	Median WTS(TPM) Expression	0.0	0.0	5.2487	Mann-Whitney U	1.2294	0.2979	-	429.0	47.4375	-	236.0	38.5863
AKR1B1	Median WTS(TPM) Expression	0	0	8.0737	Mann-Whitney U	1.4314	0.5175	-	429	8.6268	-	236	6.0267
AKR1E2	Median WTS(TPM) Expression	0.0	0.0	5.371	Mann-Whitney U	1.5333	0.6167	-	429.0	2.5289	-	236.0	1.6493
AKR7A3	Median WTS(TPM) Expression	0	0	10.9886	Mann-Whitney U	1.5215	0.6055	-	429	1.2166	-	236	0.7996
AKR7L	Median WTS(TPM) Expression	0	0	12.6026	Mann-Whitney U	1.6359	0.7101	-	429	1.0717	-	236	0.6551
AKT3	Median WTS(TPM) Expression	0	0	7.6858	Mann-Whitney U	1.449	0.5351	-	429	194.939	-	236	134.53
ALAS2	Median WTS(TPM) Expression	0	0	7.8679	Mann-Whitney U	1.6396	0.7133	-	429	0.55	-	236	0.3355
ALB	Median WTS(TPM) Expression	0	0	8.0135	Mann-Whitney U	2.1706	1.1181	-	429	1.5263	-	236	0.7032
ALDH1A1	Median WTS(TPM) Expression	0.0	0.0	7.3386	Mann-Whitney U	1.6341	0.7085	-	429.0	28.0495	-	236.0	17.1652
ALDH1A2	Median WTS(TPM) Expression	0	0	16.7138	Mann-Whitney U	2.0942	1.0664	-	429	14.1425	-	236	6.7533
ALDH1A3	Median WTS(TPM) Expression	0.0	0.0	6.8175	Mann-Whitney U	1.4922	0.5775	-	429.0	118.751	-	236.0	79.5788
ALDH1L1	Median WTS(TPM) Expression	0	0	14.0432	Mann-Whitney U	2.4851	1.3133	-	429	5.9198	-	236	2.3821
ALDH1L2	Median WTS(TPM) Expression	0.0	0.0	5.5376	Mann-Whitney U	1.3767	0.4612	-	429.0	8.6262	-	236.0	6.266
ALDH3A1	Median WTS(TPM) Expression	0.0	0.0	6.3376	Mann-Whitney U	2.0617	1.0438	-	429.0	0.3138	-	236.0	0.1522
ALDH3B1	Median WTS(TPM) Expression	0.0	0.0	5.9249	Mann-Whitney U	1.361	0.4447	-	429.0	2.5333	-	236.0	1.8613
ALDH5A1	Median WTS(TPM) Expression	0.0	0.0	5.4598	Mann-Whitney U	1.3763	0.4608	-	429.0	9.6452	-	236.0	7.0082
ALDH8A1	Median WTS(TPM) Expression	0	0	15.0855	Mann-Whitney U	2.103	1.0725	-	429	1.4979	-	236	0.7123
ALG13	Median WTS(TPM) Expression	0.0	0.0	7.136	Mann-Whitney U	1.3687	0.4528	-	429.0	130.296	-	236.0	95.1996
ALK	Median WTS(TPM) Expression	0	0	18.6155	Mann-Whitney U	2.5572	1.3546	-	429	0.6579	-	236	0.2573
ALKAL2	Median WTS(TPM) Expression	0	0	14.34	Mann-Whitney U	2.1132	1.0794	-	429	0.7382	-	236	0.3493
ALKBH2	Median WTS(TPM) Expression	1.0E-4	0.0	4.3777	Mann-Whitney U	1.2835	0.3601	-	429.0	4.487	-	236.0	3.4959
ALKBH3	Median WTS(TPM) Expression	1.0E-4	0.0	4.5064	Mann-Whitney U	1.2541	0.3267	-	429.0	22.0753	-	236.0	17.6021
ALKBH7	Median WTS(TPM) Expression	0.0	0.0	5.7351	Mann-Whitney U	1.3484	0.4312	-	429.0	7.4447	-	236.0	5.5212
ALKBH8	Median WTS(TPM) Expression	0	0	9.035	Mann-Whitney U	1.3817	0.4665	-	429	6.9754	-	236	5.0483
ALLC	Median WTS(TPM) Expression	0	0	17.568	Mann-Whitney U	2.9475	1.5595	-	429	0.2541	-	236	0.0862
ALMS1	Median WTS(TPM) Expression	0.0	0.0	5.0049	Mann-Whitney U	1.3257	0.4067	-	429.0	41.1346	-	236.0	31.0294
ALOX12	Median WTS(TPM) Expression	0	0	17.4573	Mann-Whitney U	1.7087	0.7729	-	429	4.2872	-	236	2.5091
ALOX12B	Median WTS(TPM) Expression	0.0	0.0	6.4851	Mann-Whitney U	1.6095	0.6866	-	429.0	1.2404	-	236.0	0.7707
ALOX5	Median WTS(TPM) Expression	0	0	13.1198	Mann-Whitney U	1.5965	0.6749	-	429	9.9963	-	236	6.2614
ALOXE3	Median WTS(TPM) Expression	0	0	8.4749	Mann-Whitney U	1.7435	0.802	-	429	0.219	-	236	0.1256
ALPG	Median WTS(TPM) Expression	0	0	9.0913	Mann-Whitney U	3.1665	1.6629	-	429	0.066	-	236	0.0209
ALPI	Median WTS(TPM) Expression	0	0	8.288	Mann-Whitney U	null	15.3187	-	429	0.0504	-	236	0
ALPK1	Median WTS(TPM) Expression	0	0	15.3396	Mann-Whitney U	1.5522	0.6343	-	429	7.3857	-	236	4.7582
ALPK2	Median WTS(TPM) Expression	0.0	0.0	7.1315	Mann-Whitney U	1.6054	0.6829	-	429.0	0.5517	-	236.0	0.3436
ALPK3	Median WTS(TPM) Expression	0	0	12.0093	Mann-Whitney U	1.9579	0.9693	-	429	1.635	-	236	0.8351
ALPP	Median WTS(TPM) Expression	0	0	8.8398	Mann-Whitney U	2.9569	1.5641	-	429	0.1657	-	236	0.056
ALS2	Median WTS(TPM) Expression	0.0	0.0	6.3315	Mann-Whitney U	1.2801	0.3563	-	429.0	41.1316	-	236.0	32.1307
ALS2CL	Median WTS(TPM) Expression	0	0	10.523	Mann-Whitney U	1.6468	0.7197	-	429	1.611	-	236	0.9782
ALS2CR12	Median WTS(TPM) Expression	0	0	9.0649	Mann-Whitney U	1.678	0.7467	-	429	1.8943	-	236	1.1289
ALX1	Median WTS(TPM) Expression	0	0	7.6968	Mann-Whitney U	2.703	1.4346	-	429	0.346	-	236	0.128
ALX3	Median WTS(TPM) Expression	0	0	9.2875	Mann-Whitney U	2.3512	1.2334	-	429	0.1718	-	236	0.0731
ALYREF	Median WTS(TPM) Expression	0.0	0.0	4.7185	Mann-Whitney U	0.7929	-0.3348	-	429.0	23.3945	-	236.0	29.5052
AMACR	Median WTS(TPM) Expression	0	0	12.2086	Mann-Whitney U	3.0788	1.6224	-	429	217.099	-	236	70.5133
AMBP	Median WTS(TPM) Expression	0	0	20.8523	Mann-Whitney U	2.6423	1.4018	-	429	0.685	-	236	0.2593
AMBRA1	Median WTS(TPM) Expression	0	0	10.2604	Mann-Whitney U	1.4219	0.5078	-	429	16.3728	-	236	11.5151
AMD1	Median WTS(TPM) Expression	0.0	0.0	5.746	Mann-Whitney U	1.5203	0.6044	-	429.0	80.9075	-	236.0	53.2167
AMDHD1	Median WTS(TPM) Expression	0	0	9.3062	Mann-Whitney U	1.4619	0.5478	-	429	1.1096	-	236	0.759
AMDHD2	Median WTS(TPM) Expression	0	0	14.0952	Mann-Whitney U	1.4678	0.5537	-	429	11.0803	-	236	7.5489
AMELX	Median WTS(TPM) Expression	0	0	21.5506	Mann-Whitney U	2.1097	1.077	-	429	3.8168	-	236	1.8092
AMER1	Median WTS(TPM) Expression	0	0	10.6842	Mann-Whitney U	1.4498	0.5358	-	429	9.4186	-	236	6.4967
AMER2	Median WTS(TPM) Expression	0	0	12.3492	Mann-Whitney U	2.7518	1.4604	-	429	0.1371	-	236	0.0498
AMER3	Median WTS(TPM) Expression	0.0	0.0	6.5352	Mann-Whitney U	2.7931	1.4818	-	429.0	0.1305	-	236.0	0.0467
AMHR2	Median WTS(TPM) Expression	0.0	0.0	6.2196	Mann-Whitney U	1.7529	0.8097	-	429.0	0.4769	-	236.0	0.272
AMIGO1	Median WTS(TPM) Expression	0.0	0.0	7.0462	Mann-Whitney U	1.3466	0.4293	-	429.0	5.5406	-	236.0	4.1146
AMIGO3	Median WTS(TPM) Expression	0	0	10.2193	Mann-Whitney U	1.5009	0.5859	-	429	4.9871	-	236	3.3227
AMN	Median WTS(TPM) Expression	0	0	8.2595	Mann-Whitney U	1.9818	0.9868	-	429	0.3841	-	236	0.1938
AMN1	Median WTS(TPM) Expression	0.0	0.0	6.6854	Mann-Whitney U	1.2755	0.3511	-	429.0	10.4625	-	236.0	8.2027
AMOTL1	Median WTS(TPM) Expression	0.0	0.0	5.5149	Mann-Whitney U	1.4748	0.5605	-	429.0	27.6297	-	236.0	18.735
AMOTL2	Median WTS(TPM) Expression	0	0	11.17	Mann-Whitney U	1.5806	0.6605	-	429	8.7356	-	236	5.5266
AMPD1	Median WTS(TPM) Expression	0	0	19.651	Mann-Whitney U	3.3131	1.7282	-	429	0.8661	-	236	0.2614
AMPD2	Median WTS(TPM) Expression	0	0	20.9892	Mann-Whitney U	1.7476	0.8053	-	429	22.524	-	236	12.8889
AMPD3	Median WTS(TPM) Expression	0	0	13.0669	Mann-Whitney U	1.8669	0.9007	-	429	20.2087	-	236	10.8246
AMPH	Median WTS(TPM) Expression	0	0	13.682	Mann-Whitney U	1.9349	0.9523	-	429	0.8978	-	236	0.464
AMT	Median WTS(TPM) Expression	0	0	22.1268	Mann-Whitney U	1.637	0.711	-	429	31.0355	-	236	18.9592
AMY1A	Median WTS(TPM) Expression	0	0	8.7091	Mann-Whitney U	3.765	1.9126	-	429	0.6276	-	236	0.1667
AMY2A	Median WTS(TPM) Expression	0	0	11.9078	Mann-Whitney U	3.6049	1.8499	-	429	0.4356	-	236	0.1208
AMY2B	Median WTS(TPM) Expression	0	0	26.7325	Mann-Whitney U	2.0897	1.0633	-	429	18.7734	-	236	8.9839
AMYP1	Median WTS(TPM) Expression	0.0	0.0	5.7524	Mann-Whitney U	null	null	-	429.0	0.0	-	236.0	0.0
AMZ1	Median WTS(TPM) Expression	0	0	23.5209	Mann-Whitney U	1.6698	0.7397	-	429	3.09	-	236	1.8505
AMZ2P1	Median WTS(TPM) Expression	0.0	0.0	5.4598	Mann-Whitney U	1.2628	0.3367	-	429.0	2.6869	-	236.0	2.1277
ANAPC1P1	Median WTS(TPM) Expression	0	0	13.0765	Mann-Whitney U	2.559	1.3556	-	429	0.2453	-	236	0.0959
ANAPC2	Median WTS(TPM) Expression	0	0	14.1676	Mann-Whitney U	1.4308	0.5168	-	429	19.3943	-	236	13.5547
ANAPC4	Median WTS(TPM) Expression	0	0	9.7459	Mann-Whitney U	1.4693	0.5551	-	429	21.1653	-	236	14.4054
ANGEL1	Median WTS(TPM) Expression	0.0	0.0	6.9565	Mann-Whitney U	1.2813	0.3576	-	429.0	8.6567	-	236.0	6.7561
ANGEL2	Median WTS(TPM) Expression	0.0	0.0	5.9249	Mann-Whitney U	1.3281	0.4094	-	429.0	46.7659	-	236.0	35.2118
ANGPT1	Median WTS(TPM) Expression	0	0	8.2681	Mann-Whitney U	1.5727	0.6533	-	429	6.9206	-	236	4.4004
ANGPT4	Median WTS(TPM) Expression	0	0	8.0616	Mann-Whitney U	1.9751	0.9819	-	429	0.1296	-	236	0.0656
ANGPTL1	Median WTS(TPM) Expression	0.0	0.0	5.831	Mann-Whitney U	1.4659	0.5518	-	429.0	13.9405	-	236.0	9.5097
ANGPTL3	Median WTS(TPM) Expression	0	0	8.2851	Mann-Whitney U	1.5492	0.6316	-	429	14.1299	-	236	9.1206
ANGPTL4	Median WTS(TPM) Expression	0	0	8.1875	Mann-Whitney U	1.3878	0.4728	-	429	2.618	-	236	1.8864
ANGPTL5	Median WTS(TPM) Expression	0	0	9.8445	Mann-Whitney U	2.2189	1.1498	-	429	0.0976	-	236	0.044
ANGPTL6	Median WTS(TPM) Expression	0	0	16.2167	Mann-Whitney U	1.9869	0.9905	-	429	0.5021	-	236	0.2527
ANGPTL7	Median WTS(TPM) Expression	0	0	8.3242	Mann-Whitney U	1.3832	0.468	-	429	1.8116	-	236	1.3097
ANGPTL8	Median WTS(TPM) Expression	0	0	8.2749	Mann-Whitney U	1.6582	0.7296	-	429	0.7379	-	236	0.445
ANHX	Median WTS(TPM) Expression	0.0	0.0	7.2626	Mann-Whitney U	null	null	-	429.0	0.0	-	236.0	0.0
ANK2	Median WTS(TPM) Expression	0	0	15.9713	Mann-Whitney U	1.8237	0.8669	-	429	12.6736	-	236	6.9494
ANK3	Median WTS(TPM) Expression	0	0	11.6925	Mann-Whitney U	1.5576	0.6393	-	429	67.7324	-	236	43.4859
ANKAR	Median WTS(TPM) Expression	0	0	17.0835	Mann-Whitney U	1.7074	0.7718	-	429	16.0552	-	236	9.403
ANKDD1A	Median WTS(TPM) Expression	0	0	15.8252	Mann-Whitney U	1.6863	0.7539	-	429	2.9424	-	236	1.7449
ANKDD1B	Median WTS(TPM) Expression	0	0	15.0826	Mann-Whitney U	1.8864	0.9156	-	429	0.3713	-	236	0.1969
ANKFN1	Median WTS(TPM) Expression	0	0	9.5295	Mann-Whitney U	1.8777	0.909	-	429	0.6342	-	236	0.3378
ANKFY1	Median WTS(TPM) Expression	0.0	0.0	5.5234	Mann-Whitney U	1.3089	0.3883	-	429.0	30.1759	-	236.0	23.0546
ANKHD1	Median WTS(TPM) Expression	0.0	0.0	7.3956	Mann-Whitney U	1.3716	0.4559	-	429.0	135.08	-	236.0	98.4812
ANKHD1-EIF4EBP3	Median WTS(TPM) Expression	0.0	0.0	4.8979	Mann-Whitney U	1.3049	0.3839	-	429.0	22.9988	-	236.0	17.6251
ANKIB1	Median WTS(TPM) Expression	0.0	0.0	7.5488	Mann-Whitney U	1.3292	0.4105	-	429.0	74.2843	-	236.0	55.8882
ANKK1	Median WTS(TPM) Expression	0	0	15.6989	Mann-Whitney U	2.1227	1.0859	-	429	1.013	-	236	0.4772
ANKLE1	Median WTS(TPM) Expression	0	0	18.558	Mann-Whitney U	1.7013	0.7666	-	429	0.5354	-	236	0.3147
ANKMY1	Median WTS(TPM) Expression	0	0	12.8034	Mann-Whitney U	1.5729	0.6535	-	429	35.8736	-	236	22.8069
ANKRA2	Median WTS(TPM) Expression	0	0	8.5742	Mann-Whitney U	1.465	0.5509	-	429	38.7572	-	236	26.4552
ANKRD10	Median WTS(TPM) Expression	0	0	11.5674	Mann-Whitney U	1.4959	0.581	-	429	216.344	-	236	144.626
ANKRD11	Median WTS(TPM) Expression	0	0	10.105	Mann-Whitney U	1.3513	0.4344	-	429	62.9538	-	236	46.5862
ANKRD12	Median WTS(TPM) Expression	0	0	9.5928	Mann-Whitney U	1.4442	0.5303	-	429	41.4942	-	236	28.7314
ANKRD13A	Median WTS(TPM) Expression	0.0	0.0	6.4982	Mann-Whitney U	1.4329	0.5189	-	429.0	21.1734	-	236.0	14.7767
ANKRD13B	Median WTS(TPM) Expression	0	0	8.8474	Mann-Whitney U	1.6339	0.7083	-	429	3.3759	-	236	2.0662
ANKRD13C	Median WTS(TPM) Expression	0.0	0.0	4.7251	Mann-Whitney U	1.27	0.3449	-	429.0	19.8768	-	236.0	15.6506
ANKRD13D	Median WTS(TPM) Expression	0	0	18.1746	Mann-Whitney U	1.6219	0.6977	-	429	19.5035	-	236	12.0254
ANKRD16	Median WTS(TPM) Expression	0	0	7.9386	Mann-Whitney U	1.3593	0.4429	-	429	6.1997	-	236	4.5609
ANKRD17	Median WTS(TPM) Expression	0.0	0.0	5.6811	Mann-Whitney U	1.2782	0.3541	-	429.0	73.2351	-	236.0	57.2954
ANKRD18A	Median WTS(TPM) Expression	0.0	0.0	5.6616	Mann-Whitney U	1.459	0.545	-	429.0	13.6399	-	236.0	9.3486
ANKRD18CP	Median WTS(TPM) Expression	0	0	9.0847	Mann-Whitney U	1.5239	0.6078	-	429	0.202	-	236	0.1326
ANKRD2	Median WTS(TPM) Expression	0.0	0.0	6.1907	Mann-Whitney U	1.9269	0.9463	-	429.0	0.098	-	236.0	0.0508
ANKRD20A1	Median WTS(TPM) Expression	0	0	11.7103	Mann-Whitney U	1.7559	0.8122	-	429	1.9038	-	236	1.0842
ANKRD20A14P	Median WTS(TPM) Expression	0.0	0.0	5.4694	Mann-Whitney U	1.8711	0.9039	-	429.0	0.1692	-	236.0	0.0904
ANKRD20A2	Median WTS(TPM) Expression	0	0	8.4074	Mann-Whitney U	3.0449	1.6064	-	429	0.4518	-	236	0.1484
ANKRD20A3	Median WTS(TPM) Expression	1.0E-4	0.0	4.5791	Mann-Whitney U	1.4763	0.562	-	429.0	0.9378	-	236.0	0.6352
ANKRD20A4	Median WTS(TPM) Expression	0.0	0.0	6.4373	Mann-Whitney U	1.5633	0.6446	-	429.0	1.2992	-	236.0	0.8311
ANKRD20A7P	Median WTS(TPM) Expression	0	0	8.5508	Mann-Whitney U	3.6103	1.8521	-	429	0.1063	-	236	0.0295
ANKRD20A8P	Median WTS(TPM) Expression	0	0	9.7472	Mann-Whitney U	2.3458	1.2301	-	429	0.4704	-	236	0.2005
ANKRD20A9P	Median WTS(TPM) Expression	0.0	0.0	7.6484	Mann-Whitney U	3.4462	1.785	-	429.0	0.031	-	236.0	0.009
ANKRD23	Median WTS(TPM) Expression	0	0	11.992	Mann-Whitney U	1.5996	0.6777	-	429	4.8412	-	236	3.0265
ANKRD24	Median WTS(TPM) Expression	0	0	12.2819	Mann-Whitney U	1.6947	0.761	-	429	1.1804	-	236	0.6965
ANKRD26	Median WTS(TPM) Expression	0	0	12.6792	Mann-Whitney U	1.4806	0.5661	-	429	14.6054	-	236	9.8648
ANKRD28	Median WTS(TPM) Expression	1.0E-4	0.0	4.4711	Mann-Whitney U	1.2508	0.3229	-	429.0	51.4293	-	236.0	41.116
ANKRD29	Median WTS(TPM) Expression	0.0	0.0	7.2793	Mann-Whitney U	1.6373	0.7113	-	429.0	3.2844	-	236.0	2.006
ANKRD30A	Median WTS(TPM) Expression	0	0	11.2004	Mann-Whitney U	4.4595	2.1569	-	429	0.3105	-	236	0.0696
ANKRD30B	Median WTS(TPM) Expression	0.0	0.0	5.3702	Mann-Whitney U	2.7322	1.4501	-	429.0	0.2479	-	236.0	0.0907
ANKRD30BL	Median WTS(TPM) Expression	0	0	19.5165	Mann-Whitney U	2.7797	1.4749	-	429	0.2886	-	236	0.1038
ANKRD30BP1	Median WTS(TPM) Expression	0.0	0.0	6.9643	Mann-Whitney U	2.7998	1.4853	-	429.0	0.1016	-	236.0	0.0363
ANKRD30BP2	Median WTS(TPM) Expression	0	0	8.8402	Mann-Whitney U	2.7633	1.4664	-	429	0.1448	-	236	0.0524
ANKRD31	Median WTS(TPM) Expression	0	0	12.7766	Mann-Whitney U	1.6572	0.7288	-	429	0.8723	-	236	0.5264
ANKRD33	Median WTS(TPM) Expression	0	0	11.0607	Mann-Whitney U	2.7429	1.4557	-	429	0.1347	-	236	0.0491
ANKRD33B	Median WTS(TPM) Expression	0	0	16.1406	Mann-Whitney U	1.8959	0.9229	-	429	1.285	-	236	0.6778
ANKRD34A	Median WTS(TPM) Expression	0	0	14.8025	Mann-Whitney U	1.5719	0.6525	-	429	0.6864	-	236	0.4367
ANKRD34C	Median WTS(TPM) Expression	0	0	9.129	Mann-Whitney U	2.9717	1.5713	-	429	0.1473	-	236	0.0496
ANKRD36	Median WTS(TPM) Expression	0	0	8.0509	Mann-Whitney U	1.3474	0.4302	-	429	20.7358	-	236	15.3896
ANKRD36B	Median WTS(TPM) Expression	0.0	0.0	7.6393	Mann-Whitney U	1.4364	0.5225	-	429.0	38.0475	-	236.0	26.4878
ANKRD36C	Median WTS(TPM) Expression	0.0	0.0	5.7469	Mann-Whitney U	1.3778	0.4624	-	429.0	30.4751	-	236.0	22.1183
ANKRD42	Median WTS(TPM) Expression	0.0	0.0	6.2618	Mann-Whitney U	1.3316	0.4132	-	429.0	8.3007	-	236.0	6.2334
ANKRD44	Median WTS(TPM) Expression	0	0	9.5875	Mann-Whitney U	1.5329	0.6163	-	429	33.8909	-	236	22.1086
ANKRD45	Median WTS(TPM) Expression	0.0	0.0	5.0012	Mann-Whitney U	1.55	0.6323	-	429.0	0.4768	-	236.0	0.3076
ANKRD49	Median WTS(TPM) Expression	0	0	8.9009	Mann-Whitney U	1.4718	0.5576	-	429	11.9326	-	236	8.1074
ANKRD52	Median WTS(TPM) Expression	0.0	0.0	6.2771	Mann-Whitney U	1.3868	0.4718	-	429.0	5.4735	-	236.0	3.9468
ANKRD53	Median WTS(TPM) Expression	0	0	22.0594	Mann-Whitney U	1.9032	0.9284	-	429	2.2946	-	236	1.2056
ANKRD55	Median WTS(TPM) Expression	0	0	13.6527	Mann-Whitney U	2.5054	1.3251	-	429	0.3576	-	236	0.1427
ANKRD6	Median WTS(TPM) Expression	0	0	16.0933	Mann-Whitney U	1.6949	0.7612	-	429	10.8261	-	236	6.3876
ANKRD60	Median WTS(TPM) Expression	0	0	10.4754	Mann-Whitney U	null	15.3187	-	429	0.0764	-	236	0
ANKRD61	Median WTS(TPM) Expression	0	0	8.7362	Mann-Whitney U	1.4142	0.5	-	429	10.143	-	236	7.1724
ANKRD62	Median WTS(TPM) Expression	0	0	15.2903	Mann-Whitney U	2.3967	1.261	-	429	0.1591	-	236	0.0664
ANKRD62P1-PARP4P3	Median WTS(TPM) Expression	0	0	7.9667	Mann-Whitney U	2.3266	1.2183	-	429	0.0966	-	236	0.0415
ANKRD63	Median WTS(TPM) Expression	0	0	10.7985	Mann-Whitney U	2.4821	1.3116	-	429	0.2792	-	236	0.1125
ANKRD65	Median WTS(TPM) Expression	0	0	11.3905	Mann-Whitney U	1.76	0.8156	-	429	1.6737	-	236	0.951
ANKRD66	Median WTS(TPM) Expression	0	0	10.9667	Mann-Whitney U	2.1112	1.0781	-	429	0.3474	-	236	0.1646
ANKRD7	Median WTS(TPM) Expression	0	0	10.8118	Mann-Whitney U	2.3435	1.2286	-	429	0.2777	-	236	0.1185
ANKRD9	Median WTS(TPM) Expression	0.0	0.0	6.3329	Mann-Whitney U	1.3895	0.4745	-	429.0	3.5223	-	236.0	2.535
ANKS1A	Median WTS(TPM) Expression	0	0	8.4049	Mann-Whitney U	1.2713	0.3463	-	429	4.426	-	236	3.4814
ANKS1B	Median WTS(TPM) Expression	0	0	12.3527	Mann-Whitney U	1.6082	0.6854	-	429	20.1602	-	236	12.536
ANKS3	Median WTS(TPM) Expression	0	0	13.3143	Mann-Whitney U	1.4561	0.5421	-	429	4.4542	-	236	3.059
ANKS4B	Median WTS(TPM) Expression	0	0	10.5766	Mann-Whitney U	1.8663	0.9002	-	429	0.3376	-	236	0.1809
ANKUB1	Median WTS(TPM) Expression	0	0	15.9066	Mann-Whitney U	1.7628	0.8179	-	429	1.0394	-	236	0.5896
ANKZF1	Median WTS(TPM) Expression	0	0	22.3715	Mann-Whitney U	1.7791	0.8311	-	429	33.3713	-	236	18.7578
ANLN	Median WTS(TPM) Expression	0.0	0.0	4.6098	Mann-Whitney U	0.6449	-0.6328	-	429.0	7.4025	-	236.0	11.4784
ANO1	Median WTS(TPM) Expression	0.0	0.0	5.4824	Mann-Whitney U	1.5533	0.6353	-	429.0	26.1399	-	236.0	16.8285
ANO2	Median WTS(TPM) Expression	0	0	9.0678	Mann-Whitney U	1.4875	0.5729	-	429	2.4566	-	236	1.6515
ANO3	Median WTS(TPM) Expression	0.0	0.0	4.9485	Mann-Whitney U	1.8035	0.8508	-	429.0	0.3462	-	236.0	0.192
ANO4	Median WTS(TPM) Expression	0	0	11.7781	Mann-Whitney U	2.0324	1.0232	-	429	1.5609	-	236	0.768
ANO5	Median WTS(TPM) Expression	0	0	9.1701	Mann-Whitney U	1.8713	0.904	-	429	1.5865	-	236	0.8478
ANO6	Median WTS(TPM) Expression	0.0	0.0	5.371	Mann-Whitney U	1.3287	0.41	-	429.0	20.5007	-	236.0	15.4292
ANO7	Median WTS(TPM) Expression	0	0	24.2643	Mann-Whitney U	6.4169	2.6819	-	429	66.4959	-	236	10.3626
ANO8	Median WTS(TPM) Expression	0.0	0.0	7.1427	Mann-Whitney U	1.3265	0.4076	-	429.0	4.2072	-	236.0	3.1716
ANO9	Median WTS(TPM) Expression	0	0	12.7237	Mann-Whitney U	1.9802	0.9856	-	429	2.8121	-	236	1.4202
ANP32C	Median WTS(TPM) Expression	0.0	0.0	7.5007	Mann-Whitney U	2.1646	1.1141	-	429.0	0.7159	-	236.0	0.3308
ANP32D	Median WTS(TPM) Expression	0	0	12.948	Mann-Whitney U	null	15.3187	-	429	0.2818	-	236	0
ANTXRL	Median WTS(TPM) Expression	0	0	12.0536	Mann-Whitney U	2.92	1.546	-	429	0.1825	-	236	0.0625
ANXA10	Median WTS(TPM) Expression	0.0	0.0	5.2452	Mann-Whitney U	1.72	0.7824	-	429.0	0.6284	-	236.0	0.3653
ANXA11	Median WTS(TPM) Expression	0	0	12.8619	Mann-Whitney U	1.4893	0.5746	-	429	10.693	-	236	7.1798
ANXA13	Median WTS(TPM) Expression	1.0E-4	0.0	4.5884	Mann-Whitney U	1.7572	0.8133	-	429.0	0.1734	-	236.0	0.0987
ANXA2	Median WTS(TPM) Expression	0.0	0.0	6.4638	Mann-Whitney U	0.7363	-0.4416	-	429.0	56.9169	-	236.0	77.2996
ANXA2R	Median WTS(TPM) Expression	0	0	10.9905	Mann-Whitney U	1.5457	0.6283	-	429	1.0839	-	236	0.7012
ANXA3	Median WTS(TPM) Expression	0.0	0.0	6.2181	Mann-Whitney U	1.598	0.6763	-	429.0	38.9897	-	236.0	24.3988
ANXA9	Median WTS(TPM) Expression	0	0	14.7343	Mann-Whitney U	1.8195	0.8635	-	429	1.113	-	236	0.6117
AOAH	Median WTS(TPM) Expression	0	0	8.9295	Mann-Whitney U	1.5959	0.6744	-	429	8.1417	-	236	5.1015
AOC2	Median WTS(TPM) Expression	0	0	8.6545	Mann-Whitney U	1.4859	0.5713	-	429	2.0429	-	236	1.3749
AOC3	Median WTS(TPM) Expression	0.0	0.0	6.9882	Mann-Whitney U	1.4908	0.5761	-	429.0	6.3146	-	236.0	4.2358
AOC4P	Median WTS(TPM) Expression	0	0	14.9983	Mann-Whitney U	2.3239	1.2166	-	429	0.4734	-	236	0.2037
AOX1	Median WTS(TPM) Expression	0	0	13.9834	Mann-Whitney U	1.9713	0.9791	-	429	6.4791	-	236	3.2867
AP1G2	Median WTS(TPM) Expression	0	0	16.0315	Mann-Whitney U	1.59	0.669	-	429	75.6956	-	236	47.608
AP2S1	Median WTS(TPM) Expression	0	0	11.6814	Mann-Whitney U	0.7145	-0.4849	-	429	20.1499	-	236	28.1994
AP3B2	Median WTS(TPM) Expression	0.0	0.0	5.0961	Mann-Whitney U	1.4803	0.5659	-	429.0	2.2677	-	236.0	1.5319
AP4B1	Median WTS(TPM) Expression	0	0	10.4213	Mann-Whitney U	1.3697	0.4539	-	429	11.2143	-	236	8.1872
AP4B1-AS1	Median WTS(TPM) Expression	0	0	18.9538	Mann-Whitney U	1.7647	0.8194	-	429	0.7041	-	236	0.399
AP4E1	Median WTS(TPM) Expression	0.0	0.0	6.8703	Mann-Whitney U	1.4052	0.4908	-	429.0	4.6912	-	236.0	3.3384
AP4M1	Median WTS(TPM) Expression	0	0	9.7758	Mann-Whitney U	1.432	0.518	-	429	5.529	-	236	3.8611
AP5B1	Median WTS(TPM) Expression	0.0	0.0	6.7017	Mann-Whitney U	1.351	0.434	-	429.0	2.4374	-	236.0	1.8041
AP5S1	Median WTS(TPM) Expression	0.0	0.0	5.0317	Mann-Whitney U	1.281	0.3573	-	429.0	2.7216	-	236.0	2.1246
AP5Z1	Median WTS(TPM) Expression	0	0	18.1862	Mann-Whitney U	1.7051	0.7698	-	429	9.5393	-	236	5.5946
APAF1	Median WTS(TPM) Expression	0.0	0.0	4.841	Mann-Whitney U	1.3122	0.392	-	429.0	11.6466	-	236.0	8.8758
APBA1	Median WTS(TPM) Expression	0.0	0.0	6.3871	Mann-Whitney U	1.3151	0.3951	-	429.0	3.4014	-	236.0	2.5865
APBA2	Median WTS(TPM) Expression	0	0	11.8038	Mann-Whitney U	1.5499	0.6322	-	429	5.5336	-	236	3.5704
APBA3	Median WTS(TPM) Expression	0.0	0.0	6.1058	Mann-Whitney U	1.3448	0.4274	-	429.0	5.4243	-	236.0	4.0334
APBB1IP	Median WTS(TPM) Expression	0.0	0.0	7.5153	Mann-Whitney U	1.4119	0.4976	-	429.0	3.494	-	236.0	2.4747
APBB2	Median WTS(TPM) Expression	0.0	0.0	6.0973	Mann-Whitney U	1.3154	0.3955	-	429.0	40.3826	-	236.0	30.6992
APBB3	Median WTS(TPM) Expression	0	0	21.8273	Mann-Whitney U	1.8027	0.8502	-	429	15.6912	-	236	8.7041
APC	Median WTS(TPM) Expression	0	0	8.2111	Mann-Whitney U	1.4555	0.5415	-	429	34.2739	-	236	23.5487
APC2	Median WTS(TPM) Expression	0	0	14.3881	Mann-Whitney U	1.6923	0.759	-	429	0.6859	-	236	0.4053
APCDD1	Median WTS(TPM) Expression	0.0	0.0	4.8748	Mann-Whitney U	1.3469	0.4297	-	429.0	19.2004	-	236.0	14.2548
APCDD1L	Median WTS(TPM) Expression	0	0	8.4149	Mann-Whitney U	1.6379	0.7118	-	429	0.306	-	236	0.1869
APCS	Median WTS(TPM) Expression	0	0	8.4918	Mann-Whitney U	null	15.3187	-	429	0.1177	-	236	0
APLF	Median WTS(TPM) Expression	0	0	12.2462	Mann-Whitney U	1.5695	0.6503	-	429	2.4466	-	236	1.5589
APOA1	Median WTS(TPM) Expression	0	0	10.5052	Mann-Whitney U	2.5662	1.3596	-	429	0.1967	-	236	0.0766
APOA2	Median WTS(TPM) Expression	0.0	0.0	7.2062	Mann-Whitney U	1.9803	0.9857	-	429.0	0.6601	-	236.0	0.3333
APOA4	Median WTS(TPM) Expression	0	0	11.507	Mann-Whitney U	11.4918	3.5225	-	429	0.0892	-	236	0.0078
APOA5	Median WTS(TPM) Expression	0	0	8.4149	Mann-Whitney U	2.611	1.3846	-	429	0.1255	-	236	0.0481
APOB	Median WTS(TPM) Expression	0	0	9.123	Mann-Whitney U	40869.3	15.3187	-	429	0.1226	-	236	0
APOBEC1	Median WTS(TPM) Expression	0.0	0.0	6.1264	Mann-Whitney U	null	15.3187	-	429.0	0.0297	-	236.0	0.0
APOBEC2	Median WTS(TPM) Expression	0	0	18.5896	Mann-Whitney U	1.8505	0.8879	-	429	1.5688	-	236	0.8478
APOBEC3D	Median WTS(TPM) Expression	0	0	13.9532	Mann-Whitney U	1.9609	0.9715	-	429	3.3231	-	236	1.6947
APOBEC3F	Median WTS(TPM) Expression	0	0	12.4909	Mann-Whitney U	1.9708	0.9788	-	429	8.2542	-	236	4.1882
APOBEC3G	Median WTS(TPM) Expression	0.0	0.0	7.5174	Mann-Whitney U	1.487	0.5724	-	429.0	5.3715	-	236.0	3.6124
APOBEC3H	Median WTS(TPM) Expression	0	0	8.995	Mann-Whitney U	1.9067	0.9311	-	429	0.6586	-	236	0.3454
APOBEC4	Median WTS(TPM) Expression	0	0	7.6794	Mann-Whitney U	1.5729	0.6535	-	429	0.6165	-	236	0.3919
APOBR	Median WTS(TPM) Expression	0	0	14.383	Mann-Whitney U	1.738	0.7975	-	429	0.7192	-	236	0.4138
APOC1P1	Median WTS(TPM) Expression	0.0	0.0	5.3187	Mann-Whitney U	2.1035	1.0728	-	429.0	0.1677	-	236.0	0.0797
APOC3	Median WTS(TPM) Expression	0.0	0.0	6.3198	Mann-Whitney U	null	null	-	429.0	0.0	-	236.0	0.0
APOD	Median WTS(TPM) Expression	0.0	0.0	4.8235	Mann-Whitney U	1.4239	0.5098	-	429.0	105.831	-	236.0	74.327
APOF	Median WTS(TPM) Expression	0.0	0.0	6.2143	Mann-Whitney U	1.5593	0.6409	-	429.0	1.3635	-	236.0	0.8744
APOL2	Median WTS(TPM) Expression	0	0	8.8735	Mann-Whitney U	1.3644	0.4482	-	429	29.5942	-	236	21.6908
APOL3	Median WTS(TPM) Expression	0	0	12.7614	Mann-Whitney U	1.7532	0.81	-	429	17.9651	-	236	10.2472
APOL5	Median WTS(TPM) Expression	0	0	13.9579	Mann-Whitney U	2.5141	1.3301	-	429	0.1818	-	236	0.0723
APOM	Median WTS(TPM) Expression	0	0	14.0014	Mann-Whitney U	1.5692	0.65	-	429	1.7085	-	236	1.0888
APOO	Median WTS(TPM) Expression	0	0	9.762	Mann-Whitney U	0.6991	-0.5164	-	429	8.5414	-	236	12.217
APPL1	Median WTS(TPM) Expression	0.0	0.0	5.1906	Mann-Whitney U	1.3263	0.4074	-	429.0	62.8416	-	236.0	47.3804
APTX	Median WTS(TPM) Expression	0.0	0.0	4.8773	Mann-Whitney U	1.2374	0.3073	-	429.0	44.6996	-	236.0	36.1252
AQP10	Median WTS(TPM) Expression	0.0	0.0	7.1424	Mann-Whitney U	2.1487	1.1035	-	429.0	0.0989	-	236.0	0.046
AQP12B	Median WTS(TPM) Expression	0.0	0.0	6.4797	Mann-Whitney U	null	15.3187	-	429.0	0.023	-	236.0	0.0
AQP2	Median WTS(TPM) Expression	0.0	0.0	6.7552	Mann-Whitney U	4.7599	2.2509	-	429.0	0.0413	-	236.0	0.0087
AQP5	Median WTS(TPM) Expression	0	0	11.7005	Mann-Whitney U	3.0185	1.5938	-	429	0.1209	-	236	0.04
AQP6	Median WTS(TPM) Expression	0.0	0.0	5.5251	Mann-Whitney U	1.7104	0.7743	-	429.0	0.0614	-	236.0	0.0359
AQP7	Median WTS(TPM) Expression	0	0	9.2386	Mann-Whitney U	1.6142	0.6909	-	429	0.8067	-	236	0.4997
AQP7P1	Median WTS(TPM) Expression	0	0	15.5185	Mann-Whitney U	2.126	1.0882	-	429	1.6635	-	236	0.7824
AQP7P3	Median WTS(TPM) Expression	0	0	10.2027	Mann-Whitney U	1.6789	0.7476	-	429	0.3824	-	236	0.2278
AQP7P4	Median WTS(TPM) Expression	0.0	0.0	4.6872	Mann-Whitney U	null	15.3187	-	429.0	0.1535	-	236.0	0.0
AQP8	Median WTS(TPM) Expression	0	0	9.6011	Mann-Whitney U	null	15.3187	-	429	0.0549	-	236	0
ARAP1	Median WTS(TPM) Expression	0	0	13.2183	Mann-Whitney U	1.562	0.6434	-	429	30.3496	-	236	19.4302
ARAP2	Median WTS(TPM) Expression	0	0	9.5792	Mann-Whitney U	1.5041	0.5889	-	429	16.9705	-	236	11.2828
ARAP3	Median WTS(TPM) Expression	0.0	0.0	5.6788	Mann-Whitney U	1.395	0.4803	-	429.0	3.2922	-	236.0	2.3599
ARC	Median WTS(TPM) Expression	0.0	0.0	4.7817	Mann-Whitney U	1.6656	0.736	-	429.0	0.1397	-	236.0	0.0839
ARFGAP1	Median WTS(TPM) Expression	0	0	12.9435	Mann-Whitney U	1.5361	0.6193	-	429	39.0854	-	236	25.4446
ARFGAP2	Median WTS(TPM) Expression	0.0	0.0	7.4579	Mann-Whitney U	1.2867	0.3637	-	429.0	35.1944	-	236.0	27.3519
ARFRP1	Median WTS(TPM) Expression	1.0E-4	0.0	4.5386	Mann-Whitney U	1.2103	0.2754	-	429.0	8.4996	-	236.0	7.0227
ARG1	Median WTS(TPM) Expression	0.0	0.0	5.2652	Mann-Whitney U	1.295	0.373	-	429.0	1.9519	-	236.0	1.5072
ARGFX	Median WTS(TPM) Expression	0	0	19.3395	Mann-Whitney U	1.8499	0.8874	-	429	2.5356	-	236	1.3707
ARGLU1	Median WTS(TPM) Expression	0	0	12.8606	Mann-Whitney U	1.6471	0.72	-	429	74.1588	-	236	45.0226
ARHGAP10	Median WTS(TPM) Expression	0	0	9.1759	Mann-Whitney U	1.3812	0.466	-	429	12.2963	-	236	8.9023
ARHGAP12	Median WTS(TPM) Expression	0.0	0.0	5.0109	Mann-Whitney U	1.2369	0.3067	-	429.0	32.6668	-	236.0	26.4112
ARHGAP15	Median WTS(TPM) Expression	0	0	11.097	Mann-Whitney U	1.6044	0.6821	-	429	7.4722	-	236	4.6573
ARHGAP19	Median WTS(TPM) Expression	0	0	8.0759	Mann-Whitney U	1.3835	0.4683	-	429	10.5304	-	236	7.6114
ARHGAP20	Median WTS(TPM) Expression	0	0	15.3517	Mann-Whitney U	1.6903	0.7573	-	429	2.9659	-	236	1.7546
ARHGAP22	Median WTS(TPM) Expression	0	0	23.1307	Mann-Whitney U	1.628	0.7031	-	429	4.2654	-	236	2.62
ARHGAP23	Median WTS(TPM) Expression	0	0	14.1328	Mann-Whitney U	1.6274	0.7026	-	429	4.0716	-	236	2.5018
ARHGAP24	Median WTS(TPM) Expression	0	0	13.261	Mann-Whitney U	1.6639	0.7346	-	429	6.0667	-	236	3.6461
ARHGAP25	Median WTS(TPM) Expression	0	0	12.2603	Mann-Whitney U	1.6905	0.7574	-	429	3.2679	-	236	1.9331
ARHGAP26	Median WTS(TPM) Expression	0	0	12.8999	Mann-Whitney U	1.5945	0.6731	-	429	32.4151	-	236	20.3293
ARHGAP27	Median WTS(TPM) Expression	0.0	0.0	6.184	Mann-Whitney U	1.3654	0.4493	-	429.0	6.801	-	236.0	4.9811
ARHGAP30	Median WTS(TPM) Expression	0	0	12.9587	Mann-Whitney U	1.5353	0.6185	-	429	6.9405	-	236	4.5206
ARHGAP33	Median WTS(TPM) Expression	0	0	10.7797	Mann-Whitney U	1.6835	0.7515	-	429	7.9625	-	236	4.7297
ARHGAP39	Median WTS(TPM) Expression	0.0	0.0	5.4989	Mann-Whitney U	1.4093	0.4949	-	429.0	5.9668	-	236.0	4.234
ARHGAP4	Median WTS(TPM) Expression	0	0	10.7809	Mann-Whitney U	1.6406	0.7142	-	429	9.4316	-	236	5.7489
ARHGAP40	Median WTS(TPM) Expression	0	0	10.9893	Mann-Whitney U	2.5136	1.3298	-	429	0.2411	-	236	0.0959
ARHGAP44	Median WTS(TPM) Expression	0.0	0.0	6.6992	Mann-Whitney U	1.3981	0.4835	-	429.0	5.2135	-	236.0	3.729
ARHGAP45	Median WTS(TPM) Expression	0	0	12.9656	Mann-Whitney U	1.7973	0.8459	-	429	2.8378	-	236	1.5789
ARHGAP6	Median WTS(TPM) Expression	0.0	0.0	6.2342	Mann-Whitney U	1.4283	0.5143	-	429.0	34.3347	-	236.0	24.0384
ARHGAP8	Median WTS(TPM) Expression	0	0	16.6862	Mann-Whitney U	1.7801	0.832	-	429	34.3877	-	236	19.3176
ARHGAP9	Median WTS(TPM) Expression	0	0	12.2583	Mann-Whitney U	1.6935	0.76	-	429	7.6047	-	236	4.4906
ARHGDIG	Median WTS(TPM) Expression	0.0	0.0	4.8556	Mann-Whitney U	1.5031	0.5879	-	429.0	8.641	-	236.0	5.7489
ARHGEF1	Median WTS(TPM) Expression	0	0	16.4865	Mann-Whitney U	1.5566	0.6384	-	429	11.2986	-	236	7.2586
ARHGEF10	Median WTS(TPM) Expression	0	0	20.1714	Mann-Whitney U	1.7225	0.7845	-	429	18.7343	-	236	10.8764
ARHGEF10L	Median WTS(TPM) Expression	0	0	11.8957	Mann-Whitney U	1.462	0.548	-	429	9.4003	-	236	6.4295
ARHGEF11	Median WTS(TPM) Expression	1.0E-4	0.0	4.4177	Mann-Whitney U	1.3074	0.3867	-	429.0	25.7339	-	236.0	19.6836
ARHGEF12	Median WTS(TPM) Expression	0.0	0.0	5.5118	Mann-Whitney U	1.348	0.4308	-	429.0	65.2805	-	236.0	48.4276
ARHGEF16	Median WTS(TPM) Expression	0	0	11.0306	Mann-Whitney U	1.4033	0.4888	-	429	6.0076	-	236	4.281
ARHGEF17	Median WTS(TPM) Expression	0	0	17.165	Mann-Whitney U	1.5935	0.6722	-	429	17.3055	-	236	10.8598
ARHGEF18	Median WTS(TPM) Expression	0	0	8.8258	Mann-Whitney U	1.281	0.3573	-	429	1.64	-	236	1.2802
ARHGEF25	Median WTS(TPM) Expression	0	0	22.9699	Mann-Whitney U	1.9191	0.9404	-	429	9.3845	-	236	4.8901
ARHGEF28	Median WTS(TPM) Expression	0	0	17.3896	Mann-Whitney U	1.8822	0.9124	-	429	5.2717	-	236	2.8008
ARHGEF33	Median WTS(TPM) Expression	0	0	16.7864	Mann-Whitney U	1.7674	0.8216	-	429	1.4724	-	236	0.8331
ARHGEF34P	Median WTS(TPM) Expression	0	0	8.811	Mann-Whitney U	1.3853	0.4702	-	429	20.3623	-	236	14.6992
ARHGEF35	Median WTS(TPM) Expression	0	0	7.7712	Mann-Whitney U	1.4585	0.5445	-	429	12.3817	-	236	8.4893
ARHGEF37	Median WTS(TPM) Expression	0	0	15.6661	Mann-Whitney U	1.6031	0.6809	-	429	9.2622	-	236	5.7777
ARHGEF38	Median WTS(TPM) Expression	0.0	0.0	6.7115	Mann-Whitney U	1.4778	0.5635	-	429.0	36.1808	-	236.0	24.4825
ARHGEF4	Median WTS(TPM) Expression	0	0	18.8178	Mann-Whitney U	1.8507	0.8881	-	429	5.4094	-	236	2.9229
ARHGEF40	Median WTS(TPM) Expression	0	0	19.8409	Mann-Whitney U	1.6651	0.7356	-	429	7.9346	-	236	4.7654
ARHGEF5	Median WTS(TPM) Expression	0.0	0.0	7.6593	Mann-Whitney U	1.4236	0.5095	-	429.0	14.0513	-	236.0	9.8705
ARHGEF6	Median WTS(TPM) Expression	0.0	0.0	5.1656	Mann-Whitney U	1.2981	0.3764	-	429.0	9.2446	-	236.0	7.1214
ARHGEF7	Median WTS(TPM) Expression	0.0	0.0	6.445	Mann-Whitney U	1.2783	0.3543	-	429.0	48.8789	-	236.0	38.236
ARHGEF9	Median WTS(TPM) Expression	0.0	0.0	6.1651	Mann-Whitney U	1.3093	0.3888	-	429.0	21.6824	-	236.0	16.5608
ARID1A	Median WTS(TPM) Expression	0	0	12.1609	Mann-Whitney U	1.4631	0.5491	-	429	90.8683	-	236	62.105
ARID1B	Median WTS(TPM) Expression	0	0	13.191	Mann-Whitney U	1.3946	0.4798	-	429	40.5907	-	236	29.1064
ARID2	Median WTS(TPM) Expression	0	0	11.2896	Mann-Whitney U	1.545	0.6276	-	429	45.632	-	236	29.5348
ARID3A	Median WTS(TPM) Expression	0	0	11.5609	Mann-Whitney U	1.4345	0.5206	-	429	2.2083	-	236	1.5394
ARID3B	Median WTS(TPM) Expression	0	0	20.659	Mann-Whitney U	1.6905	0.7575	-	429	2.6492	-	236	1.5671
ARID3C	Median WTS(TPM) Expression	0.0	0.0	7.667	Mann-Whitney U	2.1052	1.074	-	429.0	0.1172	-	236.0	0.0557
ARID4A	Median WTS(TPM) Expression	0	0	11.1072	Mann-Whitney U	1.3832	0.468	-	429	20.7475	-	236	14.9995
ARID4B	Median WTS(TPM) Expression	0	0	8.3529	Mann-Whitney U	1.4153	0.5011	-	429	54.3684	-	236	38.4159
ARID5A	Median WTS(TPM) Expression	0	0	11.7721	Mann-Whitney U	1.5831	0.6628	-	429	5.6974	-	236	3.5988
ARID5B	Median WTS(TPM) Expression	0.0	0.0	6.6436	Mann-Whitney U	1.3149	0.3949	-	429.0	53.1888	-	236.0	40.4514
ARIH1	Median WTS(TPM) Expression	0	0	11.682	Mann-Whitney U	1.5247	0.6086	-	429	28.197	-	236	18.493
ARIH2	Median WTS(TPM) Expression	0.0	0.0	5.7742	Mann-Whitney U	1.2851	0.3619	-	429.0	39.6847	-	236.0	30.881
ARIH2OS	Median WTS(TPM) Expression	0.0	0.0	7.6166	Mann-Whitney U	1.4395	0.5256	-	429.0	1.6286	-	236.0	1.1314
ARL10	Median WTS(TPM) Expression	0	0	14.1792	Mann-Whitney U	1.8339	0.8749	-	429	2.1189	-	236	1.1554
ARL11	Median WTS(TPM) Expression	0	0	7.6992	Mann-Whitney U	1.4881	0.5735	-	429	0.1219	-	236	0.0819
ARL13A	Median WTS(TPM) Expression	0	0	13.3635	Mann-Whitney U	1.5754	0.6557	-	429	2.4668	-	236	1.5658
ARL13B	Median WTS(TPM) Expression	0.0	0.0	5.5118	Mann-Whitney U	1.2881	0.3652	-	429.0	10.7913	-	236.0	8.3778
ARL14	Median WTS(TPM) Expression	0.0	0.0	6.5735	Mann-Whitney U	1.9248	0.9447	-	429.0	0.1374	-	236.0	0.0714
ARL4D	Median WTS(TPM) Expression	0.0	0.0	7.2454	Mann-Whitney U	1.4107	0.4964	-	429.0	0.8791	-	236.0	0.6232
ARL5C	Median WTS(TPM) Expression	0	0	8.291	Mann-Whitney U	null	null	-	429	0	-	236	0
ARL6IP1	Median WTS(TPM) Expression	0	0	10.1935	Mann-Whitney U	0.7029	-0.5087	-	429	63.0977	-	236	89.7736
ARL6IP4	Median WTS(TPM) Expression	0.0	0.0	5.1282	Mann-Whitney U	1.2519	0.3241	-	429.0	35.4198	-	236.0	28.2927
ARL9	Median WTS(TPM) Expression	0.0	0.0	6.6934	Mann-Whitney U	1.6301	0.7049	-	429.0	0.4088	-	236.0	0.2508
ARMC12	Median WTS(TPM) Expression	0	0	13.872	Mann-Whitney U	1.7882	0.8385	-	429	1.6829	-	236	0.9411
ARMC2	Median WTS(TPM) Expression	0	0	9.7506	Mann-Whitney U	1.4439	0.53	-	429	5.1575	-	236	3.572
ARMC4	Median WTS(TPM) Expression	0	0	15.2582	Mann-Whitney U	1.676	0.7451	-	429	4.5543	-	236	2.7173
ARMC4P1	Median WTS(TPM) Expression	0	0	10.0888	Mann-Whitney U	2.0745	1.0527	-	429	0.4365	-	236	0.2104
ARMC5	Median WTS(TPM) Expression	0	0	17.4138	Mann-Whitney U	1.5356	0.6188	-	429	3.2068	-	236	2.0883
ARMC6	Median WTS(TPM) Expression	0	0	8.8679	Mann-Whitney U	1.3509	0.4339	-	429	13.5543	-	236	10.0338
ARMC7	Median WTS(TPM) Expression	0.0	0.0	5.4341	Mann-Whitney U	1.2234	0.2909	-	429.0	1.102	-	236.0	0.9008
ARMC9	Median WTS(TPM) Expression	0	0	12.7931	Mann-Whitney U	1.6434	0.7167	-	429	16.0352	-	236	9.7571
ARMCX1	Median WTS(TPM) Expression	0	0	10.1483	Mann-Whitney U	1.5788	0.6588	-	429	2.9349	-	236	1.8589
ARMCX2	Median WTS(TPM) Expression	0	0	8.6877	Mann-Whitney U	1.7075	0.7719	-	429	12.5648	-	236	7.3588
ARMCX4	Median WTS(TPM) Expression	0	0	12.0453	Mann-Whitney U	1.5929	0.6716	-	429	3.9023	-	236	2.4498
ARMCX5	Median WTS(TPM) Expression	0.0	0.0	6.3526	Mann-Whitney U	1.26	0.3334	-	429.0	9.9388	-	236.0	7.8881
ARMCX6	Median WTS(TPM) Expression	1.0E-4	0.0	4.3029	Mann-Whitney U	1.2042	0.2681	-	429.0	6.2863	-	236.0	5.2204
ARMH3	Median WTS(TPM) Expression	0	0	7.9521	Mann-Whitney U	1.3742	0.4586	-	429	11.9374	-	236	8.6867
ARMH4	Median WTS(TPM) Expression	0	0	8.6888	Mann-Whitney U	1.5279	0.6116	-	429	3.0087	-	236	1.9691
ARMS2	Median WTS(TPM) Expression	0	0	11.7363	Mann-Whitney U	3.0285	1.5986	-	429	0.1763	-	236	0.0582
ARNT2	Median WTS(TPM) Expression	0	0	8.534	Mann-Whitney U	1.3255	0.4066	-	429	7.0257	-	236	5.3003
ARNTL	Median WTS(TPM) Expression	0.0	0.0	5.7496	Mann-Whitney U	1.279	0.355	-	429.0	15.757	-	236.0	12.32
ARPIN	Median WTS(TPM) Expression	0	0	8.7838	Mann-Whitney U	1.2924	0.37	-	429	5.4739	-	236	4.2356
ARPP21	Median WTS(TPM) Expression	0	0	19.2668	Mann-Whitney U	2.4567	1.2967	-	429	0.5815	-	236	0.2367
ARR3	Median WTS(TPM) Expression	0.0	0.0	7.5216	Mann-Whitney U	1.4569	0.5429	-	429.0	4.4421	-	236.0	3.0491
ARRB2	Median WTS(TPM) Expression	0.0	0.0	6.3583	Mann-Whitney U	1.2928	0.3705	-	429.0	12.3096	-	236.0	9.5215
ARRDC1	Median WTS(TPM) Expression	0	0	8.0228	Mann-Whitney U	1.2758	0.3514	-	429	29.3324	-	236	22.9914
ARRDC2	Median WTS(TPM) Expression	0	0	8.5172	Mann-Whitney U	1.3419	0.4243	-	429	2.8431	-	236	2.1187
ARRDC5	Median WTS(TPM) Expression	0	0	23.0098	Mann-Whitney U	2.1426	1.0994	-	429	1.0412	-	236	0.486
ARSA	Median WTS(TPM) Expression	0	0	8.8513	Mann-Whitney U	1.4863	0.5717	-	429	14.8553	-	236	9.9951
ARSE	Median WTS(TPM) Expression	0.0	0.0	7.0584	Mann-Whitney U	1.6598	0.731	-	429.0	0.4176	-	236.0	0.2516
ARSEP1	Median WTS(TPM) Expression	0	0	11.3428	Mann-Whitney U	2.1821	1.1257	-	429	0.3921	-	236	0.1797
ARSF	Median WTS(TPM) Expression	0.0	0.0	6.4753	Mann-Whitney U	1.9328	0.9507	-	429.0	0.0447	-	236.0	0.0231
ARSG	Median WTS(TPM) Expression	0.0	0.0	6.6333	Mann-Whitney U	1.4703	0.5561	-	429.0	3.9682	-	236.0	2.6989
ARSH	Median WTS(TPM) Expression	0	0	12.0872	Mann-Whitney U	2.5295	1.3389	-	429	0.1746	-	236	0.069
ARSI	Median WTS(TPM) Expression	0	0	8.9118	Mann-Whitney U	1.6584	0.7298	-	429	1.1155	-	236	0.6726
ART1	Median WTS(TPM) Expression	0.0	0.0	5.4843	Mann-Whitney U	1.6645	0.7351	-	429.0	0.179	-	236.0	0.1075
ART3	Median WTS(TPM) Expression	0	0	10.7957	Mann-Whitney U	2.1696	1.1174	-	429	0.7654	-	236	0.3528
ART5	Median WTS(TPM) Expression	0.0	0.0	6.1405	Mann-Whitney U	1.7601	0.8157	-	429.0	0.294	-	236.0	0.167
ARVCF	Median WTS(TPM) Expression	0	0	17.173	Mann-Whitney U	1.7387	0.798	-	429	14.3834	-	236	8.2725
ASAH2	Median WTS(TPM) Expression	0	0	7.8133	Mann-Whitney U	1.624	0.6995	-	429	6.5766	-	236	4.0497
ASAP1	Median WTS(TPM) Expression	0.0	0.0	7.1722	Mann-Whitney U	1.4362	0.5223	-	429.0	59.1317	-	236.0	41.1724
ASAP3	Median WTS(TPM) Expression	0	0	10.5069	Mann-Whitney U	1.4708	0.5566	-	429	11.0776	-	236	7.5316
ASB1	Median WTS(TPM) Expression	0	0	12.6497	Mann-Whitney U	1.6012	0.6792	-	429	14.2237	-	236	8.883
ASB10	Median WTS(TPM) Expression	0.0	0.0	7.5188	Mann-Whitney U	2.866	1.519	-	429.0	0.0851	-	236.0	0.0297
ASB13	Median WTS(TPM) Expression	0	0	8.3938	Mann-Whitney U	1.5394	0.6224	-	429	2.7169	-	236	1.7649
ASB14	Median WTS(TPM) Expression	0	0	14.8589	Mann-Whitney U	1.8225	0.8659	-	429	3.1895	-	236	1.7501
ASB15	Median WTS(TPM) Expression	0	0	11.3995	Mann-Whitney U	2.7404	1.4544	-	429	0.1993	-	236	0.0727
ASB16	Median WTS(TPM) Expression	0	0	9.5531	Mann-Whitney U	1.4258	0.5118	-	429	1.4909	-	236	1.0456
ASB17	Median WTS(TPM) Expression	0	0	9.8806	Mann-Whitney U	2.803	1.487	-	429	0.2037	-	236	0.0727
ASB18	Median WTS(TPM) Expression	0	0	11.2688	Mann-Whitney U	2.2631	1.1783	-	429	0.4188	-	236	0.185
ASB2	Median WTS(TPM) Expression	0	0	18.4748	Mann-Whitney U	2.2811	1.1897	-	429	4.6181	-	236	2.0245
ASB4	Median WTS(TPM) Expression	0	0	8.012	Mann-Whitney U	2.4316	1.2819	-	429	0.2536	-	236	0.1043
ASB5	Median WTS(TPM) Expression	0.0	0.0	5.6535	Mann-Whitney U	1.6226	0.6983	-	429.0	1.8225	-	236.0	1.1232
ASB7	Median WTS(TPM) Expression	0	0	7.9796	Mann-Whitney U	1.3333	0.415	-	429	5.1792	-	236	3.8845
ASCC2	Median WTS(TPM) Expression	0.0	0.0	6.9786	Mann-Whitney U	1.3041	0.383	-	429.0	42.5744	-	236.0	32.6471
ASCL1	Median WTS(TPM) Expression	0.0	0.0	5.6925	Mann-Whitney U	1.8914	0.9194	-	429.0	0.0833	-	236.0	0.0441
ASCL2	Median WTS(TPM) Expression	0.0	0.0	5.1997	Mann-Whitney U	1.7458	0.8039	-	429.0	0.2273	-	236.0	0.1302
ASCL3	Median WTS(TPM) Expression	0	0	12.2191	Mann-Whitney U	1.9426	0.958	-	429	0.8438	-	236	0.4344
ASCL4	Median WTS(TPM) Expression	0	0	10.8727	Mann-Whitney U	2.8109	1.491	-	429	0.0649	-	236	0.0231
ASCL5	Median WTS(TPM) Expression	0.0	0.0	7.3074	Mann-Whitney U	1.78	0.8319	-	429.0	0.736	-	236.0	0.4135
ASF1A	Median WTS(TPM) Expression	0.0	0.0	5.24	Mann-Whitney U	1.344	0.4265	-	429.0	9.3342	-	236.0	6.945
ASF1B	Median WTS(TPM) Expression	0.0	0.0	4.9892	Mann-Whitney U	0.7823	-0.3541	-	429.0	2.1177	-	236.0	2.7069
ASGR1	Median WTS(TPM) Expression	0.0	0.0	6.4282	Mann-Whitney U	1.4738	0.5595	-	429.0	0.5209	-	236.0	0.3534
ASGR2	Median WTS(TPM) Expression	0.0	0.0	6.8584	Mann-Whitney U	2.2816	1.1901	-	429.0	0.1867	-	236.0	0.0818
ASH1L	Median WTS(TPM) Expression	0.0	0.0	5.6359	Mann-Whitney U	1.3388	0.421	-	429.0	111.361	-	236.0	83.1784
ASIC1	Median WTS(TPM) Expression	0	0	10.8959	Mann-Whitney U	1.5409	0.6238	-	429	2.8151	-	236	1.8269
ASIC2	Median WTS(TPM) Expression	0.0	0.0	6.6905	Mann-Whitney U	2.5865	1.371	-	429.0	0.3892	-	236.0	0.1505
ASIC3	Median WTS(TPM) Expression	0	0	11.8236	Mann-Whitney U	1.6692	0.7392	-	429	3.7871	-	236	2.2688
ASIC4	Median WTS(TPM) Expression	0	0	9.0149	Mann-Whitney U	1.7255	0.787	-	429	0.2776	-	236	0.1609
ASIP	Median WTS(TPM) Expression	0	0	10.2439	Mann-Whitney U	1.7018	0.767	-	429	1.5973	-	236	0.9386
ASL	Median WTS(TPM) Expression	0.0	0.0	6.2651	Mann-Whitney U	1.3672	0.4512	-	429.0	19.1886	-	236.0	14.0349
ASMT	Median WTS(TPM) Expression	0	0	14.6139	Mann-Whitney U	2.5257	1.3367	-	429	0.4639	-	236	0.1837
ASMTL	Median WTS(TPM) Expression	0.0	0.0	5.1919	Mann-Whitney U	1.3493	0.4322	-	429.0	27.739	-	236.0	20.5578
ASPA	Median WTS(TPM) Expression	0	0	15.3427	Mann-Whitney U	1.9986	0.999	-	429	1.9175	-	236	0.9594
ASPDH	Median WTS(TPM) Expression	0	0	17.2611	Mann-Whitney U	1.8203	0.8642	-	429	1.0926	-	236	0.6002
ASPG	Median WTS(TPM) Expression	0	0	15.4251	Mann-Whitney U	2.2115	1.145	-	429	3.861	-	236	1.7459
ASPHD1	Median WTS(TPM) Expression	0.0	0.0	5.9388	Mann-Whitney U	1.497	0.582	-	429.0	1.0189	-	236.0	0.6806
ASPHD2	Median WTS(TPM) Expression	0	0	10.7281	Mann-Whitney U	1.6039	0.6815	-	429	0.7027	-	236	0.4381
ASPM	Median WTS(TPM) Expression	0.0	0.0	5.2988	Mann-Whitney U	0.673	-0.5714	-	429.0	3.534	-	236.0	5.2513
ASPRV1	Median WTS(TPM) Expression	0	0	26.309	Mann-Whitney U	1.9794	0.9851	-	429	0.5279	-	236	0.2667
ASPSCR1	Median WTS(TPM) Expression	0.0	0.0	7.1922	Mann-Whitney U	1.3838	0.4686	-	429.0	7.8655	-	236.0	5.6839
ASTE1	Median WTS(TPM) Expression	0	0	8.4471	Mann-Whitney U	1.3849	0.4697	-	429	10.8281	-	236	7.8189
ASTL	Median WTS(TPM) Expression	0.0	0.0	5.4035	Mann-Whitney U	1.761	0.8164	-	429.0	0.1542	-	236.0	0.0876
ASTN1	Median WTS(TPM) Expression	0	0	15.7487	Mann-Whitney U	2.6426	1.4019	-	429	0.2735	-	236	0.1035
ASXL2	Median WTS(TPM) Expression	0.0	0.0	5.1544	Mann-Whitney U	1.2455	0.3167	-	429.0	41.1886	-	236.0	33.0706
ASXL3	Median WTS(TPM) Expression	0	0	22.3953	Mann-Whitney U	2.2569	1.1744	-	429	1.5534	-	236	0.6883
ASZ1	Median WTS(TPM) Expression	0.0	0.0	5.9364	Mann-Whitney U	2.6603	1.4116	-	429.0	0.1326	-	236.0	0.0498
ATAD2B	Median WTS(TPM) Expression	0	0	11.0344	Mann-Whitney U	1.4663	0.5522	-	429	29.0263	-	236	19.795
ATAD3A	Median WTS(TPM) Expression	0	0	12.604	Mann-Whitney U	1.451	0.5371	-	429	14.6816	-	236	10.1181
ATAD3B	Median WTS(TPM) Expression	0	0	21.2159	Mann-Whitney U	1.8756	0.9074	-	429	15.7024	-	236	8.3717
ATAD3C	Median WTS(TPM) Expression	0.0	0.0	6.22	Mann-Whitney U	1.681	0.7493	-	429.0	2.0893	-	236.0	1.2429
ATAT1	Median WTS(TPM) Expression	0	0	12.561	Mann-Whitney U	1.4804	0.566	-	429	16.8033	-	236	11.3507
ATCAY	Median WTS(TPM) Expression	0	0	12.1995	Mann-Whitney U	1.8846	0.9142	-	429	0.1166	-	236	0.0619
ATF4	Median WTS(TPM) Expression	0.0	0.0	4.6139	Mann-Whitney U	1.2396	0.3099	-	429.0	104.532	-	236.0	84.325
ATF4P4	Median WTS(TPM) Expression	0	0	12.3262	Mann-Whitney U	2.3687	1.2441	-	429	0.1789	-	236	0.0755
ATF7	Median WTS(TPM) Expression	0.0	0.0	6.0495	Mann-Whitney U	1.3229	0.4037	-	429.0	53.7489	-	236.0	40.6307
ATG14	Median WTS(TPM) Expression	0	0	13.7818	Mann-Whitney U	1.3453	0.428	-	429	3.9825	-	236	2.9602
ATG16L1	Median WTS(TPM) Expression	0	0	8.3502	Mann-Whitney U	1.3395	0.4217	-	429	24.9859	-	236	18.6527
ATG16L2	Median WTS(TPM) Expression	0	0	22.0231	Mann-Whitney U	1.5927	0.6715	-	429	11.2958	-	236	7.0923
ATG2A	Median WTS(TPM) Expression	0.0	0.0	6.5002	Mann-Whitney U	1.3127	0.3926	-	429.0	6.5105	-	236.0	4.9596
ATG2B	Median WTS(TPM) Expression	0.0	0.0	5.2922	Mann-Whitney U	1.2698	0.3446	-	429.0	28.346	-	236.0	22.3233
ATG4B	Median WTS(TPM) Expression	0	0	12.0853	Mann-Whitney U	1.4298	0.5159	-	429	63.3161	-	236	44.282
ATG4D	Median WTS(TPM) Expression	0.0	0.0	5.0901	Mann-Whitney U	1.2882	0.3653	-	429.0	6.4729	-	236.0	5.0248
ATG7	Median WTS(TPM) Expression	0.0	0.0	7.2019	Mann-Whitney U	1.2425	0.3132	-	429.0	28.4645	-	236.0	22.9094
ATG9B	Median WTS(TPM) Expression	0	0	12.2368	Mann-Whitney U	1.6839	0.7518	-	429	2.4112	-	236	1.4319
ATM	Median WTS(TPM) Expression	0	0	13.547	Mann-Whitney U	1.6523	0.7245	-	429	93.5935	-	236	56.6446
ATMIN	Median WTS(TPM) Expression	0.0	0.0	5.0952	Mann-Whitney U	1.3749	0.4593	-	429.0	26.6993	-	236.0	19.4188
ATOH1	Median WTS(TPM) Expression	0.0	0.0	5.0927	Mann-Whitney U	2.6892	1.4272	-	429.0	0.4148	-	236.0	0.1543
ATOH7	Median WTS(TPM) Expression	0.0	0.0	7.0282	Mann-Whitney U	2.329	1.2197	-	429.0	0.1493	-	236.0	0.0641
ATOH8	Median WTS(TPM) Expression	0	0	17.484	Mann-Whitney U	2.0165	1.0118	-	429	1.5934	-	236	0.7902
ATOX1	Median WTS(TPM) Expression	0.0	0.0	7.16	Mann-Whitney U	0.6971	-0.5206	-	429.0	27.0979	-	236.0	38.8726
ATP10A	Median WTS(TPM) Expression	0	0	10.0338	Mann-Whitney U	1.5061	0.5908	-	429	4.6056	-	236	3.058
ATP10B	Median WTS(TPM) Expression	0	0	9.3366	Mann-Whitney U	1.5816	0.6614	-	429	0.6288	-	236	0.3976
ATP10D	Median WTS(TPM) Expression	0	0	13.0642	Mann-Whitney U	1.6039	0.6816	-	429	19.8487	-	236	12.3754
ATP11AUN	Median WTS(TPM) Expression	1.0E-4	0.0	4.3719	Mann-Whitney U	null	null	-	429.0	0.0	-	236.0	0.0
ATP13A1	Median WTS(TPM) Expression	0.0	0.0	6.3124	Mann-Whitney U	1.3671	0.4511	-	429.0	30.9734	-	236.0	22.6569
ATP13A4	Median WTS(TPM) Expression	0	0	13.4537	Mann-Whitney U	1.9499	0.9634	-	429	0.5851	-	236	0.3001
ATP13A5	Median WTS(TPM) Expression	0	0	10.1713	Mann-Whitney U	2.8195	1.4954	-	429	0.121	-	236	0.0429
ATP1A2	Median WTS(TPM) Expression	0	0	12.7986	Mann-Whitney U	1.9668	0.9759	-	429	3.3836	-	236	1.7203
ATP1A3	Median WTS(TPM) Expression	0.0	0.0	5.6592	Mann-Whitney U	1.5774	0.6575	-	429.0	0.3398	-	236.0	0.2154
ATP1A4	Median WTS(TPM) Expression	0	0	13.2138	Mann-Whitney U	2.2916	1.1964	-	429	0.2433	-	236	0.1062
ATP1B4	Median WTS(TPM) Expression	0.0	0.0	6.0151	Mann-Whitney U	2.0683	1.0485	-	429.0	0.081	-	236.0	0.0392
ATP2A1	Median WTS(TPM) Expression	0	0	12.1428	Mann-Whitney U	1.7671	0.8214	-	429	5.3251	-	236	3.0134
ATP2B2	Median WTS(TPM) Expression	0	0	8.6916	Mann-Whitney U	2.4068	1.2671	-	429	0.3398	-	236	0.1412
ATP2B3	Median WTS(TPM) Expression	0.0	0.0	6.253	Mann-Whitney U	2.2063	1.1416	-	429.0	0.1914	-	236.0	0.0867
ATP2B4	Median WTS(TPM) Expression	0	0	10.844	Mann-Whitney U	1.5422	0.625	-	429	22.9227	-	236	14.8634
ATP4A	Median WTS(TPM) Expression	0	0	15.6836	Mann-Whitney U	2.2879	1.194	-	429	0.0885	-	236	0.0387
ATP4B	Median WTS(TPM) Expression	0	0	18.3665	Mann-Whitney U	2.3165	1.2119	-	429	0.3178	-	236	0.1372
ATP5EP2	Median WTS(TPM) Expression	0	0	8.6514	Mann-Whitney U	null	null	-	429	0	-	236	0
ATP5G3	Median WTS(TPM) Expression	0.0	0.0	5.7178	Mann-Whitney U	0.7822	-0.3544	-	429.0	38.904	-	236.0	49.7369
ATP5H	Median WTS(TPM) Expression	0.0	0.0	7.5499	Mann-Whitney U	0.7255	-0.463	-	429.0	73.6224	-	236.0	101.4825
ATP5MD	Median WTS(TPM) Expression	0	0	10.6172	Mann-Whitney U	0.6939	-0.5271	-	429	44.8606	-	236	64.646
ATP5MF	Median WTS(TPM) Expression	0.0	0.0	6.3622	Mann-Whitney U	0.8302	-0.2685	-	429.0	26.3492	-	236.0	31.7393
ATP6AP1L	Median WTS(TPM) Expression	0	0	10.7835	Mann-Whitney U	1.6543	0.7262	-	429	4.4281	-	236	2.6768
ATP6AP2	Median WTS(TPM) Expression	1.0E-4	0.0	4.5016	Mann-Whitney U	0.8221	-0.2826	-	429.0	47.5526	-	236.0	57.8428
ATP6V0A4	Median WTS(TPM) Expression	0	0	10.7635	Mann-Whitney U	2.8268	1.4992	-	429	0.3631	-	236	0.1284
ATP6V1B1	Median WTS(TPM) Expression	0	0	10.5675	Mann-Whitney U	1.9654	0.9748	-	429	2.547	-	236	1.2959
ATP6V1G2	Median WTS(TPM) Expression	0.0	0.0	6.6075	Mann-Whitney U	1.4698	0.5556	-	429.0	0.8109	-	236.0	0.5517
ATP6V1G3	Median WTS(TPM) Expression	0	0	8.5893	Mann-Whitney U	null	null	-	429	0	-	236	0
ATP7A	Median WTS(TPM) Expression	0.0	0.0	6.269	Mann-Whitney U	0.7664	-0.3838	-	429.0	0.3947	-	236.0	0.515
ATP7B	Median WTS(TPM) Expression	0	0	8.6	Mann-Whitney U	1.4179	0.5038	-	429	14.6137	-	236	10.3063
ATP8A1	Median WTS(TPM) Expression	0.0	0.0	6.8374	Mann-Whitney U	1.3543	0.4376	-	429.0	65.2975	-	236.0	48.2137
ATP8A2	Median WTS(TPM) Expression	0	0	8.9272	Mann-Whitney U	3.5437	1.8253	-	429	9.1277	-	236	2.5757
ATP8B2	Median WTS(TPM) Expression	0.0	0.0	4.6955	Mann-Whitney U	1.4694	0.5553	-	429.0	17.3531	-	236.0	11.8094
ATP8B3	Median WTS(TPM) Expression	0	0	7.9333	Mann-Whitney U	1.8074	0.854	-	429	0.6265	-	236	0.3466
ATP8B4	Median WTS(TPM) Expression	0	0	12.2529	Mann-Whitney U	1.7611	0.8165	-	429	6.3685	-	236	3.6162
ATP9B	Median WTS(TPM) Expression	0.0	0.0	6.1194	Mann-Whitney U	1.2093	0.2742	-	429.0	8.2806	-	236.0	6.8473
ATR	Median WTS(TPM) Expression	0.0	0.0	6.7332	Mann-Whitney U	1.4279	0.5139	-	429.0	146.582	-	236.0	102.658
ATRIP	Median WTS(TPM) Expression	0.0	0.0	5.8053	Mann-Whitney U	1.4709	0.5567	-	429.0	7.0337	-	236.0	4.782
ATRNL1	Median WTS(TPM) Expression	0	0	17.9677	Mann-Whitney U	2.1681	1.1164	-	429	7.7707	-	236	3.5842
ATXN1	Median WTS(TPM) Expression	0.0	0.0	5.2704	Mann-Whitney U	1.227	0.2952	-	429.0	7.2292	-	236.0	5.8916
ATXN1L	Median WTS(TPM) Expression	0	0	8.6331	Mann-Whitney U	1.2776	0.3534	-	429	6.0553	-	236	4.7397
ATXN2	Median WTS(TPM) Expression	0	0	8.1101	Mann-Whitney U	1.3365	0.4185	-	429	187.236	-	236	140.094
ATXN2L	Median WTS(TPM) Expression	0	0	9.3963	Mann-Whitney U	1.3303	0.4117	-	429	143.458	-	236	107.84
ATXN3	Median WTS(TPM) Expression	0.0	0.0	5.9296	Mann-Whitney U	1.3029	0.3817	-	429.0	35.8013	-	236.0	27.4787
ATXN3L	Median WTS(TPM) Expression	0	0	10.8726	Mann-Whitney U	3.9365	1.9769	-	429	0.0855	-	236	0.0217
ATXN7	Median WTS(TPM) Expression	0	0	7.7091	Mann-Whitney U	1.4027	0.4882	-	429	50.9783	-	236	36.3422
ATXN7L1	Median WTS(TPM) Expression	0	0	13.6293	Mann-Whitney U	1.5579	0.6396	-	429	27.7603	-	236	17.819
ATXN7L2	Median WTS(TPM) Expression	0	0	19.515	Mann-Whitney U	1.8787	0.9097	-	429	2.6477	-	236	1.4093
AUH	Median WTS(TPM) Expression	0	0	7.9516	Mann-Whitney U	1.4664	0.5523	-	429	31.1639	-	236	21.2522
AURKA	Median WTS(TPM) Expression	0.0	0.0	4.7308	Mann-Whitney U	0.7329	-0.4483	-	429.0	3.6164	-	236.0	4.9344
AURKB	Median WTS(TPM) Expression	0.0	0.0	7.518	Mann-Whitney U	0.6595	-0.6005	-	429.0	1.1566	-	236.0	1.7537
AURKC	Median WTS(TPM) Expression	0	0	11.4281	Mann-Whitney U	1.5988	0.6769	-	429	0.5774	-	236	0.3612
AUTS2	Median WTS(TPM) Expression	0	0	16.6925	Mann-Whitney U	1.7654	0.82	-	429	127.163	-	236	72.0308
AVEN	Median WTS(TPM) Expression	0	0	7.9785	Mann-Whitney U	1.3557	0.439	-	429	7.4506	-	236	5.4958
AVIL	Median WTS(TPM) Expression	0	0	16.0872	Mann-Whitney U	1.7425	0.8012	-	429	8.9147	-	236	5.116
AVP	Median WTS(TPM) Expression	0.0	0.0	7.6268	Mann-Whitney U	null	null	-	429.0	0.0	-	236.0	0.0
AVPI1	Median WTS(TPM) Expression	0.0	0.0	6.9369	Mann-Whitney U	1.434	0.5201	-	429.0	0.6346	-	236.0	0.4425
AVPR1B	Median WTS(TPM) Expression	0	0	9.0103	Mann-Whitney U	2.4851	1.3133	-	429	0.1254	-	236	0.0505
AVPR2	Median WTS(TPM) Expression	0	0	15.9792	Mann-Whitney U	2.0821	1.0581	-	429	0.4836	-	236	0.2323
AWAT1	Median WTS(TPM) Expression	0	0	11.3429	Mann-Whitney U	1.6256	0.701	-	429	0.7092	-	236	0.4363
AWAT2	Median WTS(TPM) Expression	0.0	0.0	5.9214	Mann-Whitney U	3.7085	1.8909	-	429.0	0.1236	-	236.0	0.0333
AXDND1	Median WTS(TPM) Expression	0.0	0.0	7.3775	Mann-Whitney U	1.6214	0.6972	-	429.0	0.9107	-	236.0	0.5617
AXIN2	Median WTS(TPM) Expression	0	0	19.7738	Mann-Whitney U	1.951	0.9642	-	429	17.6024	-	236	9.0224
AXL	Median WTS(TPM) Expression	0.0	0.0	5.5734	Mann-Whitney U	1.3229	0.4037	-	429.0	7.2057	-	236.0	5.447
AZGP1	Median WTS(TPM) Expression	0.0	0.0	5.8245	Mann-Whitney U	2.0832	1.0588	-	429.0	116.96	-	236.0	56.1457
AZGP1P1	Median WTS(TPM) Expression	0	0	10.2873	Mann-Whitney U	2.1437	1.1001	-	429	2.1454	-	236	1.0008
AZIN2	Median WTS(TPM) Expression	0	0	15.7624	Mann-Whitney U	1.7022	0.7674	-	429	8.672	-	236	5.0944
B3GALNT2	Median WTS(TPM) Expression	0.0	0.0	4.7325	Mann-Whitney U	1.2828	0.3593	-	429.0	35.4179	-	236.0	27.6098
B3GALT1	Median WTS(TPM) Expression	0	0	11.2529	Mann-Whitney U	1.7592	0.8149	-	429	0.7872	-	236	0.4475
B3GALT2	Median WTS(TPM) Expression	0.0	0.0	6.8524	Mann-Whitney U	1.3813	0.4661	-	429.0	7.2457	-	236.0	5.2455
B3GALT4	Median WTS(TPM) Expression	0	0	10.8156	Mann-Whitney U	1.456	0.542	-	429	2.1228	-	236	1.4579
B3GALT5	Median WTS(TPM) Expression	0.0	0.0	5.4705	Mann-Whitney U	1.7039	0.7689	-	429.0	0.3774	-	236.0	0.2215
B3GAT1	Median WTS(TPM) Expression	0.0	0.0	5.5421	Mann-Whitney U	1.8259	0.8686	-	429.0	5.3924	-	236.0	2.9533
B3GAT2	Median WTS(TPM) Expression	0.0	0.0	7.4647	Mann-Whitney U	1.3925	0.4776	-	429.0	0.1961	-	236.0	0.1408
B3GNT4	Median WTS(TPM) Expression	0	0	14.6	Mann-Whitney U	1.6802	0.7486	-	429	4.3327	-	236	2.5787
B3GNT8	Median WTS(TPM) Expression	0	0	17.8272	Mann-Whitney U	1.8546	0.8911	-	429	1.3876	-	236	0.7482
B3GNT9	Median WTS(TPM) Expression	0	0	8.4238	Mann-Whitney U	1.359	0.4426	-	429	2.9052	-	236	2.1377
B3GNTL1	Median WTS(TPM) Expression	0	0	8.1826	Mann-Whitney U	1.3554	0.4387	-	429	4.2308	-	236	3.1215
B4GALNT2	Median WTS(TPM) Expression	0.0	0.0	6.5377	Mann-Whitney U	2.2471	1.168	-	429.0	0.0962	-	236.0	0.0428
B4GALNT4	Median WTS(TPM) Expression	0.0	0.0	5.3272	Mann-Whitney U	1.4867	0.5721	-	429.0	17.9589	-	236.0	12.0801
B4GALT7	Median WTS(TPM) Expression	0	0	9.2357	Mann-Whitney U	1.36	0.4436	-	429	14.5048	-	236	10.6652
B9D2	Median WTS(TPM) Expression	0.0	0.0	6.2985	Mann-Whitney U	1.3828	0.4676	-	429.0	1.3911	-	236.0	1.006
BAALC	Median WTS(TPM) Expression	0	0	7.6927	Mann-Whitney U	1.6988	0.7645	-	429	0.488	-	236	0.2873
BAAT	Median WTS(TPM) Expression	0	0	10.5177	Mann-Whitney U	2.0839	1.0593	-	429	0.3162	-	236	0.1517
BACH2	Median WTS(TPM) Expression	0	0	16.2135	Mann-Whitney U	1.7778	0.8301	-	429	1.6014	-	236	0.9008
BAG1	Median WTS(TPM) Expression	0.0	0.0	4.6615	Mann-Whitney U	1.2519	0.3241	-	429.0	20.0213	-	236.0	15.9929
BAG2	Median WTS(TPM) Expression	1.0E-4	0.0	4.3599	Mann-Whitney U	1.3074	0.3867	-	429.0	6.2766	-	236.0	4.8008
BAG6	Median WTS(TPM) Expression	0.0	0.0	6.7402	Mann-Whitney U	1.4083	0.4939	-	429.0	84.9099	-	236.0	60.2934
BAGE2	Median WTS(TPM) Expression	0.0	0.0	5.9029	Mann-Whitney U	2.0379	1.0271	-	429.0	0.5588	-	236.0	0.2742
BAHD1	Median WTS(TPM) Expression	0	0	9.6659	Mann-Whitney U	1.4285	0.5145	-	429	5.1389	-	236	3.5974
BAIAP2	Median WTS(TPM) Expression	0	0	8.2198	Mann-Whitney U	1.4201	0.506	-	429	39.4375	-	236	27.7718
BAIAP2L2	Median WTS(TPM) Expression	0	0	10.291	Mann-Whitney U	2.3192	1.2136	-	429	1.875	-	236	0.8085
BAIAP3	Median WTS(TPM) Expression	0	0	21.1758	Mann-Whitney U	1.989	0.9921	-	429	7.1123	-	236	3.5758
BANF2	Median WTS(TPM) Expression	0.0	0.0	4.9388	Mann-Whitney U	null	null	-	429.0	0.0	-	236.0	0.0
BANP	Median WTS(TPM) Expression	0	0	11.3116	Mann-Whitney U	1.3935	0.4787	-	429	10.9871	-	236	7.8846
BARHL1	Median WTS(TPM) Expression	0	0	19.1936	Mann-Whitney U	2.4017	1.2641	-	429	0.6298	-	236	0.2622
BARHL2	Median WTS(TPM) Expression	0	0	14.5779	Mann-Whitney U	null	15.3187	-	429	0.0709	-	236	0
BASP1	Median WTS(TPM) Expression	0	0	7.8817	Mann-Whitney U	0.6862	-0.5433	-	429	4.5257	-	236	6.5954
BATF	Median WTS(TPM) Expression	0	0	8.8822	Mann-Whitney U	1.7671	0.8214	-	429	0.892	-	236	0.5048
BATF2	Median WTS(TPM) Expression	1.0E-4	0.0	4.5233	Mann-Whitney U	1.4817	0.5673	-	429.0	0.6447	-	236.0	0.4351
BATF3	Median WTS(TPM) Expression	0.0	0.0	7.3495	Mann-Whitney U	1.4903	0.5756	-	429.0	0.4327	-	236.0	0.2904
BAZ1A	Median WTS(TPM) Expression	0.0	0.0	5.8145	Mann-Whitney U	1.4183	0.5042	-	429.0	46.8666	-	236.0	33.0441
BAZ1B	Median WTS(TPM) Expression	0.0	0.0	4.7804	Mann-Whitney U	1.2799	0.356	-	429.0	66.5966	-	236.0	52.0322
BAZ2A	Median WTS(TPM) Expression	0	0	8.5256	Mann-Whitney U	1.3641	0.4479	-	429	139.216	-	236	102.058
BAZ2B	Median WTS(TPM) Expression	0	0	17.5899	Mann-Whitney U	1.6884	0.7557	-	429	103.648	-	236	61.3877
BBIP1	Median WTS(TPM) Expression	0	0	9.5685	Mann-Whitney U	1.4625	0.5484	-	429	59.0425	-	236	40.3712
BBOX1	Median WTS(TPM) Expression	0	0	9.0308	Mann-Whitney U	1.8158	0.8606	-	429	0.5772	-	236	0.3179
BBS1	Median WTS(TPM) Expression	0	0	12.7601	Mann-Whitney U	1.4275	0.5134	-	429	28.9258	-	236	20.2638
BBS12	Median WTS(TPM) Expression	0	0	11.3503	Mann-Whitney U	1.5805	0.6604	-	429	2.2542	-	236	1.4262
BBS2	Median WTS(TPM) Expression	0	0	11.5544	Mann-Whitney U	1.4353	0.5214	-	429	78.3573	-	236	54.5926
BBS4	Median WTS(TPM) Expression	0	0	16.5532	Mann-Whitney U	1.5171	0.6013	-	429	31.1291	-	236	20.5188
BBS5	Median WTS(TPM) Expression	0	0	9.9853	Mann-Whitney U	1.3368	0.4188	-	429	4.8022	-	236	3.5923
BBS9	Median WTS(TPM) Expression	0	0	10.341	Mann-Whitney U	1.396	0.4813	-	429	16.4348	-	236	11.7725
BCAN	Median WTS(TPM) Expression	0.0	0.0	7.2695	Mann-Whitney U	1.7365	0.7962	-	429.0	0.3246	-	236.0	0.1869
BCAP31	Median WTS(TPM) Expression	0	0	9.8424	Mann-Whitney U	0.7136	-0.4869	-	429	29.9144	-	236	41.9228
BCAR1	Median WTS(TPM) Expression	0	0	8.9524	Mann-Whitney U	1.5089	0.5935	-	429	21.2336	-	236	14.0718
BCAR3	Median WTS(TPM) Expression	0	0	8.0878	Mann-Whitney U	1.4222	0.5081	-	429	6.7514	-	236	4.7471
BCCIP	Median WTS(TPM) Expression	0.0	0.0	4.6709	Mann-Whitney U	1.2584	0.3315	-	429.0	21.956	-	236.0	17.4481
BCHE	Median WTS(TPM) Expression	0	0	8.6798	Mann-Whitney U	2.0378	1.027	-	429	2.3943	-	236	1.1749
BCKDHB	Median WTS(TPM) Expression	0	0	12.7738	Mann-Whitney U	1.6283	0.7034	-	429	8.8347	-	236	5.4256
BCL11B	Median WTS(TPM) Expression	0	0	17.4614	Mann-Whitney U	2.0412	1.0294	-	429	1.2858	-	236	0.6299
BCL2	Median WTS(TPM) Expression	0	0	14.4327	Mann-Whitney U	1.7739	0.8269	-	429	3.9572	-	236	2.2309
BCL2L1	Median WTS(TPM) Expression	0.0	0.0	4.6171	Mann-Whitney U	1.2501	0.322	-	429.0	28.1147	-	236.0	22.4905
BCL2L10	Median WTS(TPM) Expression	0	0	8.8118	Mann-Whitney U	2.0023	1.0016	-	429	0.5185	-	236	0.259
BCL2L11	Median WTS(TPM) Expression	0.0	0.0	6.32	Mann-Whitney U	1.3534	0.4366	-	429.0	21.4728	-	236.0	15.8658
BCL2L13	Median WTS(TPM) Expression	0.0	0.0	7.4934	Mann-Whitney U	1.2851	0.3619	-	429.0	19.7203	-	236.0	15.3454
BCL2L14	Median WTS(TPM) Expression	0	0	9.9008	Mann-Whitney U	1.6559	0.7276	-	429	1.2084	-	236	0.7298
BCL2L2	Median WTS(TPM) Expression	0	0	13.8821	Mann-Whitney U	1.3283	0.4096	-	429	5.8985	-	236	4.4405
BCL3	Median WTS(TPM) Expression	0	0	10.0892	Mann-Whitney U	1.4903	0.5756	-	429	24.173	-	236	16.2201
BCL6	Median WTS(TPM) Expression	0.0	0.0	7.3159	Mann-Whitney U	1.4196	0.5055	-	429.0	30.4395	-	236.0	21.442
BCL7A	Median WTS(TPM) Expression	0.0	0.0	6.1048	Mann-Whitney U	1.3612	0.4449	-	429.0	4.989	-	236.0	3.6652
BCL7B	Median WTS(TPM) Expression	0.0	0.0	4.6065	Mann-Whitney U	1.2076	0.2721	-	429.0	28.4135	-	236.0	23.5297
BCL9	Median WTS(TPM) Expression	0.0	0.0	5.6847	Mann-Whitney U	1.3127	0.3926	-	429.0	33.514	-	236.0	25.5303
BCL9L	Median WTS(TPM) Expression	0	0	8.0748	Mann-Whitney U	1.4456	0.5317	-	429	85.0412	-	236	58.8258
BCLAF1	Median WTS(TPM) Expression	0.0	0.0	5.126	Mann-Whitney U	1.2245	0.2922	-	429.0	186.153	-	236.0	152.0255
BCO2	Median WTS(TPM) Expression	0	0	26.5523	Mann-Whitney U	2.0174	1.0125	-	429	4.3466	-	236	2.1545
BCOR	Median WTS(TPM) Expression	1.0E-4	0.0	4.4727	Mann-Whitney U	1.3103	0.3899	-	429.0	61.1878	-	236.0	46.6962
BCORL1	Median WTS(TPM) Expression	0	0	7.7271	Mann-Whitney U	1.5756	0.6559	-	429	9.846	-	236	6.249
BCR	Median WTS(TPM) Expression	0	0	9.843	Mann-Whitney U	1.4077	0.4934	-	429	12.6117	-	236	8.9588
BCRP3	Median WTS(TPM) Expression	0	0	8.5669	Mann-Whitney U	1.5559	0.6378	-	429	0.399	-	236	0.2564
BCS1L	Median WTS(TPM) Expression	0	0	11.1354	Mann-Whitney U	1.4244	0.5104	-	429	23.4298	-	236	16.4487
BDH2	Median WTS(TPM) Expression	0.0	0.0	4.792	Mann-Whitney U	1.3483	0.4311	-	429.0	6.5887	-	236.0	4.8867
BDNF	Median WTS(TPM) Expression	0	0	7.743	Mann-Whitney U	1.5057	0.5904	-	429	0.7823	-	236	0.5196
BDP1	Median WTS(TPM) Expression	0.0	0.0	5.3886	Mann-Whitney U	1.2409	0.3114	-	429.0	8.6877	-	236.0	7.0012
BEAN1	Median WTS(TPM) Expression	0	0	13.7547	Mann-Whitney U	1.6677	0.7378	-	429	2.2664	-	236	1.359
BECN2	Median WTS(TPM) Expression	0	0	9.2315	Mann-Whitney U	2.8404	1.5061	-	429	0.1509	-	236	0.0531
BEGAIN	Median WTS(TPM) Expression	0	0	13.0266	Mann-Whitney U	1.836	0.8765	-	429	1.3443	-	236	0.7322
BEND2	Median WTS(TPM) Expression	0	0	9.8123	Mann-Whitney U	2.7139	1.4403	-	429	0.0705	-	236	0.026
BEND4	Median WTS(TPM) Expression	0	0	10.4239	Mann-Whitney U	1.9739	0.9811	-	429	1.8685	-	236	0.9466
BEND6	Median WTS(TPM) Expression	0	0	10.2481	Mann-Whitney U	1.7941	0.8433	-	429	1.0254	-	236	0.5715
BEST1	Median WTS(TPM) Expression	0	0	11.3452	Mann-Whitney U	1.607	0.6844	-	429	3.0002	-	236	1.867
BEST2	Median WTS(TPM) Expression	0	0	12.8998	Mann-Whitney U	2.5332	1.341	-	429	0.2411	-	236	0.0952
BEST4	Median WTS(TPM) Expression	0	0	9.3864	Mann-Whitney U	2.1159	1.0812	-	429	0.1518	-	236	0.0717
BET1L	Median WTS(TPM) Expression	0	0	8.0705	Mann-Whitney U	1.3314	0.413	-	429	19.4408	-	236	14.6012
BFSP1	Median WTS(TPM) Expression	0.0	0.0	5.4886	Mann-Whitney U	1.3244	0.4054	-	429.0	1.1422	-	236.0	0.8624
BFSP2	Median WTS(TPM) Expression	0	0	9.8485	Mann-Whitney U	2.2944	1.1981	-	429	0.3924	-	236	0.171
BGLAP	Median WTS(TPM) Expression	0	0	17.3816	Mann-Whitney U	1.8412	0.8806	-	429	1.4738	-	236	0.8005
BHLHA15	Median WTS(TPM) Expression	0.0	0.0	7.1254	Mann-Whitney U	1.6534	0.7254	-	429.0	9.0081	-	236.0	5.4484
BHLHA9	Median WTS(TPM) Expression	0	0	10.1843	Mann-Whitney U	null	15.3187	-	429	0.0638	-	236	0
BHLHE22	Median WTS(TPM) Expression	0	0	13.7055	Mann-Whitney U	2.18	1.1243	-	429	0.1445	-	236	0.0663
BHLHE23	Median WTS(TPM) Expression	0.0	0.0	7.1209	Mann-Whitney U	null	15.3187	-	429.0	0.0651	-	236.0	0.0
BHLHE41	Median WTS(TPM) Expression	0	0	11.5139	Mann-Whitney U	1.6978	0.7637	-	429	22.4926	-	236	13.248
BHMT	Median WTS(TPM) Expression	0	0	12.6416	Mann-Whitney U	1.7964	0.8451	-	429	1.156	-	236	0.6435
BHMT2	Median WTS(TPM) Expression	0	0	26.4126	Mann-Whitney U	2.0664	1.0471	-	429	4.769	-	236	2.3078
BICD1	Median WTS(TPM) Expression	0	0	17.7327	Mann-Whitney U	1.9154	0.9376	-	429	39.2019	-	236	20.4668
BICD2	Median WTS(TPM) Expression	0.0	0.0	5.8227	Mann-Whitney U	1.2589	0.3322	-	429.0	5.8806	-	236.0	4.671
BICDL1	Median WTS(TPM) Expression	0	0	9.4151	Mann-Whitney U	1.4271	0.5131	-	429	5.9266	-	236	4.1529
BICDL2	Median WTS(TPM) Expression	0	0	18.0415	Mann-Whitney U	1.7188	0.7814	-	429	8.2618	-	236	4.8067
BIK	Median WTS(TPM) Expression	0.0	0.0	5.6788	Mann-Whitney U	1.3801	0.4648	-	429.0	5.4298	-	236.0	3.9343
BIN1	Median WTS(TPM) Expression	0	0	11.8884	Mann-Whitney U	1.4676	0.5535	-	429	8.3033	-	236	5.6576
BIN2	Median WTS(TPM) Expression	0	0	8.2198	Mann-Whitney U	1.4989	0.5839	-	429	3.8996	-	236	2.6017
BIN2P1	Median WTS(TPM) Expression	0	0	8.0715	Mann-Whitney U	2.1548	1.1075	-	429	0.1169	-	236	0.0542
BIN3	Median WTS(TPM) Expression	0.0	0.0	5.478	Mann-Whitney U	1.4086	0.4943	-	429.0	10.1951	-	236.0	7.2376
BIRC2	Median WTS(TPM) Expression	0	0	8.4393	Mann-Whitney U	1.4505	0.5366	-	429	37.7148	-	236	26.0012
BIRC3	Median WTS(TPM) Expression	0	0	10.1538	Mann-Whitney U	1.6677	0.7378	-	429	6.8799	-	236	4.1255
BIRC5	Median WTS(TPM) Expression	0	0	14.2562	Mann-Whitney U	0.5198	-0.9439	-	429	0.4617	-	236	0.8881
BIRC6	Median WTS(TPM) Expression	0.0	0.0	5.2001	Mann-Whitney U	1.3064	0.3856	-	429.0	110.888	-	236.0	84.8788
BIRC7	Median WTS(TPM) Expression	0.0	0.0	5.3846	Mann-Whitney U	1.8971	0.9238	-	429.0	0.1226	-	236.0	0.0646
BIRC8	Median WTS(TPM) Expression	0	0	10.9817	Mann-Whitney U	3.0151	1.5922	-	429	0.0867	-	236	0.0287
BIVM	Median WTS(TPM) Expression	0	0	10.4969	Mann-Whitney U	1.4341	0.5202	-	429	11.3189	-	236	7.8927
BLACE	Median WTS(TPM) Expression	0	0	10.3375	Mann-Whitney U	null	15.3187	-	429	0.0264	-	236	0
BLID	Median WTS(TPM) Expression	0	0	20.9326	Mann-Whitney U	2.2196	1.1503	-	429	2.234	-	236	1.0065
BLK	Median WTS(TPM) Expression	0	0	14.5954	Mann-Whitney U	4.2111	2.0742	-	429	0.2751	-	236	0.0653
BLNK	Median WTS(TPM) Expression	0	0	10.9428	Mann-Whitney U	1.5001	0.5851	-	429	12.597	-	236	8.3973
BLOC1S3	Median WTS(TPM) Expression	0.0	0.0	6.6721	Mann-Whitney U	1.2135	0.2792	-	429.0	1.1368	-	236.0	0.9368
BLOC1S4	Median WTS(TPM) Expression	1.0E-4	0.0	4.5313	Mann-Whitney U	1.2375	0.3074	-	429.0	2.0822	-	236.0	1.6826
BMF	Median WTS(TPM) Expression	0	0	10.8478	Mann-Whitney U	1.462	0.548	-	429	8.4024	-	236	5.7471
BMP1	Median WTS(TPM) Expression	0	0	13.9798	Mann-Whitney U	1.6458	0.7188	-	429	16.8612	-	236	10.2448
BMP10	Median WTS(TPM) Expression	0	0	11.7984	Mann-Whitney U	2.8614	1.5167	-	429	0.2541	-	236	0.0888
BMP15	Median WTS(TPM) Expression	0	0	8.3281	Mann-Whitney U	2.8149	1.4931	-	429	0.1138	-	236	0.0404
BMP3	Median WTS(TPM) Expression	0	0	10.3108	Mann-Whitney U	2.0578	1.0411	-	429	0.1689	-	236	0.0821
BMP4	Median WTS(TPM) Expression	0	0	12.0893	Mann-Whitney U	1.6948	0.7611	-	429	11.462	-	236	6.7632
BMP6	Median WTS(TPM) Expression	0	0	11.0918	Mann-Whitney U	0.4604	-1.1191	-	429	0.2422	-	236	0.526
BMP8A	Median WTS(TPM) Expression	0.0	0.0	7.0401	Mann-Whitney U	1.4506	0.5366	-	429.0	6.8164	-	236.0	4.699
BMPER	Median WTS(TPM) Expression	0	0	19.422	Mann-Whitney U	2.8659	1.519	-	429	1.5174	-	236	0.5295
BMPR1APS2	Median WTS(TPM) Expression	0	0	10.0116	Mann-Whitney U	4.2314	2.0811	-	429	0.1756	-	236	0.0415
BMPR2	Median WTS(TPM) Expression	1.0E-4	0.0	4.356	Mann-Whitney U	1.3405	0.4228	-	429.0	33.1941	-	236.0	24.7623
BMS1P20	Median WTS(TPM) Expression	0	0	8.9461	Mann-Whitney U	1.3678	0.4518	-	429	1.7212	-	236	1.2584
BMS1P5	Median WTS(TPM) Expression	0	0	19.2139	Mann-Whitney U	1.8286	0.8707	-	429	12.5421	-	236	6.859
BMS1P8	Median WTS(TPM) Expression	0	0	10.6391	Mann-Whitney U	1.5435	0.6262	-	429	0.6881	-	236	0.4458
BMT2	Median WTS(TPM) Expression	0.0	0.0	4.7062	Mann-Whitney U	1.2478	0.3194	-	429.0	11.855	-	236.0	9.5007
BNC1	Median WTS(TPM) Expression	0	0	10.553	Mann-Whitney U	1.7825	0.8339	-	429	0.3645	-	236	0.2045
BNC2	Median WTS(TPM) Expression	0	0	11.6132	Mann-Whitney U	1.9152	0.9375	-	429	4.9598	-	236	2.5897
BNIP2	Median WTS(TPM) Expression	0.0	0.0	5.0683	Mann-Whitney U	1.2441	0.3151	-	429.0	62.5906	-	236.0	50.3088
BNIPL	Median WTS(TPM) Expression	0	0	8.3645	Mann-Whitney U	1.5717	0.6524	-	429	2.4388	-	236	1.5516
BOC	Median WTS(TPM) Expression	0	0	19.0136	Mann-Whitney U	1.9794	0.9851	-	429	28.8044	-	236	14.5518
BOD1L1	Median WTS(TPM) Expression	0	0	9.206	Mann-Whitney U	1.3737	0.458	-	429	43.4316	-	236	31.6175
BOK	Median WTS(TPM) Expression	0.0	0.0	5.9129	Mann-Whitney U	1.3255	0.4065	-	429.0	2.5168	-	236.0	1.8987
BOLL	Median WTS(TPM) Expression	0	0	9.8006	Mann-Whitney U	2.1837	1.1267	-	429	0.3425	-	236	0.1569
BOP1	Median WTS(TPM) Expression	0.0	0.0	5.5252	Mann-Whitney U	1.2938	0.3716	-	429.0	23.5513	-	236.0	18.2031
BORCS5	Median WTS(TPM) Expression	0	0	10.7507	Mann-Whitney U	1.4655	0.5514	-	429	6.4725	-	236	4.4166
BORCS6	Median WTS(TPM) Expression	0	0	8.5368	Mann-Whitney U	1.4744	0.5601	-	429	2.323	-	236	1.5756
BORCS8	Median WTS(TPM) Expression	0.0	0.0	5.8319	Mann-Whitney U	1.2687	0.3434	-	429.0	9.7169	-	236.0	7.6588
BPHL	Median WTS(TPM) Expression	0.0	0.0	4.6065	Mann-Whitney U	1.246	0.3173	-	429.0	8.2482	-	236.0	6.6195
BPI	Median WTS(TPM) Expression	0	0	17.0537	Mann-Whitney U	2.1037	1.0729	-	429	1.1624	-	236	0.5525
BPIFA2	Median WTS(TPM) Expression	0.0	0.0	5.1014	Mann-Whitney U	null	null	-	429.0	0.0	-	236.0	0.0
BPIFA3	Median WTS(TPM) Expression	0.0	0.0	5.9421	Mann-Whitney U	null	15.3187	-	429.0	0.0302	-	236.0	0.0
BPIFB3	Median WTS(TPM) Expression	0.0	0.0	6.7347	Mann-Whitney U	null	null	-	429.0	0.0	-	236.0	0.0
BPIFB4	Median WTS(TPM) Expression	0.0	0.0	5.9744	Mann-Whitney U	null	15.3187	-	429.0	0.0303	-	236.0	0.0
BPIFC	Median WTS(TPM) Expression	0	0	10.455	Mann-Whitney U	null	15.3187	-	429	0.0679	-	236	0
BPTF	Median WTS(TPM) Expression	0	0	9.9769	Mann-Whitney U	1.5104	0.595	-	429	76.1875	-	236	50.4406
BPY2	Median WTS(TPM) Expression	0.0	0.0	6.8707	Mann-Whitney U	null	null	-	429.0	0.0	-	236.0	0.0
BRAT1	Median WTS(TPM) Expression	0	0	8.2385	Mann-Whitney U	1.4297	0.5157	-	429	10.7491	-	236	7.5183
BRD1	Median WTS(TPM) Expression	0	0	9.5851	Mann-Whitney U	1.4938	0.579	-	429	33.2183	-	236	22.2374
BRD2	Median WTS(TPM) Expression	0.0	0.0	5.8209	Mann-Whitney U	1.3654	0.4493	-	429.0	326.995	-	236.0	239.4855
BRD3	Median WTS(TPM) Expression	0.0	0.0	4.7062	Mann-Whitney U	1.225	0.2928	-	429.0	61.0594	-	236.0	49.8424
BRD8	Median WTS(TPM) Expression	0	0	9.3354	Mann-Whitney U	1.3617	0.4454	-	429	60.0254	-	236	44.0802
BRD9	Median WTS(TPM) Expression	0	0	8.8348	Mann-Whitney U	1.4165	0.5024	-	429	25.0128	-	236	17.6578
BRDT	Median WTS(TPM) Expression	0	0	11.4449	Mann-Whitney U	2.8849	1.5285	-	429	0.2257	-	236	0.0782
BRF1	Median WTS(TPM) Expression	0	0	8.717	Mann-Whitney U	1.3111	0.3908	-	429	12.9661	-	236	9.8896
BRI3BP	Median WTS(TPM) Expression	0	0	9.1342	Mann-Whitney U	0.7657	-0.3852	-	429	0.6974	-	236	0.9108
BRICD5	Median WTS(TPM) Expression	0	0	15.6958	Mann-Whitney U	1.8152	0.8601	-	429	2.4215	-	236	1.334
BRINP1	Median WTS(TPM) Expression	0	0	8.5144	Mann-Whitney U	1.8005	0.8484	-	429	1.3738	-	236	0.763
BRINP2	Median WTS(TPM) Expression	0.0	0.0	5.129	Mann-Whitney U	2.2934	1.1975	-	429.0	0.0568	-	236.0	0.0248
BRK1	Median WTS(TPM) Expression	0.0	0.0	5.9555	Mann-Whitney U	0.856	-0.2243	-	429.0	10.4727	-	236.0	12.2346
BRMS1	Median WTS(TPM) Expression	0.0	0.0	5.9936	Mann-Whitney U	1.2547	0.3273	-	429.0	8.1445	-	236.0	6.4913
BRPF1	Median WTS(TPM) Expression	0	0	10.6685	Mann-Whitney U	1.4036	0.4891	-	429	8.4493	-	236	6.0198
BRPF3	Median WTS(TPM) Expression	0	0	9.771	Mann-Whitney U	1.4616	0.5475	-	429	29.2205	-	236	19.9926
BRS3	Median WTS(TPM) Expression	0	0	7.704	Mann-Whitney U	1.8955	0.9225	-	429	0.1263	-	236	0.0666
BRSK2	Median WTS(TPM) Expression	0.0	0.0	7.3634	Mann-Whitney U	1.6401	0.7138	-	429.0	5.9035	-	236.0	3.5994
BRWD1	Median WTS(TPM) Expression	0.0	0.0	5.6373	Mann-Whitney U	1.3531	0.4363	-	429.0	62.4957	-	236.0	46.1858
BSDC1	Median WTS(TPM) Expression	0.0	0.0	4.782	Mann-Whitney U	1.2634	0.3373	-	429.0	18.7599	-	236.0	14.8486
BSN	Median WTS(TPM) Expression	0.0	0.0	5.4292	Mann-Whitney U	1.523	0.607	-	429.0	1.3396	-	236.0	0.8796
BSND	Median WTS(TPM) Expression	0	0	10.9213	Mann-Whitney U	2.6561	1.4093	-	429	0.0417	-	236	0.0157
BSPH1	Median WTS(TPM) Expression	0.0	0.0	5.3878	Mann-Whitney U	null	null	-	429.0	0.0	-	236.0	0.0
BSX	Median WTS(TPM) Expression	0.0	0.0	5.5746	Mann-Whitney U	null	null	-	429.0	0.0	-	236.0	0.0
BTAF1	Median WTS(TPM) Expression	0	0	13.6322	Mann-Whitney U	1.72	0.7824	-	429	57.2065	-	236	33.2604
BTBD11	Median WTS(TPM) Expression	0.0	0.0	5.3009	Mann-Whitney U	1.6263	0.7016	-	429.0	3.0366	-	236.0	1.8671
BTBD16	Median WTS(TPM) Expression	0	0	15.4336	Mann-Whitney U	2.3577	1.2374	-	429	0.4055	-	236	0.172
BTBD17	Median WTS(TPM) Expression	0	0	9.2618	Mann-Whitney U	2.5143	1.3301	-	429	0.0876	-	236	0.0348
BTBD18	Median WTS(TPM) Expression	0	0	16.5509	Mann-Whitney U	1.6108	0.6878	-	429	4.0509	-	236	2.5148
BTBD19	Median WTS(TPM) Expression	0	0	19.044	Mann-Whitney U	1.756	0.8123	-	429	2.1311	-	236	1.2136
BTBD3	Median WTS(TPM) Expression	0.0	0.0	4.7982	Mann-Whitney U	1.2857	0.3625	-	429.0	23.7416	-	236.0	18.4665
BTBD8	Median WTS(TPM) Expression	0	0	10.3669	Mann-Whitney U	1.4788	0.5644	-	429	2.1429	-	236	1.4491
BTBD9	Median WTS(TPM) Expression	0.0	0.0	7.0604	Mann-Whitney U	1.3306	0.412	-	429.0	24.3305	-	236.0	18.2859
BTG2	Median WTS(TPM) Expression	0	0	13.7775	Mann-Whitney U	1.6766	0.7455	-	429	18.6445	-	236	11.1206
BTG4	Median WTS(TPM) Expression	0	0	8.3319	Mann-Whitney U	2.3151	1.2111	-	429	0.1224	-	236	0.0529
BTK	Median WTS(TPM) Expression	0	0	8.8383	Mann-Whitney U	1.5306	0.6141	-	429	4.7017	-	236	3.0718
BTLA	Median WTS(TPM) Expression	0	0	10.425	Mann-Whitney U	2.2525	1.1715	-	429	1.4538	-	236	0.6454
BTN1A1	Median WTS(TPM) Expression	0	0	14.3184	Mann-Whitney U	3.3123	1.7278	-	429	0.1457	-	236	0.044
BTN2A1	Median WTS(TPM) Expression	0	0	16.6617	Mann-Whitney U	1.5836	0.6632	-	429	13.0466	-	236	8.2383
BTN2A2	Median WTS(TPM) Expression	0	0	11.51	Mann-Whitney U	1.4728	0.5586	-	429	6.5862	-	236	4.4718
BTN3A1	Median WTS(TPM) Expression	0	0	14.156	Mann-Whitney U	1.5861	0.6654	-	429	14.205	-	236	8.9561
BTN3A2	Median WTS(TPM) Expression	0	0	11.9548	Mann-Whitney U	1.6313	0.706	-	429	16.7518	-	236	10.2689
BTN3A3	Median WTS(TPM) Expression	0	0	16.7801	Mann-Whitney U	1.7814	0.833	-	429	21.1464	-	236	11.8706
BTNL10	Median WTS(TPM) Expression	0.0	0.0	6.9376	Mann-Whitney U	2.5575	1.3547	-	429.0	0.1465	-	236.0	0.0573
BTNL2	Median WTS(TPM) Expression	0	0	13.8551	Mann-Whitney U	2.673	1.4184	-	429	0.6469	-	236	0.242
BTNL8	Median WTS(TPM) Expression	0	0	8.0874	Mann-Whitney U	1.8836	0.9135	-	429	0.3299	-	236	0.1751
BTRC	Median WTS(TPM) Expression	0	0	14.7884	Mann-Whitney U	1.5522	0.6343	-	429	35.1759	-	236	22.6619
BUB1	Median WTS(TPM) Expression	0.0	0.0	5.4567	Mann-Whitney U	0.6371	-0.6504	-	429.0	4.0336	-	236.0	6.3312
BYSL	Median WTS(TPM) Expression	0.0	0.0	5.5252	Mann-Whitney U	1.3507	0.4337	-	429.0	7.6419	-	236.0	5.6578
C10orf105	Median WTS(TPM) Expression	0.0	0.0	5.6776	Mann-Whitney U	2.0938	1.0661	-	429.0	0.0436	-	236.0	0.0208
C10orf111	Median WTS(TPM) Expression	0	0	15.0594	Mann-Whitney U	2.0525	1.0374	-	429	0.2704	-	236	0.1318
C10orf113	Median WTS(TPM) Expression	0	0	9.3717	Mann-Whitney U	1.6341	0.7085	-	429	5.8551	-	236	3.5831
C10orf120	Median WTS(TPM) Expression	0	0	15.2839	Mann-Whitney U	4.0533	2.0191	-	429	0.3039	-	236	0.075
C10orf126	Median WTS(TPM) Expression	0.0	0.0	6.3597	Mann-Whitney U	null	15.3187	-	429.0	0.02	-	236.0	0.0
C10orf53	Median WTS(TPM) Expression	0	0	9.5452	Mann-Whitney U	2.9574	1.5643	-	429	0.0572	-	236	0.0193
C10orf55	Median WTS(TPM) Expression	0.0	0.0	4.8953	Mann-Whitney U	1.659	0.7304	-	429.0	0.107	-	236.0	0.0645
C10orf62	Median WTS(TPM) Expression	0	0	10.3137	Mann-Whitney U	2.4684	1.3036	-	429	0.1526	-	236	0.0618
C10orf67	Median WTS(TPM) Expression	0	0	8.6549	Mann-Whitney U	null	15.3187	-	429	0.045	-	236	0
C10orf71	Median WTS(TPM) Expression	0	0	13.9168	Mann-Whitney U	2.4869	1.3144	-	429	0.2267	-	236	0.0912
C10orf82	Median WTS(TPM) Expression	0	0	8.7559	Mann-Whitney U	2.9623	1.5667	-	429	0.1275	-	236	0.043
C10orf90	Median WTS(TPM) Expression	0	0	10.0387	Mann-Whitney U	2.2	1.1375	-	429	0.2769	-	236	0.1259
C10orf95	Median WTS(TPM) Expression	0	0	27.2606	Mann-Whitney U	1.9204	0.9414	-	429	0.6852	-	236	0.3568
C11orf16	Median WTS(TPM) Expression	0	0	11.0421	Mann-Whitney U	1.8883	0.9171	-	429	0.4119	-	236	0.2182
C11orf21	Median WTS(TPM) Expression	0	0	10.9835	Mann-Whitney U	1.964	0.9738	-	429	0.23	-	236	0.1171
C11orf40	Median WTS(TPM) Expression	0	0	8.0981	Mann-Whitney U	null	15.3187	-	429	0.1644	-	236	0
C11orf42	Median WTS(TPM) Expression	0	0	15.2914	Mann-Whitney U	1.9133	0.9361	-	429	1.4983	-	236	0.7831
C11orf44	Median WTS(TPM) Expression	0	0	8.8352	Mann-Whitney U	null	null	-	429	0	-	236	0
C11orf45	Median WTS(TPM) Expression	0.0	0.0	6.194	Mann-Whitney U	1.5359	0.6191	-	429.0	0.9119	-	236.0	0.5937
C11orf52	Median WTS(TPM) Expression	0.0	0.0	5.2339	Mann-Whitney U	1.3308	0.4123	-	429.0	11.221	-	236.0	8.4316
C11orf53	Median WTS(TPM) Expression	0	0	14.7402	Mann-Whitney U	2.1214	1.085	-	429	0.5826	-	236	0.2747
C11orf65	Median WTS(TPM) Expression	0	0	11.6171	Mann-Whitney U	1.5552	0.6371	-	429	1.7972	-	236	1.1557
C11orf71	Median WTS(TPM) Expression	0	0	9.4685	Mann-Whitney U	null	15.3187	-	429	2.2778	-	236	0
C11orf87	Median WTS(TPM) Expression	0	0	13.518	Mann-Whitney U	3.0291	1.5989	-	429	0.0298	-	236	0.0099
C11orf88	Median WTS(TPM) Expression	0.0	0.0	6.6544	Mann-Whitney U	2.2285	1.1561	-	429.0	0.0757	-	236.0	0.034
C11orf94	Median WTS(TPM) Expression	0	0	7.7234	Mann-Whitney U	1.7568	0.8129	-	429	0.8602	-	236	0.4897
C11orf95	Median WTS(TPM) Expression	0	0	14.5258	Mann-Whitney U	1.6772	0.7461	-	429	2.6296	-	236	1.5678
C12orf10	Median WTS(TPM) Expression	0.0	0.0	6.4228	Mann-Whitney U	1.3707	0.455	-	429.0	21.2771	-	236.0	15.5224
C12orf40	Median WTS(TPM) Expression	0	0	13.0333	Mann-Whitney U	2.5293	1.3387	-	429	0.1147	-	236	0.0454
C12orf42	Median WTS(TPM) Expression	0	0	14.707	Mann-Whitney U	2.4536	1.2949	-	429	0.4938	-	236	0.2013
C12orf43	Median WTS(TPM) Expression	0	0	10.6867	Mann-Whitney U	1.4596	0.5456	-	429	4.1958	-	236	2.8746
C12orf54	Median WTS(TPM) Expression	0	0	8.5799	Mann-Whitney U	11.643	3.5414	-	429	0.1759	-	236	0.0151
C12orf60	Median WTS(TPM) Expression	0.0	0.0	4.7416	Mann-Whitney U	1.3058	0.3849	-	429.0	0.7455	-	236.0	0.5709
C12orf71	Median WTS(TPM) Expression	0	0	15.2487	Mann-Whitney U	2.1977	1.136	-	429	0.4976	-	236	0.2264
C12orf74	Median WTS(TPM) Expression	0	0	12.6589	Mann-Whitney U	2.4558	1.2962	-	429	0.3038	-	236	0.1237
C12orf76	Median WTS(TPM) Expression	0	0	8.3331	Mann-Whitney U	1.1989	0.2617	-	429	4.914	-	236	4.0989
C12orf77	Median WTS(TPM) Expression	0	0	8.893	Mann-Whitney U	2.0164	1.0118	-	429	0.2082	-	236	0.1033
C12orf80	Median WTS(TPM) Expression	0	0	8.1791	Mann-Whitney U	null	15.3187	-	429	0.0768	-	236	0
C14orf132	Median WTS(TPM) Expression	0.0	0.0	6.6647	Mann-Whitney U	1.5462	0.6288	-	429.0	1.6997	-	236.0	1.0992
C14orf178	Median WTS(TPM) Expression	0	0	11.5197	Mann-Whitney U	1.8508	0.8881	-	429	0.5477	-	236	0.2959
C14orf28	Median WTS(TPM) Expression	0.0	0.0	5.2183	Mann-Whitney U	1.3026	0.3814	-	429.0	4.836	-	236.0	3.7125
C14orf39	Median WTS(TPM) Expression	0	0	8.7826	Mann-Whitney U	1.5975	0.6758	-	429	0.903	-	236	0.5653
C14orf93	Median WTS(TPM) Expression	0.0	0.0	7.595	Mann-Whitney U	1.2877	0.3648	-	429.0	4.0943	-	236.0	3.1796
C15orf32	Median WTS(TPM) Expression	0	0	8.4888	Mann-Whitney U	null	15.3187	-	429	0.0674	-	236	0
C15orf41	Median WTS(TPM) Expression	0	0	8.3253	Mann-Whitney U	1.5203	0.6044	-	429	3.5963	-	236	2.3655
C15orf53	Median WTS(TPM) Expression	0	0	10.4912	Mann-Whitney U	2.6039	1.3807	-	429	0.0527	-	236	0.0202
C15orf57	Median WTS(TPM) Expression	0.0	0.0	6.539	Mann-Whitney U	1.3482	0.431	-	429.0	15.801	-	236.0	11.7201
C15orf61	Median WTS(TPM) Expression	0.0	0.0	4.7862	Mann-Whitney U	1.2546	0.3273	-	429.0	10.0852	-	236.0	8.0384
C15orf65	Median WTS(TPM) Expression	1.0E-4	0.0	4.4392	Mann-Whitney U	1.2497	0.3215	-	429.0	5.5187	-	236.0	4.4162
C16orf45	Median WTS(TPM) Expression	0	0	19.8237	Mann-Whitney U	1.7647	0.8194	-	429	9.6786	-	236	5.4846
C16orf46	Median WTS(TPM) Expression	0	0	21.6612	Mann-Whitney U	1.8827	0.9128	-	429	3.7922	-	236	2.0143
C16orf47	Median WTS(TPM) Expression	0	0	8.7681	Mann-Whitney U	2.2114	1.1449	-	429	0.1114	-	236	0.0504
C16orf52	Median WTS(TPM) Expression	0.0	0.0	7.5499	Mann-Whitney U	1.302	0.3808	-	429.0	7.3198	-	236.0	5.6218
C16orf54	Median WTS(TPM) Expression	0	0	10.3373	Mann-Whitney U	1.6947	0.761	-	429	0.5212	-	236	0.3076
C16orf58	Median WTS(TPM) Expression	0.0	0.0	6.3698	Mann-Whitney U	1.2615	0.3352	-	429.0	31.6932	-	236.0	25.1228
C16orf71	Median WTS(TPM) Expression	0.0	0.0	7.2743	Mann-Whitney U	1.4013	0.4867	-	429.0	0.5369	-	236.0	0.3832
C16orf78	Median WTS(TPM) Expression	0.0	0.0	7.2904	Mann-Whitney U	null	15.3187	-	429.0	0.0596	-	236.0	0.0
C16orf82	Median WTS(TPM) Expression	0	0	10.8018	Mann-Whitney U	null	null	-	429	0	-	236	0
C16orf86	Median WTS(TPM) Expression	0	0	19.4203	Mann-Whitney U	1.8687	0.902	-	429	0.8361	-	236	0.4474
C16orf89	Median WTS(TPM) Expression	0	0	11.7998	Mann-Whitney U	1.8019	0.8496	-	429	0.8951	-	236	0.4967
C16orf90	Median WTS(TPM) Expression	0	0	10.2392	Mann-Whitney U	null	15.3187	-	429	0.097	-	236	0
C16orf96	Median WTS(TPM) Expression	0	0	18.6563	Mann-Whitney U	2.1839	1.1269	-	429	0.2789	-	236	0.1277
C16orf97	Median WTS(TPM) Expression	0.0	0.0	4.8401	Mann-Whitney U	null	null	-	429.0	0.0	-	236.0	0.0
C17orf100	Median WTS(TPM) Expression	0	0	9.1784	Mann-Whitney U	1.5296	0.6132	-	429	0.7006	-	236	0.458
C17orf102	Median WTS(TPM) Expression	0.0	0.0	6.9823	Mann-Whitney U	null	15.3187	-	429.0	0.0161	-	236.0	0.0
C17orf104	Median WTS(TPM) Expression	0.0	0.0	5.6987	Mann-Whitney U	1.3814	0.4662	-	429.0	0.7975	-	236.0	0.5773
C17orf107	Median WTS(TPM) Expression	0	0	11.0427	Mann-Whitney U	1.5683	0.6492	-	429	2.3331	-	236	1.4877
C17orf112	Median WTS(TPM) Expression	0	0	8.8937	Mann-Whitney U	null	null	-	429	0	-	236	0
C17orf47	Median WTS(TPM) Expression	0	0	19.1386	Mann-Whitney U	1.8638	0.8982	-	429	1.0467	-	236	0.5616
C17orf50	Median WTS(TPM) Expression	0	0	8.9041	Mann-Whitney U	1.8737	0.9059	-	429	0.1267	-	236	0.0676
C17orf51	Median WTS(TPM) Expression	1.0E-4	0.0	4.4592	Mann-Whitney U	1.5346	0.6178	-	429.0	1.4822	-	236.0	0.9658
C17orf64	Median WTS(TPM) Expression	0.0	0.0	5.6507	Mann-Whitney U	null	null	-	429.0	0.0	-	236.0	0.0
C17orf70	Median WTS(TPM) Expression	0	0	7.8037	Mann-Whitney U	1.4113	0.497	-	429	13.2999	-	236	9.4241
C17orf77	Median WTS(TPM) Expression	0	0	10.8684	Mann-Whitney U	3.5082	1.8107	-	429	0.0971	-	236	0.0277
C17orf80	Median WTS(TPM) Expression	0.0	0.0	4.9226	Mann-Whitney U	1.3587	0.4422	-	429.0	12.0976	-	236.0	8.9039
C17orf82	Median WTS(TPM) Expression	0	0	7.9388	Mann-Whitney U	1.7865	0.8372	-	429	0.4121	-	236	0.2307
C17orf97	Median WTS(TPM) Expression	0.0	0.0	6.2048	Mann-Whitney U	1.3826	0.4674	-	429.0	3.316	-	236.0	2.3984
C17orf98	Median WTS(TPM) Expression	0	0	8.8465	Mann-Whitney U	null	15.3187	-	429	0.1644	-	236	0
C17orf99	Median WTS(TPM) Expression	0	0	9.5949	Mann-Whitney U	2.0686	1.0486	-	429	0.1637	-	236	0.0791
C18orf25	Median WTS(TPM) Expression	0.0	0.0	5.1012	Mann-Whitney U	1.2134	0.2791	-	429.0	2.3428	-	236.0	1.9307
C19orf12	Median WTS(TPM) Expression	0	0	10.1471	Mann-Whitney U	1.4732	0.559	-	429	5.7426	-	236	3.898
C19orf18	Median WTS(TPM) Expression	0	0	15.4236	Mann-Whitney U	1.6398	0.7136	-	429	1.5819	-	236	0.9647
C19orf26	Median WTS(TPM) Expression	0.0	0.0	6.2252	Mann-Whitney U	1.6091	0.6863	-	429.0	0.5012	-	236.0	0.3115
C19orf38	Median WTS(TPM) Expression	0.0	0.0	4.7715	Mann-Whitney U	1.3459	0.4285	-	429.0	0.4565	-	236.0	0.3392
C19orf44	Median WTS(TPM) Expression	0	0	13.7575	Mann-Whitney U	1.4805	0.566	-	429	4.239	-	236	2.8633
C19orf54	Median WTS(TPM) Expression	0.0	0.0	5.9662	Mann-Whitney U	1.2709	0.3459	-	429.0	4.2434	-	236.0	3.3389
C19orf66	Median WTS(TPM) Expression	0	0	13.1435	Mann-Whitney U	1.4932	0.5784	-	429	5.6996	-	236	3.817
C19orf67	Median WTS(TPM) Expression	0	0	21.2048	Mann-Whitney U	2.3046	1.2045	-	429	0.6464	-	236	0.2805
C19orf68	Median WTS(TPM) Expression	0	0	17.9366	Mann-Whitney U	1.6715	0.7411	-	429	2.1652	-	236	1.2954
C19orf71	Median WTS(TPM) Expression	0	0	20.6564	Mann-Whitney U	1.7661	0.8206	-	429	7.8002	-	236	4.4166
C1orf100	Median WTS(TPM) Expression	0.0	0.0	5.0076	Mann-Whitney U	1.3699	0.4541	-	429.0	0.57	-	236.0	0.4161
C1orf105	Median WTS(TPM) Expression	0	0	8.6929	Mann-Whitney U	1.779	0.8311	-	429	0.9521	-	236	0.5352
C1orf110	Median WTS(TPM) Expression	0.0	0.0	6.9363	Mann-Whitney U	1.8367	0.8771	-	429.0	0.4524	-	236.0	0.2463
C1orf115	Median WTS(TPM) Expression	0.0	0.0	5.4116	Mann-Whitney U	1.2982	0.3765	-	429.0	1.3435	-	236.0	1.0349
C1orf127	Median WTS(TPM) Expression	0	0	11.0308	Mann-Whitney U	8.0558	3.01	-	429	0.114	-	236	0.0141
C1orf137	Median WTS(TPM) Expression	0.0	0.0	4.9244	Mann-Whitney U	null	null	-	429.0	0.0	-	236.0	0.0
C1orf141	Median WTS(TPM) Expression	0	0	10.9579	Mann-Whitney U	4.3054	2.1061	-	429	0.1184	-	236	0.0275
C1orf145	Median WTS(TPM) Expression	0.0	0.0	4.7684	Mann-Whitney U	1.4925	0.5777	-	429.0	0.7065	-	236.0	0.4734
C1orf146	Median WTS(TPM) Expression	0.0	0.0	7.0068	Mann-Whitney U	1.8814	0.9118	-	429.0	0.1668	-	236.0	0.0886
C1orf159	Median WTS(TPM) Expression	0	0	11.2703	Mann-Whitney U	1.3825	0.4673	-	429	3.8955	-	236	2.8178
C1orf167	Median WTS(TPM) Expression	0.0	0.0	7.4815	Mann-Whitney U	1.9535	0.966	-	429.0	0.5074	-	236.0	0.2597
C1orf170	Median WTS(TPM) Expression	0	0	11.7893	Mann-Whitney U	1.4395	0.5256	-	429	1.0374	-	236	0.7206
C1orf195	Median WTS(TPM) Expression	0	0	8.9581	Mann-Whitney U	1.7329	0.7932	-	429	7.7738	-	236	4.4861
C1orf229	Median WTS(TPM) Expression	0.0	0.0	7.632	Mann-Whitney U	1.3386	0.4208	-	429.0	0.2192	-	236.0	0.1637
C1orf35	Median WTS(TPM) Expression	0	0	11.2175	Mann-Whitney U	1.4215	0.5074	-	429	3.1768	-	236	2.2348
C1orf52	Median WTS(TPM) Expression	0	0	8.2319	Mann-Whitney U	1.3634	0.4472	-	429	10.2043	-	236	7.4845
C1orf87	Median WTS(TPM) Expression	0	0	17.6799	Mann-Whitney U	4.0436	2.0156	-	429	0.2669	-	236	0.066
C1orf94	Median WTS(TPM) Expression	0	0	9.6394	Mann-Whitney U	2.6021	1.3797	-	429	0.0886	-	236	0.034
C1QL2	Median WTS(TPM) Expression	0.0	0.0	7.0411	Mann-Whitney U	2.5206	1.3338	-	429.0	0.0487	-	236.0	0.0193
C1QL3	Median WTS(TPM) Expression	0	0	9.2579	Mann-Whitney U	3.2226	1.6882	-	429	0.0696	-	236	0.0216
C1QL4	Median WTS(TPM) Expression	0	0	9.7254	Mann-Whitney U	3.2966	1.721	-	429	0.1009	-	236	0.0306
C1QTNF2	Median WTS(TPM) Expression	0	0	9.4092	Mann-Whitney U	1.6353	0.7096	-	429	0.6423	-	236	0.3928
C1QTNF3	Median WTS(TPM) Expression	0.0	0.0	7.1529	Mann-Whitney U	1.536	0.6192	-	429.0	5.4502	-	236.0	3.5483
C1QTNF4	Median WTS(TPM) Expression	0	0	19.3055	Mann-Whitney U	2.1801	1.1244	-	429	1.241	-	236	0.5693
C1QTNF7	Median WTS(TPM) Expression	0	0	16.2827	Mann-Whitney U	1.8336	0.8747	-	429	5.9366	-	236	3.2376
C1QTNF8	Median WTS(TPM) Expression	0	0	8.1761	Mann-Whitney U	2.5348	1.3419	-	429	0.082	-	236	0.0323
C1QTNF9	Median WTS(TPM) Expression	1.0E-4	0.0	4.4519	Mann-Whitney U	1.8492	0.8869	-	429.0	0.1227	-	236.0	0.0664
C1QTNF9B	Median WTS(TPM) Expression	0	0	8.1281	Mann-Whitney U	2.1882	1.1298	-	429	1.593	-	236	0.728
C1RL	Median WTS(TPM) Expression	0	0	17.5786	Mann-Whitney U	1.9221	0.9427	-	429	27.2857	-	236	14.196
C1S	Median WTS(TPM) Expression	0	0	8.077	Mann-Whitney U	1.4806	0.5662	-	429	80.627	-	236	54.4556
C2	Median WTS(TPM) Expression	0.0	0.0	4.6472	Mann-Whitney U	1.411	0.4967	-	429.0	6.2271	-	236.0	4.4134
C20orf141	Median WTS(TPM) Expression	0.0	0.0	5.2083	Mann-Whitney U	null	null	-	429.0	0.0	-	236.0	0.0
C20orf144	Median WTS(TPM) Expression	0.0	0.0	4.7883	Mann-Whitney U	1.4319	0.5179	-	429.0	3.1119	-	236.0	2.1734
C20orf173	Median WTS(TPM) Expression	0	0	8.7241	Mann-Whitney U	2.0308	1.022	-	429	0.2024	-	236	0.0997
C20orf194	Median WTS(TPM) Expression	0	0	7.8817	Mann-Whitney U	1.3127	0.3925	-	429	7.0435	-	236	5.3658
C20orf196	Median WTS(TPM) Expression	0.0	0.0	6.9836	Mann-Whitney U	1.3591	0.4426	-	429.0	2.5802	-	236.0	1.8985
C20orf197	Median WTS(TPM) Expression	0	0	19.6864	Mann-Whitney U	2.1372	1.0957	-	429	0.3128	-	236	0.1464
C20orf203	Median WTS(TPM) Expression	0	0	20.8424	Mann-Whitney U	2.295	1.1985	-	429	0.1392	-	236	0.0607
C20orf78	Median WTS(TPM) Expression	0	0	7.7779	Mann-Whitney U	null	15.3187	-	429	0.2204	-	236	0
C20orf96	Median WTS(TPM) Expression	0	0	13.3213	Mann-Whitney U	1.5739	0.6543	-	429	9.8693	-	236	6.2707
C21orf2	Median WTS(TPM) Expression	0	0	13.6634	Mann-Whitney U	1.4574	0.5434	-	429	3.7432	-	236	2.5685
C21orf33	Median WTS(TPM) Expression	0	0	8.2396	Mann-Whitney U	1.3374	0.4195	-	429	71.1799	-	236	53.2207
C21orf62	Median WTS(TPM) Expression	0	0	18.0595	Mann-Whitney U	1.815	0.86	-	429	1.7414	-	236	0.9594
C22orf15	Median WTS(TPM) Expression	0	0	7.8699	Mann-Whitney U	1.4596	0.5456	-	429	0.7015	-	236	0.4806
C22orf23	Median WTS(TPM) Expression	0	0	16.4294	Mann-Whitney U	1.7557	0.812	-	429	2.6964	-	236	1.5358
C22orf24	Median WTS(TPM) Expression	0.0	0.0	6.6244	Mann-Whitney U	1.4845	0.5699	-	429.0	0.4475	-	236.0	0.3015
C22orf31	Median WTS(TPM) Expression	0	0	16.3107	Mann-Whitney U	2.5181	1.3323	-	429	0.4209	-	236	0.1672
C22orf34	Median WTS(TPM) Expression	0	0	12.4292	Mann-Whitney U	1.7358	0.7956	-	429	0.7824	-	236	0.4508
C22orf42	Median WTS(TPM) Expression	0	0	16.8061	Mann-Whitney U	3.0122	1.5908	-	429	0.3956	-	236	0.1313
C22orf46	Median WTS(TPM) Expression	0.0	0.0	6.8703	Mann-Whitney U	1.2997	0.3782	-	429.0	2.5994	-	236.0	2.0
C2CD2L	Median WTS(TPM) Expression	0.0	0.0	7.4225	Mann-Whitney U	1.4606	0.5466	-	429.0	8.9317	-	236.0	6.1151
C2CD3	Median WTS(TPM) Expression	0	0	10.4758	Mann-Whitney U	1.3489	0.4318	-	429	71.0729	-	236	52.6882
C2CD4A	Median WTS(TPM) Expression	0.0	0.0	6.4094	Mann-Whitney U	2.0237	1.017	-	429.0	0.3841	-	236.0	0.1898
C2CD4B	Median WTS(TPM) Expression	0.0	0.0	7.13	Mann-Whitney U	1.9451	0.9598	-	429.0	0.2491	-	236.0	0.1281
C2CD4C	Median WTS(TPM) Expression	1.0E-4	0.0	4.3761	Mann-Whitney U	1.4999	0.5849	-	429.0	0.2798	-	236.0	0.1866
C2CD4D	Median WTS(TPM) Expression	0	0	19.0145	Mann-Whitney U	2.0309	1.0222	-	429	0.7976	-	236	0.3927
C2CD5	Median WTS(TPM) Expression	0.0	0.0	7.409	Mann-Whitney U	1.3655	0.4494	-	429.0	43.2398	-	236.0	31.6666
C2CD6	Median WTS(TPM) Expression	0	0	8.5781	Mann-Whitney U	1.5475	0.63	-	429	1.7656	-	236	1.1409
C2orf16	Median WTS(TPM) Expression	0.0	0.0	7.6077	Mann-Whitney U	1.41	0.4957	-	429.0	1.7841	-	236.0	1.2654
C2orf27B	Median WTS(TPM) Expression	0.0	0.0	5.7444	Mann-Whitney U	null	null	-	429.0	0.0	-	236.0	0.0
C2orf40	Median WTS(TPM) Expression	0	0	9.591	Mann-Whitney U	1.7555	0.8119	-	429	4.7249	-	236	2.6915
C2orf42	Median WTS(TPM) Expression	0	0	9.7172	Mann-Whitney U	1.3771	0.4617	-	429	14.1979	-	236	10.3098
C2orf49	Median WTS(TPM) Expression	0.0	0.0	6.2191	Mann-Whitney U	1.3092	0.3886	-	429.0	11.2383	-	236.0	8.5844
C2orf61	Median WTS(TPM) Expression	0	0	11.0166	Mann-Whitney U	2.4508	1.2932	-	429	0.6838	-	236	0.279
C2orf66	Median WTS(TPM) Expression	0.0	0.0	5.3773	Mann-Whitney U	1.7743	0.8272	-	429.0	0.061	-	236.0	0.0344
C2orf72	Median WTS(TPM) Expression	0	0	10.7193	Mann-Whitney U	2.5093	1.3273	-	429	4.3163	-	236	1.7201
C2orf73	Median WTS(TPM) Expression	0	0	11.7754	Mann-Whitney U	2.5406	1.3452	-	429	0.3766	-	236	0.1482
C2orf78	Median WTS(TPM) Expression	0	0	10.1943	Mann-Whitney U	5.2996	2.4059	-	429	0.1583	-	236	0.0299
C2orf81	Median WTS(TPM) Expression	0.0	0.0	7.3748	Mann-Whitney U	1.446	0.532	-	429.0	3.7388	-	236.0	2.5857
C2orf82	Median WTS(TPM) Expression	0	0	13.799	Mann-Whitney U	1.9156	0.9378	-	429	1.0436	-	236	0.5448
C2orf83	Median WTS(TPM) Expression	0	0	8.1513	Mann-Whitney U	3.5245	1.8174	-	429	0.0425	-	236	0.012
C2orf88	Median WTS(TPM) Expression	0	0	8.0694	Mann-Whitney U	1.3665	0.4505	-	429	4.3223	-	236	3.163
C2orf91	Median WTS(TPM) Expression	0	0	8.8896	Mann-Whitney U	1.8193	0.8634	-	429	0.2339	-	236	0.1286
C3orf18	Median WTS(TPM) Expression	0	0	19.2877	Mann-Whitney U	1.715	0.7782	-	429	2.4875	-	236	1.4505
C3orf20	Median WTS(TPM) Expression	0	0	13.1562	Mann-Whitney U	2.2705	1.183	-	429	0.435	-	236	0.1916
C3orf22	Median WTS(TPM) Expression	0	0	12.2012	Mann-Whitney U	3.329	1.7351	-	429	0.1072	-	236	0.0322
C3orf30	Median WTS(TPM) Expression	0	0	9.2822	Mann-Whitney U	2.6863	1.4256	-	429	0.4427	-	236	0.1648
C3orf35	Median WTS(TPM) Expression	0	0	19.2088	Mann-Whitney U	1.7937	0.8429	-	429	1.5567	-	236	0.8679
C3orf36	Median WTS(TPM) Expression	0.0	0.0	6.1998	Mann-Whitney U	1.4993	0.5842	-	429.0	0.2631	-	236.0	0.1755
C3orf49	Median WTS(TPM) Expression	0	0	13.928	Mann-Whitney U	1.7205	0.7828	-	429	1.2113	-	236	0.7041
C3orf52	Median WTS(TPM) Expression	0.0	0.0	5.746	Mann-Whitney U	1.3991	0.4845	-	429.0	2.9695	-	236.0	2.1225
C3orf55	Median WTS(TPM) Expression	0	0	8.7232	Mann-Whitney U	2.1819	1.1256	-	429	0.4497	-	236	0.2061
C3orf56	Median WTS(TPM) Expression	0	0	9.2247	Mann-Whitney U	null	15.3187	-	429	0.0382	-	236	0
C3orf62	Median WTS(TPM) Expression	0.0	0.0	6.9514	Mann-Whitney U	1.3859	0.4708	-	429.0	13.2788	-	236.0	9.5812
C3orf70	Median WTS(TPM) Expression	0.0	0.0	6.6652	Mann-Whitney U	1.3557	0.439	-	429.0	1.1457	-	236.0	0.8451
C3orf79	Median WTS(TPM) Expression	0	0	7.9533	Mann-Whitney U	null	15.3187	-	429	0.1251	-	236	0
C3orf80	Median WTS(TPM) Expression	0	0	8.0906	Mann-Whitney U	1.5278	0.6115	-	429	0.2524	-	236	0.1652
C3orf84	Median WTS(TPM) Expression	0	0	8.4857	Mann-Whitney U	2.1038	1.073	-	429	0.2474	-	236	0.1176
C3orf86	Median WTS(TPM) Expression	0	0	9.0835	Mann-Whitney U	2.3391	1.226	-	429	0.1671	-	236	0.0714
C4A	Median WTS(TPM) Expression	0.0	0.0	7.5028	Mann-Whitney U	1.5553	0.6372	-	429.0	60.3715	-	236.0	38.8174
C4B	Median WTS(TPM) Expression	0	0	12.1556	Mann-Whitney U	1.7176	0.7804	-	429	23.591	-	236	13.735
C4BPA	Median WTS(TPM) Expression	0	0	17.2628	Mann-Whitney U	2.6184	1.3887	-	429	0.3406	-	236	0.1301
C4BPB	Median WTS(TPM) Expression	0	0	9.6976	Mann-Whitney U	1.955	0.9672	-	429	0.3446	-	236	0.1763
C4orf17	Median WTS(TPM) Expression	0	0	11.2724	Mann-Whitney U	null	15.3187	-	429	0.0935	-	236	0
C4orf19	Median WTS(TPM) Expression	0	0	8.9443	Mann-Whitney U	1.6615	0.7325	-	429	0.5754	-	236	0.3463
C4orf36	Median WTS(TPM) Expression	0	0	10.5143	Mann-Whitney U	1.2446	0.3157	-	429	2.7438	-	236	2.2045
C4orf45	Median WTS(TPM) Expression	0	0	16.7771	Mann-Whitney U	2.4574	1.2971	-	429	0.4	-	236	0.1628
C4orf50	Median WTS(TPM) Expression	0	0	9.6564	Mann-Whitney U	1.7527	0.8096	-	429	0.3277	-	236	0.187
C4orf51	Median WTS(TPM) Expression	0.0	0.0	5.621	Mann-Whitney U	2.7949	1.4828	-	429.0	0.2278	-	236.0	0.0815
C5AR2	Median WTS(TPM) Expression	0.0	0.0	5.8449	Mann-Whitney U	1.8017	0.8493	-	429.0	0.2062	-	236.0	0.1144
C5orf24	Median WTS(TPM) Expression	0.0	0.0	4.6379	Mann-Whitney U	1.2426	0.3133	-	429.0	13.6547	-	236.0	10.9891
C5orf34	Median WTS(TPM) Expression	0.0	0.0	4.966	Mann-Whitney U	1.2763	0.352	-	429.0	4.1455	-	236.0	3.2481
C5orf38	Median WTS(TPM) Expression	0	0	9.305	Mann-Whitney U	1.3859	0.4708	-	429	2.5048	-	236	1.8074
C5orf42	Median WTS(TPM) Expression	0.0	0.0	6.4973	Mann-Whitney U	1.3861	0.471	-	429.0	25.5221	-	236.0	18.4127
C5orf47	Median WTS(TPM) Expression	0.0	0.0	5.52	Mann-Whitney U	null	15.3187	-	429.0	0.0187	-	236.0	0.0
C5orf56	Median WTS(TPM) Expression	0	0	16.5736	Mann-Whitney U	1.5335	0.6168	-	429	13.1843	-	236	8.5976
C5orf58	Median WTS(TPM) Expression	0	0	10.1276	Mann-Whitney U	1.8271	0.8696	-	429	2.3094	-	236	1.264
C5orf60	Median WTS(TPM) Expression	0.0	0.0	7.544	Mann-Whitney U	1.7621	0.8173	-	429.0	0.3285	-	236.0	0.1864
C5orf63	Median WTS(TPM) Expression	0	0	8.385	Mann-Whitney U	1.4308	0.5168	-	429	5.6099	-	236	3.9209
C5orf64	Median WTS(TPM) Expression	0	0	10.8867	Mann-Whitney U	8.5943	3.1034	-	429	0.1869	-	236	0.0217
C6	Median WTS(TPM) Expression	0	0	11.8741	Mann-Whitney U	2.5296	1.3389	-	429	0.8318	-	236	0.3288
C6orf132	Median WTS(TPM) Expression	0.0	0.0	6.6829	Mann-Whitney U	1.3474	0.4302	-	429.0	12.3684	-	236.0	9.1794
C6orf136	Median WTS(TPM) Expression	0	0	10.9911	Mann-Whitney U	1.5049	0.5896	-	429	16.713	-	236	11.106
C6orf141	Median WTS(TPM) Expression	0	0	10.2383	Mann-Whitney U	2.5177	1.3321	-	429	0.4335	-	236	0.1722
C6orf15	Median WTS(TPM) Expression	0.0	0.0	6.2982	Mann-Whitney U	null	15.3187	-	429.0	0.0573	-	236.0	0.0
C6orf163	Median WTS(TPM) Expression	0	0	23.3137	Mann-Whitney U	1.8627	0.8974	-	429	2.6587	-	236	1.4274
C6orf201	Median WTS(TPM) Expression	0	0	13.506	Mann-Whitney U	2.0188	1.0135	-	429	4.3868	-	236	2.173
C6orf58	Median WTS(TPM) Expression	0	0	12.5923	Mann-Whitney U	3.2088	1.682	-	429	0.1952	-	236	0.0608
C6orf99	Median WTS(TPM) Expression	0.0	0.0	7.5447	Mann-Whitney U	1.8794	0.9102	-	429.0	0.8843	-	236.0	0.4705
C7	Median WTS(TPM) Expression	0	0	13.6194	Mann-Whitney U	2.4947	1.3189	-	429	35.69	-	236	14.3061
C7orf25	Median WTS(TPM) Expression	0.0	0.0	6.0814	Mann-Whitney U	1.389	0.474	-	429.0	5.213	-	236.0	3.7531
C7orf26	Median WTS(TPM) Expression	0	0	10.3545	Mann-Whitney U	1.3915	0.4766	-	429	20.6781	-	236	14.8604
C7orf31	Median WTS(TPM) Expression	0	0	7.751	Mann-Whitney U	1.3646	0.4485	-	429	3.4221	-	236	2.5078
C7orf33	Median WTS(TPM) Expression	0	0	10.8862	Mann-Whitney U	null	15.3187	-	429	0.0539	-	236	0
C7orf34	Median WTS(TPM) Expression	0	0	9.6847	Mann-Whitney U	2.0179	1.0128	-	429	0.3976	-	236	0.1971
C7orf43	Median WTS(TPM) Expression	0	0	16.0006	Mann-Whitney U	1.5343	0.6176	-	429	13.5907	-	236	8.8576
C7orf55-LUC7L2	Median WTS(TPM) Expression	0	0	21.1082	Mann-Whitney U	1.6784	0.7471	-	429	51.3265	-	236	30.5811
C7orf61	Median WTS(TPM) Expression	0	0	17.7011	Mann-Whitney U	2.0149	1.0107	-	429	1.1065	-	236	0.5492
C7orf65	Median WTS(TPM) Expression	0.0	0.0	5.7054	Mann-Whitney U	null	15.3187	-	429.0	0.0143	-	236.0	0.0
C7orf66	Median WTS(TPM) Expression	0	0	8.5584	Mann-Whitney U	3.4575	1.7897	-	429	0.4271	-	236	0.1235
C7orf69	Median WTS(TPM) Expression	0.0	0.0	6.1309	Mann-Whitney U	1.7806	0.8323	-	429.0	0.1808	-	236.0	0.1016
C7orf71	Median WTS(TPM) Expression	0	0	14.5053	Mann-Whitney U	1.7354	0.7953	-	429	0.1955	-	236	0.1126
C8A	Median WTS(TPM) Expression	0	0	10.9919	Mann-Whitney U	2.6719	1.4179	-	429	0.068	-	236	0.0254
C8B	Median WTS(TPM) Expression	0	0	12.0919	Mann-Whitney U	4.3519	2.1217	-	429	0.1443	-	236	0.0331
C8G	Median WTS(TPM) Expression	0	0	13.788	Mann-Whitney U	1.9626	0.9727	-	429	0.6932	-	236	0.3532
C8orf31	Median WTS(TPM) Expression	0	0	19.2257	Mann-Whitney U	2.2551	1.1732	-	429	0.6006	-	236	0.2663
C8orf34	Median WTS(TPM) Expression	0	0	7.743	Mann-Whitney U	1.6768	0.7457	-	429	7.3091	-	236	4.359
C8orf44	Median WTS(TPM) Expression	0	0	21.7658	Mann-Whitney U	1.9128	0.9357	-	429	11.5291	-	236	6.0272
C8orf46	Median WTS(TPM) Expression	0	0	11.445	Mann-Whitney U	1.8595	0.8949	-	429	2.3602	-	236	1.2692
C8orf48	Median WTS(TPM) Expression	0	0	8.5993	Mann-Whitney U	1.5346	0.6178	-	429	0.3934	-	236	0.2564
C8orf58	Median WTS(TPM) Expression	0	0	15.1035	Mann-Whitney U	1.5143	0.5986	-	429	1.7176	-	236	1.1343
C8orf59	Median WTS(TPM) Expression	0.0	0.0	5.2274	Mann-Whitney U	0.7385	-0.4374	-	429.0	22.3595	-	236.0	30.2789
C8orf74	Median WTS(TPM) Expression	0	0	10.9891	Mann-Whitney U	3.0657	1.6162	-	429	0.1533	-	236	0.05
C8orf82	Median WTS(TPM) Expression	0.0	0.0	6.2428	Mann-Whitney U	1.3923	0.4774	-	429.0	12.3674	-	236.0	8.883
C8orf86	Median WTS(TPM) Expression	0	0	10.3677	Mann-Whitney U	1.8921	0.92	-	429	0.1545	-	236	0.0817
C8orf87	Median WTS(TPM) Expression	0.0	0.0	7.5189	Mann-Whitney U	null	15.3187	-	429.0	0.0928	-	236.0	0.0
C9	Median WTS(TPM) Expression	0	0	10.2475	Mann-Whitney U	2.6158	1.3873	-	429	0.2485	-	236	0.095
C9orf106	Median WTS(TPM) Expression	0	0	12.6573	Mann-Whitney U	1.6493	0.7218	-	429	0.5894	-	236	0.3574
C9orf129	Median WTS(TPM) Expression	0	0	8.0771	Mann-Whitney U	2.1215	1.0851	-	429	0.3242	-	236	0.1528
C9orf131	Median WTS(TPM) Expression	0	0	12.0133	Mann-Whitney U	1.5663	0.6474	-	429	12.8205	-	236	8.185
C9orf139	Median WTS(TPM) Expression	0	0	9.7173	Mann-Whitney U	1.5999	0.678	-	429	0.1378	-	236	0.0861
C9orf152	Median WTS(TPM) Expression	0	0	8.5507	Mann-Whitney U	1.5216	0.6056	-	429	10.6583	-	236	7.0048
C9orf153	Median WTS(TPM) Expression	0.0	0.0	7.3303	Mann-Whitney U	1.6023	0.6802	-	429.0	0.9206	-	236.0	0.5746
C9orf163	Median WTS(TPM) Expression	0.0	0.0	5.4958	Mann-Whitney U	1.3672	0.4513	-	429.0	0.2504	-	236.0	0.1831
C9orf170	Median WTS(TPM) Expression	0	0	7.6963	Mann-Whitney U	2.0578	1.0411	-	429	0.0291	-	236	0.0141
C9orf24	Median WTS(TPM) Expression	0.0	0.0	7.3821	Mann-Whitney U	1.6838	0.7517	-	429.0	1.6103	-	236.0	0.9563
C9orf3	Median WTS(TPM) Expression	0	0	14.5001	Mann-Whitney U	1.4426	0.5287	-	429	30.8922	-	236	21.4136
C9orf43	Median WTS(TPM) Expression	0.0	0.0	6.7902	Mann-Whitney U	1.4524	0.5384	-	429.0	1.403	-	236.0	0.966
C9orf47	Median WTS(TPM) Expression	0	0	14.6509	Mann-Whitney U	2.0456	1.0325	-	429	0.2694	-	236	0.1317
C9orf50	Median WTS(TPM) Expression	0	0	12.8105	Mann-Whitney U	2.3169	1.2122	-	429	0.1751	-	236	0.0756
C9orf57	Median WTS(TPM) Expression	0	0	11.0832	Mann-Whitney U	2.1779	1.1229	-	429	0.1511	-	236	0.0694
C9orf62	Median WTS(TPM) Expression	0.0	0.0	6.4665	Mann-Whitney U	null	null	-	429.0	0.0	-	236.0	0.0
C9orf72	Median WTS(TPM) Expression	0.0	0.0	5.0534	Mann-Whitney U	1.3751	0.4595	-	429.0	27.1183	-	236.0	19.7209
C9orf84	Median WTS(TPM) Expression	0	0	12.6094	Mann-Whitney U	1.7527	0.8096	-	429	7.3616	-	236	4.2002
C9orf85	Median WTS(TPM) Expression	0.0	0.0	4.6098	Mann-Whitney U	1.252	0.3242	-	429.0	5.9526	-	236.0	4.7544
CA14	Median WTS(TPM) Expression	0	0	11.3907	Mann-Whitney U	1.7722	0.8255	-	429	0.3854	-	236	0.2174
CA5A	Median WTS(TPM) Expression	0	0	9.7636	Mann-Whitney U	2.5474	1.349	-	429	0.2895	-	236	0.1137
CA5B	Median WTS(TPM) Expression	0	0	8.0152	Mann-Whitney U	1.3626	0.4463	-	429	9.5204	-	236	6.9871
CA6	Median WTS(TPM) Expression	0	0	8.7881	Mann-Whitney U	null	15.3187	-	429	0.0511	-	236	0
CA7	Median WTS(TPM) Expression	0	0	13.9335	Mann-Whitney U	2.6218	1.3906	-	429	0.1086	-	236	0.0414
CA8	Median WTS(TPM) Expression	0	0	8.4105	Mann-Whitney U	2.2535	1.1722	-	429	0.961	-	236	0.4264
CAB39L	Median WTS(TPM) Expression	0.0	0.0	5.0841	Mann-Whitney U	1.5043	0.5891	-	429.0	41.1708	-	236.0	27.3688
CABCOCO1	Median WTS(TPM) Expression	0.0	0.0	4.9635	Mann-Whitney U	1.7328	0.7931	-	429.0	4.1895	-	236.0	2.4178
CABIN1	Median WTS(TPM) Expression	0	0	17.4348	Mann-Whitney U	1.5952	0.6737	-	429	33.9465	-	236	21.2806
CABLES1	Median WTS(TPM) Expression	0.0	0.0	4.6799	Mann-Whitney U	1.434	0.52	-	429.0	4.8976	-	236.0	3.4155
CABP1	Median WTS(TPM) Expression	0	0	8.1313	Mann-Whitney U	1.6052	0.6827	-	429	0.5751	-	236	0.3583
CABP2	Median WTS(TPM) Expression	0.0	0.0	6.7052	Mann-Whitney U	null	15.3187	-	429.0	0.0522	-	236.0	0.0
CABP4	Median WTS(TPM) Expression	0	0	19.6751	Mann-Whitney U	1.7962	0.8449	-	429	1.752	-	236	0.9754
CABP7	Median WTS(TPM) Expression	0.0	0.0	5.7315	Mann-Whitney U	1.4533	0.5394	-	429.0	0.1041	-	236.0	0.0716
CABS1	Median WTS(TPM) Expression	0	0	8.653	Mann-Whitney U	2.6564	1.4095	-	429	0.2399	-	236	0.0903
CACHD1	Median WTS(TPM) Expression	0	0	15.6622	Mann-Whitney U	1.7504	0.8077	-	429	6.192	-	236	3.5376
CACNA1A	Median WTS(TPM) Expression	0	0	7.7961	Mann-Whitney U	2.0617	1.0438	-	429	0.2427	-	236	0.1177
CACNA1B	Median WTS(TPM) Expression	0	0	7.7292	Mann-Whitney U	2.2335	1.1593	-	429	0.7673	-	236	0.3435
CACNA1C	Median WTS(TPM) Expression	0	0	19.8875	Mann-Whitney U	1.9045	0.9294	-	429	18.6631	-	236	9.7996
CACNA1D	Median WTS(TPM) Expression	0	0	14.775	Mann-Whitney U	1.9297	0.9484	-	429	46.1287	-	236	23.9046
CACNA1E	Median WTS(TPM) Expression	0.0	0.0	5.5851	Mann-Whitney U	1.8709	0.9037	-	429.0	0.1977	-	236.0	0.1057
CACNA1F	Median WTS(TPM) Expression	0	0	10.727	Mann-Whitney U	2.07	1.0496	-	429	0.2381	-	236	0.115
CACNA1H	Median WTS(TPM) Expression	0.0	0.0	7.5363	Mann-Whitney U	1.6931	0.7597	-	429.0	12.8277	-	236.0	7.5764
CACNA1I	Median WTS(TPM) Expression	0	0	18.8086	Mann-Whitney U	2.6443	1.4029	-	429	0.1545	-	236	0.0584
CACNA1S	Median WTS(TPM) Expression	0.0	0.0	7.2789	Mann-Whitney U	2.1063	1.0747	-	429.0	0.0609	-	236.0	0.0289
CACNA2D1	Median WTS(TPM) Expression	0.0	0.0	4.7086	Mann-Whitney U	1.3938	0.479	-	429.0	28.6695	-	236.0	20.57
CACNA2D2	Median WTS(TPM) Expression	0	0	11.9601	Mann-Whitney U	1.5854	0.6648	-	429	3.4762	-	236	2.1927
CACNA2D3	Median WTS(TPM) Expression	0	0	21.2526	Mann-Whitney U	2.5765	1.3654	-	429	2.1629	-	236	0.8395
CACNA2D4	Median WTS(TPM) Expression	0	0	13.6499	Mann-Whitney U	1.8216	0.8652	-	429	1.6172	-	236	0.8878
CACNB1	Median WTS(TPM) Expression	0.0	0.0	5.1415	Mann-Whitney U	1.457	0.543	-	429.0	3.3632	-	236.0	2.3084
CACNB2	Median WTS(TPM) Expression	0	0	24.942	Mann-Whitney U	1.9698	0.978	-	429	12.7089	-	236	6.4519
CACNB3	Median WTS(TPM) Expression	0	0	8.1237	Mann-Whitney U	1.4082	0.4939	-	429	14.083	-	236	10.0005
CACNB4	Median WTS(TPM) Expression	0	0	10.1764	Mann-Whitney U	1.6671	0.7374	-	429	4.2303	-	236	2.5375
CACNG1	Median WTS(TPM) Expression	0	0	13.7041	Mann-Whitney U	2.1725	1.1193	-	429	0.2319	-	236	0.1067
CACNG2	Median WTS(TPM) Expression	0	0	9.8654	Mann-Whitney U	2.693	1.4292	-	429	0.1025	-	236	0.0381
CACNG3	Median WTS(TPM) Expression	0.0	0.0	7.0271	Mann-Whitney U	2.5536	1.3525	-	429.0	0.0521	-	236.0	0.0204
CACNG5	Median WTS(TPM) Expression	0.0	0.0	6.2715	Mann-Whitney U	null	15.3187	-	429.0	0.0978	-	236.0	0.0
CACNG6	Median WTS(TPM) Expression	0	0	8.0028	Mann-Whitney U	4.0308	2.0111	-	429	0.061	-	236	0.0151
CACNG7	Median WTS(TPM) Expression	1.0E-4	0.0	4.3998	Mann-Whitney U	2.7227	1.4451	-	429.0	0.1641	-	236.0	0.0603
CACNG8	Median WTS(TPM) Expression	0.0	0.0	6.7668	Mann-Whitney U	1.6768	0.7457	-	429.0	0.0397	-	236.0	0.0237
CACTIN	Median WTS(TPM) Expression	0	0	11.4099	Mann-Whitney U	1.3995	0.4849	-	429	5.0427	-	236	3.6032
CAD	Median WTS(TPM) Expression	0.0	0.0	5.8815	Mann-Whitney U	1.317	0.3973	-	429.0	16.2527	-	236.0	12.3406
CADM1	Median WTS(TPM) Expression	0.0	0.0	5.2391	Mann-Whitney U	1.3265	0.4077	-	429.0	44.1907	-	236.0	33.3126
CADM2	Median WTS(TPM) Expression	0	0	12.7203	Mann-Whitney U	2.4033	1.265	-	429	3.634	-	236	1.5121
CADM3	Median WTS(TPM) Expression	0	0	9.6868	Mann-Whitney U	2.0413	1.0295	-	429	0.8738	-	236	0.4281
CAGE1	Median WTS(TPM) Expression	0	0	9.6633	Mann-Whitney U	2.4698	1.3044	-	429	0.3367	-	236	0.1363
CALB1	Median WTS(TPM) Expression	0	0	7.9118	Mann-Whitney U	1.434	0.52	-	429	1.5079	-	236	1.0516
CALCA	Median WTS(TPM) Expression	0.0	0.0	6.809	Mann-Whitney U	2.4535	1.2948	-	429.0	0.3033	-	236.0	0.1236
CALCOCO1	Median WTS(TPM) Expression	0	0	19.4161	Mann-Whitney U	1.5055	0.5902	-	429	42.9759	-	236	28.5465
CALCR	Median WTS(TPM) Expression	0.0	0.0	4.7049	Mann-Whitney U	1.6434	0.7167	-	429.0	0.0689	-	236.0	0.0419
CALHM1	Median WTS(TPM) Expression	0	0	16.0849	Mann-Whitney U	2.6686	1.4161	-	429	0.096	-	236	0.036
CALHM3	Median WTS(TPM) Expression	0	0	9.9469	Mann-Whitney U	null	15.3187	-	429	0.0562	-	236	0
CALML5	Median WTS(TPM) Expression	0.0	0.0	6.7345	Mann-Whitney U	null	15.3187	-	429.0	0.1123	-	236.0	0.0
CALML6	Median WTS(TPM) Expression	0	0	14.4711	Mann-Whitney U	2.2923	1.1968	-	429	0.4368	-	236	0.1905
CALY	Median WTS(TPM) Expression	0	0	13.1501	Mann-Whitney U	2.5773	1.3659	-	429	0.4245	-	236	0.1647
CAMK1	Median WTS(TPM) Expression	0	0	14.8306	Mann-Whitney U	1.5672	0.6481	-	429	16.7126	-	236	10.6643
CAMK1D	Median WTS(TPM) Expression	0.0	0.0	6.2039	Mann-Whitney U	1.3771	0.4616	-	429.0	4.3874	-	236.0	3.186
CAMK1G	Median WTS(TPM) Expression	0	0	13.1408	Mann-Whitney U	1.9974	0.9981	-	429	0.6676	-	236	0.3342
CAMK2A	Median WTS(TPM) Expression	0	0	9.6523	Mann-Whitney U	1.7367	0.7963	-	429	0.247	-	236	0.1422
CAMK2G	Median WTS(TPM) Expression	0.0	0.0	5.3653	Mann-Whitney U	1.2052	0.2693	-	429.0	15.6302	-	236.0	12.969
CAMK4	Median WTS(TPM) Expression	0	0	17.4444	Mann-Whitney U	2.0928	1.0655	-	429	10.1556	-	236	4.8526
CAMKK1	Median WTS(TPM) Expression	0	0	10.8554	Mann-Whitney U	1.4416	0.5277	-	429	1.917	-	236	1.3298
CAMKV	Median WTS(TPM) Expression	0.0	0.0	6.612	Mann-Whitney U	2.3877	1.2556	-	429.0	0.3233	-	236.0	0.1354
CAMSAP3	Median WTS(TPM) Expression	0	0	12.9539	Mann-Whitney U	1.4726	0.5584	-	429	12.4613	-	236	8.4621
CAMTA2	Median WTS(TPM) Expression	0	0	12.3561	Mann-Whitney U	1.4186	0.5045	-	429	21.4885	-	236	15.1474
CAND2	Median WTS(TPM) Expression	0	0	15.793	Mann-Whitney U	1.729	0.7899	-	429	1.6929	-	236	0.9792
CAP2	Median WTS(TPM) Expression	0	0	9.6243	Mann-Whitney U	1.4802	0.5658	-	429	7.5635	-	236	5.1099
CAPN1	Median WTS(TPM) Expression	0	0	8.1815	Mann-Whitney U	1.4136	0.4994	-	429	34.5789	-	236	24.4616
CAPN10	Median WTS(TPM) Expression	0	0	24.188	Mann-Whitney U	1.6348	0.7091	-	429	7.6317	-	236	4.6683
CAPN11	Median WTS(TPM) Expression	0	0	15.7694	Mann-Whitney U	2.0416	1.0297	-	429	0.5058	-	236	0.2478
CAPN12	Median WTS(TPM) Expression	0.0	0.0	7.0604	Mann-Whitney U	1.4483	0.5343	-	429.0	0.1585	-	236.0	0.1095
CAPN13	Median WTS(TPM) Expression	0.0	0.0	4.6477	Mann-Whitney U	1.5042	0.589	-	429.0	2.0682	-	236.0	1.3749
CAPN14	Median WTS(TPM) Expression	0.0	0.0	6.1697	Mann-Whitney U	1.6299	0.7048	-	429.0	0.1439	-	236.0	0.0883
CAPN15	Median WTS(TPM) Expression	0	0	7.841	Mann-Whitney U	1.3888	0.4738	-	429	19.3576	-	236	13.9385
CAPN2	Median WTS(TPM) Expression	0	0	8.8155	Mann-Whitney U	1.4547	0.5407	-	429	17.5876	-	236	12.0902
CAPN3	Median WTS(TPM) Expression	0	0	24.7671	Mann-Whitney U	2.0225	1.0161	-	429	5.9392	-	236	2.9366
CAPN6	Median WTS(TPM) Expression	0	0	10.7389	Mann-Whitney U	2.6839	1.4243	-	429	0.882	-	236	0.3286
CAPN7	Median WTS(TPM) Expression	0	0	9.1614	Mann-Whitney U	1.4444	0.5305	-	429	31.5275	-	236	21.8274
CAPN8	Median WTS(TPM) Expression	0	0	15.0124	Mann-Whitney U	2.3926	1.2586	-	429	1.2127	-	236	0.5069
CAPNS2	Median WTS(TPM) Expression	0	0	14.6584	Mann-Whitney U	2.0002	1.0001	-	429	0.6007	-	236	0.3003
CAPRIN2	Median WTS(TPM) Expression	0	0	16.0153	Mann-Whitney U	1.6807	0.7491	-	429	35.6232	-	236	21.1955
CAPS2	Median WTS(TPM) Expression	0	0	15.942	Mann-Whitney U	1.739	0.7982	-	429	4.163	-	236	2.3939
CAPZA3	Median WTS(TPM) Expression	0	0	11.5599	Mann-Whitney U	3.6938	1.8851	-	429	0.2053	-	236	0.0556
CARD10	Median WTS(TPM) Expression	0	0	11.3064	Mann-Whitney U	1.5519	0.6341	-	429	3.5765	-	236	2.3045
CARD11	Median WTS(TPM) Expression	0	0	14.0064	Mann-Whitney U	1.7074	0.7718	-	429	2.7587	-	236	1.6157
CARD14	Median WTS(TPM) Expression	0	0	22.533	Mann-Whitney U	1.901	0.9268	-	429	3.5695	-	236	1.8777
CARD17	Median WTS(TPM) Expression	0.0	0.0	5.4797	Mann-Whitney U	2.3321	1.2216	-	429.0	0.4101	-	236.0	0.1759
CARD18	Median WTS(TPM) Expression	0.0	0.0	5.7216	Mann-Whitney U	null	15.3187	-	429.0	0.2116	-	236.0	0.0
CARD6	Median WTS(TPM) Expression	0	0	10.7646	Mann-Whitney U	1.4672	0.5531	-	429	2.4884	-	236	1.6959
CARD8	Median WTS(TPM) Expression	0	0	11.9893	Mann-Whitney U	1.443	0.5291	-	429	24.0936	-	236	16.6966
CARD9	Median WTS(TPM) Expression	0	0	15.0257	Mann-Whitney U	2.0275	1.0197	-	429	1.8587	-	236	0.9168
CARF	Median WTS(TPM) Expression	0	0	10.7187	Mann-Whitney U	1.4765	0.5622	-	429	15.6079	-	236	10.5706
CARM1	Median WTS(TPM) Expression	0.0	0.0	6.4406	Mann-Whitney U	1.3294	0.4108	-	429.0	23.4162	-	236.0	17.6143
CARMIL2	Median WTS(TPM) Expression	0	0	11.1857	Mann-Whitney U	1.8665	0.9004	-	429	0.5011	-	236	0.2685
CARNS1	Median WTS(TPM) Expression	0	0	15.6317	Mann-Whitney U	1.6337	0.7081	-	429	1.9034	-	236	1.1651
CARS2	Median WTS(TPM) Expression	0.0	0.0	6.7708	Mann-Whitney U	1.3077	0.387	-	429.0	53.1174	-	236.0	40.6196
CASC1	Median WTS(TPM) Expression	0.0	0.0	4.6562	Mann-Whitney U	1.3831	0.4679	-	429.0	1.7999	-	236.0	1.3013
CASC3	Median WTS(TPM) Expression	0.0	0.0	6.8514	Mann-Whitney U	1.2752	0.3508	-	429.0	46.7762	-	236.0	36.6805
CASD1	Median WTS(TPM) Expression	0.0	0.0	5.4869	Mann-Whitney U	1.379	0.4637	-	429.0	20.0014	-	236.0	14.5038
CASKIN1	Median WTS(TPM) Expression	0.0	0.0	7.5966	Mann-Whitney U	1.5281	0.6117	-	429.0	1.0739	-	236.0	0.7028
CASP10	Median WTS(TPM) Expression	0.0	0.0	6.4701	Mann-Whitney U	1.4657	0.5516	-	429.0	5.8942	-	236.0	4.0215
CASP12	Median WTS(TPM) Expression	0	0	13.9971	Mann-Whitney U	1.7808	0.8326	-	429	1.2554	-	236	0.705
CASP2	Median WTS(TPM) Expression	1.0E-4	0.0	4.5717	Mann-Whitney U	1.3361	0.418	-	429.0	9.3689	-	236.0	7.0122
CASP5	Median WTS(TPM) Expression	0.0	0.0	7.501	Mann-Whitney U	1.7943	0.8434	-	429.0	0.4465	-	236.0	0.2489
CASP8	Median WTS(TPM) Expression	0.0	0.0	4.9584	Mann-Whitney U	1.2783	0.3542	-	429.0	13.5162	-	236.0	10.5738
CASP8AP2	Median WTS(TPM) Expression	0.0	0.0	5.7232	Mann-Whitney U	1.3652	0.4491	-	429.0	13.2485	-	236.0	9.7046
CASQ1	Median WTS(TPM) Expression	0.0	0.0	6.3046	Mann-Whitney U	1.7077	0.7721	-	429.0	0.4351	-	236.0	0.2548
CASR	Median WTS(TPM) Expression	0	0	13.026	Mann-Whitney U	2.6497	1.4058	-	429	0.2072	-	236	0.0782
CASS4	Median WTS(TPM) Expression	0	0	20.4993	Mann-Whitney U	1.8806	0.9112	-	429	1.4914	-	236	0.7931
CAST	Median WTS(TPM) Expression	0.0	0.0	5.0627	Mann-Whitney U	1.2018	0.2652	-	429.0	94.2221	-	236.0	78.4021
CASTOR1	Median WTS(TPM) Expression	0.0	0.0	5.6716	Mann-Whitney U	1.4099	0.4955	-	429.0	6.2165	-	236.0	4.4094
CASZ1	Median WTS(TPM) Expression	0	0	10.1679	Mann-Whitney U	1.4273	0.5133	-	429	54.5243	-	236	38.2002
CATIP	Median WTS(TPM) Expression	0	0	9.5413	Mann-Whitney U	1.5607	0.6422	-	429	0.9166	-	236	0.5873
CATSPER1	Median WTS(TPM) Expression	0	0	8.4814	Mann-Whitney U	1.9761	0.9827	-	429	0.1545	-	236	0.0782
CATSPER2	Median WTS(TPM) Expression	0	0	18.6005	Mann-Whitney U	1.7557	0.812	-	429	10.7463	-	236	6.1208
CATSPER2P1	Median WTS(TPM) Expression	0	0	10.2462	Mann-Whitney U	1.4046	0.4901	-	429	3.4991	-	236	2.4913
CATSPER3	Median WTS(TPM) Expression	0	0	17.3518	Mann-Whitney U	1.8229	0.8662	-	429	1.4006	-	236	0.7684
CATSPER4	Median WTS(TPM) Expression	0	0	14.3082	Mann-Whitney U	2.6933	1.4294	-	429	0.1829	-	236	0.0679
CATSPERE	Median WTS(TPM) Expression	0.0	0.0	6.8135	Mann-Whitney U	1.3856	0.4705	-	429.0	1.4352	-	236.0	1.0358
CATSPERG	Median WTS(TPM) Expression	0	0	20.4398	Mann-Whitney U	1.7343	0.7943	-	429	7.4981	-	236	4.3235
CAV3	Median WTS(TPM) Expression	0.0	0.0	7.5522	Mann-Whitney U	1.8338	0.8748	-	429.0	0.1483	-	236.0	0.0809
CAVIN2	Median WTS(TPM) Expression	0	0	8.6899	Mann-Whitney U	1.5646	0.6457	-	429	3.4632	-	236	2.2135
CAVIN3	Median WTS(TPM) Expression	1.0E-4	0.0	4.3828	Mann-Whitney U	1.3404	0.4227	-	429.0	3.9856	-	236.0	2.9734
CBFA2T3	Median WTS(TPM) Expression	0	0	8.2835	Mann-Whitney U	1.6455	0.7185	-	429	6.1234	-	236	3.7213
CBLB	Median WTS(TPM) Expression	0.0	0.0	5.814	Mann-Whitney U	1.3285	0.4098	-	429.0	56.5826	-	236.0	42.5903
CBLC	Median WTS(TPM) Expression	0	0	12.9539	Mann-Whitney U	1.6569	0.7285	-	429	11.2392	-	236	6.7833
CBLIF	Median WTS(TPM) Expression	0	0	8.9576	Mann-Whitney U	2.0441	1.0315	-	429	0.74	-	236	0.362
CBLL2	Median WTS(TPM) Expression	0	0	12.7464	Mann-Whitney U	2.4427	1.2885	-	429	0.2787	-	236	0.1141
CBLN3	Median WTS(TPM) Expression	0.0	0.0	6.8071	Mann-Whitney U	1.4736	0.5593	-	429.0	1.4649	-	236.0	0.9941
CBR4	Median WTS(TPM) Expression	0	0	11.1572	Mann-Whitney U	1.5086	0.5932	-	429	24.8613	-	236	16.4802
CBWD3	Median WTS(TPM) Expression	0.0	0.0	5.2635	Mann-Whitney U	1.4595	0.5455	-	429.0	3.887	-	236.0	2.6632
CBWD7	Median WTS(TPM) Expression	0.0	0.0	5.1145	Mann-Whitney U	1.3264	0.4075	-	429.0	2.3798	-	236.0	1.7942
CBX6	Median WTS(TPM) Expression	0.0	0.0	6.2533	Mann-Whitney U	1.2596	0.3329	-	429.0	8.4561	-	236.0	6.7135
CBX7	Median WTS(TPM) Expression	0	0	20.8123	Mann-Whitney U	1.956	0.9679	-	429	14.2116	-	236	7.2656
CBY3	Median WTS(TPM) Expression	0	0	11.9867	Mann-Whitney U	1.6972	0.7631	-	429	1.7659	-	236	1.0405
CC2D1B	Median WTS(TPM) Expression	0	0	10.0436	Mann-Whitney U	1.3758	0.4602	-	429	11.9181	-	236	8.6628
CC2D2A	Median WTS(TPM) Expression	0	0	11.9561	Mann-Whitney U	1.4205	0.5064	-	429	38.4079	-	236	27.0375
CC2D2B	Median WTS(TPM) Expression	0	0	11.5714	Mann-Whitney U	1.6863	0.7539	-	429	1.5202	-	236	0.9015
CCAR1	Median WTS(TPM) Expression	0.0	0.0	6.3334	Mann-Whitney U	1.3508	0.4338	-	429.0	95.7384	-	236.0	70.8779
CCBE1	Median WTS(TPM) Expression	0	0	10.5726	Mann-Whitney U	2.027	1.0193	-	429	0.3794	-	236	0.1872
CCDC102A	Median WTS(TPM) Expression	0	0	20.5011	Mann-Whitney U	1.7033	0.7684	-	429	1.8199	-	236	1.0684
CCDC105	Median WTS(TPM) Expression	0	0	8.7207	Mann-Whitney U	3.2069	1.6812	-	429	0.0888	-	236	0.0277
CCDC112	Median WTS(TPM) Expression	0.0	0.0	6.624	Mann-Whitney U	1.3981	0.4835	-	429.0	16.8868	-	236.0	12.0782
CCDC116	Median WTS(TPM) Expression	0	0	31.8328	Mann-Whitney U	2.7653	1.4674	-	429	0.6625	-	236	0.2396
CCDC12	Median WTS(TPM) Expression	0.0	0.0	6.3833	Mann-Whitney U	1.2158	0.282	-	429.0	13.3003	-	236.0	10.9391
CCDC120	Median WTS(TPM) Expression	0	0	9.5353	Mann-Whitney U	1.4487	0.5348	-	429	5.9636	-	236	4.1164
CCDC122	Median WTS(TPM) Expression	0.0	0.0	5.7751	Mann-Whitney U	1.4723	0.558	-	429.0	8.7738	-	236.0	5.9594
CCDC125	Median WTS(TPM) Expression	0.0	0.0	6.0566	Mann-Whitney U	1.3549	0.4381	-	429.0	31.3476	-	236.0	23.1372
CCDC129	Median WTS(TPM) Expression	0	0	11.715	Mann-Whitney U	2.5539	1.3527	-	429	0.2561	-	236	0.1003
CCDC13	Median WTS(TPM) Expression	0	0	15.0466	Mann-Whitney U	1.8572	0.8931	-	429	1.4585	-	236	0.7853
CCDC130	Median WTS(TPM) Expression	0	0	13.1435	Mann-Whitney U	1.4558	0.5418	-	429	11.1974	-	236	7.6916
CCDC136	Median WTS(TPM) Expression	0	0	21.1206	Mann-Whitney U	1.9833	0.9879	-	429	5.7444	-	236	2.8963
CCDC137	Median WTS(TPM) Expression	0.0	0.0	5.4549	Mann-Whitney U	1.2735	0.3488	-	429.0	4.5063	-	236.0	3.5385
CCDC14	Median WTS(TPM) Expression	0	0	8.5485	Mann-Whitney U	1.4477	0.5338	-	429	84.5497	-	236	58.4031
CCDC140	Median WTS(TPM) Expression	0	0	9.2976	Mann-Whitney U	null	15.3187	-	429	0.0344	-	236	0
CCDC141	Median WTS(TPM) Expression	0	0	7.9214	Mann-Whitney U	1.9883	0.9916	-	429	4.7273	-	236	2.3775
CCDC142	Median WTS(TPM) Expression	0	0	21.433	Mann-Whitney U	1.6743	0.7436	-	429	14.0022	-	236	8.363
CCDC144A	Median WTS(TPM) Expression	0.0	0.0	7.395	Mann-Whitney U	1.7101	0.7741	-	429.0	3.4869	-	236.0	2.039
CCDC144B	Median WTS(TPM) Expression	0.0	0.0	4.6894	Mann-Whitney U	1.6373	0.7113	-	429.0	14.2446	-	236.0	8.7003
CCDC144CP	Median WTS(TPM) Expression	0.0	0.0	5.0807	Mann-Whitney U	1.3596	0.4432	-	429.0	0.8499	-	236.0	0.6251
CCDC146	Median WTS(TPM) Expression	0	0	18.0054	Mann-Whitney U	1.7579	0.8138	-	429	5.3849	-	236	3.0633
CCDC148	Median WTS(TPM) Expression	0.0	0.0	7.1845	Mann-Whitney U	1.3694	0.4536	-	429.0	1.9962	-	236.0	1.4577
CCDC149	Median WTS(TPM) Expression	0	0	15.2086	Mann-Whitney U	1.7043	0.7692	-	429	7.9319	-	236	4.6541
CCDC15	Median WTS(TPM) Expression	0.0	0.0	4.787	Mann-Whitney U	1.305	0.3841	-	429.0	5.3575	-	236.0	4.1052
CCDC150	Median WTS(TPM) Expression	0.0	0.0	4.9728	Mann-Whitney U	1.4268	0.5127	-	429.0	1.7101	-	236.0	1.1986
CCDC153	Median WTS(TPM) Expression	0.0	0.0	5.0332	Mann-Whitney U	1.4202	0.506	-	429.0	0.3757	-	236.0	0.2645
CCDC154	Median WTS(TPM) Expression	0	0	13.1031	Mann-Whitney U	1.7808	0.8325	-	429	11.6292	-	236	6.5304
CCDC157	Median WTS(TPM) Expression	0	0	14.1618	Mann-Whitney U	1.588	0.6672	-	429	2.0806	-	236	1.3102
CCDC158	Median WTS(TPM) Expression	0	0	13.8126	Mann-Whitney U	1.8301	0.8719	-	429	1.2778	-	236	0.6982
CCDC159	Median WTS(TPM) Expression	0	0	11.5857	Mann-Whitney U	1.4739	0.5596	-	429	6.8646	-	236	4.6575
CCDC166	Median WTS(TPM) Expression	0	0	11.5256	Mann-Whitney U	2.3838	1.2532	-	429	0.3276	-	236	0.1374
CCDC167	Median WTS(TPM) Expression	0.0	0.0	6.0819	Mann-Whitney U	0.772	-0.3733	-	429.0	4.1526	-	236.0	5.3789
CCDC168	Median WTS(TPM) Expression	0	0	15.0227	Mann-Whitney U	2.336	1.224	-	429	0.3864	-	236	0.1654
CCDC17	Median WTS(TPM) Expression	0	0	17.6888	Mann-Whitney U	1.8253	0.8681	-	429	2.4375	-	236	1.3354
CCDC170	Median WTS(TPM) Expression	0	0	11.8659	Mann-Whitney U	1.8485	0.8864	-	429	1.6411	-	236	0.8878
CCDC171	Median WTS(TPM) Expression	0	0	15.2236	Mann-Whitney U	1.6316	0.7063	-	429	3.2617	-	236	1.999
CCDC172	Median WTS(TPM) Expression	0	0	7.7956	Mann-Whitney U	null	null	-	429	0	-	236	0
CCDC173	Median WTS(TPM) Expression	0	0	13.9065	Mann-Whitney U	1.7267	0.788	-	429	1.0907	-	236	0.6317
CCDC174	Median WTS(TPM) Expression	0	0	7.7866	Mann-Whitney U	1.3486	0.4314	-	429	6.6622	-	236	4.9402
CCDC175	Median WTS(TPM) Expression	0.0	0.0	5.5377	Mann-Whitney U	1.5529	0.635	-	429.0	0.291	-	236.0	0.1874
CCDC178	Median WTS(TPM) Expression	0	0	18.4147	Mann-Whitney U	3.3456	1.7423	-	429	0.6368	-	236	0.1903
CCDC180	Median WTS(TPM) Expression	0	0	25.1719	Mann-Whitney U	1.9255	0.9452	-	429	6.3347	-	236	3.2899
CCDC181	Median WTS(TPM) Expression	0	0	11.1501	Mann-Whitney U	1.4733	0.5591	-	429	1.8985	-	236	1.2886
CCDC183	Median WTS(TPM) Expression	0	0	13.2582	Mann-Whitney U	1.7815	0.8331	-	429	3.6604	-	236	2.0547
CCDC184	Median WTS(TPM) Expression	0	0	13.6652	Mann-Whitney U	1.8995	0.9256	-	429	0.1768	-	236	0.0931
CCDC185	Median WTS(TPM) Expression	0	0	10.3409	Mann-Whitney U	2.9266	1.5492	-	429	0.0761	-	236	0.026
CCDC186	Median WTS(TPM) Expression	0.0	0.0	5.5421	Mann-Whitney U	1.3627	0.4465	-	429.0	7.5107	-	236.0	5.5116
CCDC191	Median WTS(TPM) Expression	0	0	8.4994	Mann-Whitney U	1.4427	0.5288	-	429	14.0157	-	236	9.7149
CCDC198	Median WTS(TPM) Expression	0	0	13.4238	Mann-Whitney U	2.2814	1.1899	-	429	0.943	-	236	0.4133
CCDC24	Median WTS(TPM) Expression	0	0	14.0014	Mann-Whitney U	1.5863	0.6656	-	429	5.4749	-	236	3.4515
CCDC27	Median WTS(TPM) Expression	0	0	13.8702	Mann-Whitney U	3.0304	1.5995	-	429	0.1043	-	236	0.0344
CCDC28B	Median WTS(TPM) Expression	0	0	9.8803	Mann-Whitney U	1.3291	0.4104	-	429	2.8654	-	236	2.156
CCDC30	Median WTS(TPM) Expression	0	0	12.0933	Mann-Whitney U	1.4951	0.5803	-	429	3.2684	-	236	2.186
CCDC33	Median WTS(TPM) Expression	0	0	16.0068	Mann-Whitney U	2.4694	1.3042	-	429	0.2002	-	236	0.0811
CCDC36	Median WTS(TPM) Expression	0	0	18.9622	Mann-Whitney U	1.7992	0.8473	-	429	1.369	-	236	0.7609
CCDC38	Median WTS(TPM) Expression	0.0	0.0	6.5444	Mann-Whitney U	1.6309	0.7056	-	429.0	1.1769	-	236.0	0.7217
CCDC39	Median WTS(TPM) Expression	0	0	12.1723	Mann-Whitney U	1.6505	0.7229	-	429	2.6545	-	236	1.6083
CCDC40	Median WTS(TPM) Expression	0	0	16.5909	Mann-Whitney U	1.6781	0.7469	-	429	9.3698	-	236	5.5835
CCDC42	Median WTS(TPM) Expression	0.0	0.0	6.1986	Mann-Whitney U	null	15.3187	-	429.0	0.0563	-	236.0	0.0
CCDC54	Median WTS(TPM) Expression	0	0	19.0914	Mann-Whitney U	3.1128	1.6382	-	429	0.6218	-	236	0.1998
CCDC57	Median WTS(TPM) Expression	0	0	15.129	Mann-Whitney U	1.5894	0.6685	-	429	20.3433	-	236	12.7991
CCDC60	Median WTS(TPM) Expression	0.0	0.0	5.3158	Mann-Whitney U	1.6034	0.6812	-	429.0	1.3495	-	236.0	0.8416
CCDC61	Median WTS(TPM) Expression	0	0	12.2684	Mann-Whitney U	1.468	0.5538	-	429	2.4339	-	236	1.658
CCDC62	Median WTS(TPM) Expression	0	0	13.2876	Mann-Whitney U	1.6469	0.7198	-	429	0.5425	-	236	0.3294
CCDC63	Median WTS(TPM) Expression	0	0	8.8464	Mann-Whitney U	null	15.3187	-	429	0.0521	-	236	0
CCDC66	Median WTS(TPM) Expression	0	0	13.8505	Mann-Whitney U	1.5252	0.609	-	429	26.7629	-	236	17.5476
CCDC68	Median WTS(TPM) Expression	0.0	0.0	7.4174	Mann-Whitney U	1.513	0.5974	-	429.0	0.459	-	236.0	0.3034
CCDC69	Median WTS(TPM) Expression	0	0	9.5194	Mann-Whitney U	1.5085	0.5932	-	429	6.1753	-	236	4.0936
CCDC7	Median WTS(TPM) Expression	0	0	11.8739	Mann-Whitney U	1.6148	0.6914	-	429	8.4711	-	236	5.2459
CCDC70	Median WTS(TPM) Expression	0	0	16.3256	Mann-Whitney U	2.684	1.4244	-	429	0.3199	-	236	0.1192
CCDC73	Median WTS(TPM) Expression	0	0	10.3897	Mann-Whitney U	1.9409	0.9567	-	429	2.4449	-	236	1.2596
CCDC77	Median WTS(TPM) Expression	0.0	0.0	7.1427	Mann-Whitney U	1.2357	0.3054	-	429.0	4.5198	-	236.0	3.6576
CCDC78	Median WTS(TPM) Expression	0.0	0.0	6.1892	Mann-Whitney U	1.5097	0.5943	-	429.0	2.4106	-	236.0	1.5967
CCDC8	Median WTS(TPM) Expression	0	0	20.7101	Mann-Whitney U	2.0317	1.0227	-	429	1.7292	-	236	0.8511
CCDC80	Median WTS(TPM) Expression	0.0	0.0	4.9795	Mann-Whitney U	1.3417	0.424	-	429.0	38.6874	-	236.0	28.835
CCDC81	Median WTS(TPM) Expression	0	0	14.631	Mann-Whitney U	1.6504	0.7228	-	429	0.9792	-	236	0.5933
CCDC82	Median WTS(TPM) Expression	0.0	0.0	5.0738	Mann-Whitney U	1.3266	0.4077	-	429.0	20.9504	-	236.0	15.7924
CCDC83	Median WTS(TPM) Expression	1.0E-4	0.0	4.3874	Mann-Whitney U	1.5194	0.6035	-	429.0	0.4499	-	236.0	0.2961
CCDC84	Median WTS(TPM) Expression	0	0	22.355	Mann-Whitney U	1.4955	0.5806	-	429	10.8895	-	236	7.2816
CCDC85A	Median WTS(TPM) Expression	0	0	13.547	Mann-Whitney U	1.8003	0.8482	-	429	0.2887	-	236	0.1603
CCDC85B	Median WTS(TPM) Expression	0.0	0.0	5.4505	Mann-Whitney U	1.3691	0.4532	-	429.0	6.3165	-	236.0	4.6137
CCDC87	Median WTS(TPM) Expression	0	0	8.2385	Mann-Whitney U	1.4352	0.5212	-	429	0.9816	-	236	0.684
CCDC88B	Median WTS(TPM) Expression	0	0	18.3704	Mann-Whitney U	1.7961	0.8448	-	429	2.6423	-	236	1.4712
CCDC88C	Median WTS(TPM) Expression	0	0	10.196	Mann-Whitney U	1.4478	0.5339	-	429	26.4784	-	236	18.2884
CCDC89	Median WTS(TPM) Expression	0	0	16.9465	Mann-Whitney U	1.8451	0.8837	-	429	0.7183	-	236	0.3893
CCDC9	Median WTS(TPM) Expression	0	0	10.0614	Mann-Whitney U	1.4613	0.5473	-	429	4.9148	-	236	3.3633
CCDC92	Median WTS(TPM) Expression	0.0	0.0	7.3738	Mann-Whitney U	1.244	0.315	-	429.0	12.7878	-	236.0	10.2798
CCDC93	Median WTS(TPM) Expression	0	0	8.2133	Mann-Whitney U	1.4512	0.5373	-	429	23.3338	-	236	16.0789
CCDC94	Median WTS(TPM) Expression	0	0	8.9764	Mann-Whitney U	1.3126	0.3925	-	429	5.5294	-	236	4.2125
CCDC97	Median WTS(TPM) Expression	0	0	8.6967	Mann-Whitney U	1.2519	0.3241	-	429	4.3817	-	236	3.5
CCDC9B	Median WTS(TPM) Expression	0	0	14.0923	Mann-Whitney U	1.5887	0.6679	-	429	5.8465	-	236	3.68
CCER1	Median WTS(TPM) Expression	0	0	11.5151	Mann-Whitney U	3.1322	1.6472	-	429	0.1781	-	236	0.0569
CCHCR1	Median WTS(TPM) Expression	0	0	11.9255	Mann-Whitney U	1.5448	0.6274	-	429	11.4792	-	236	7.4309
CCIN	Median WTS(TPM) Expression	0	0	11.3815	Mann-Whitney U	1.7937	0.8429	-	429	0.3688	-	236	0.2056
CCKAR	Median WTS(TPM) Expression	0.0	0.0	6.8644	Mann-Whitney U	2.1103	1.0775	-	429.0	0.2341	-	236.0	0.1109
CCKBR	Median WTS(TPM) Expression	0.0	0.0	5.0184	Mann-Whitney U	1.7446	0.8029	-	429.0	0.2888	-	236.0	0.1655
CCL1	Median WTS(TPM) Expression	0.0	0.0	5.5316	Mann-Whitney U	null	null	-	429.0	0.0	-	236.0	0.0
CCL14	Median WTS(TPM) Expression	0.0	0.0	5.1613	Mann-Whitney U	1.6934	0.7599	-	429.0	6.8348	-	236.0	4.0362
CCL16	Median WTS(TPM) Expression	0	0	12.0012	Mann-Whitney U	2.4185	1.2741	-	429	0.1937	-	236	0.0801
CCL18	Median WTS(TPM) Expression	0.0	0.0	4.6326	Mann-Whitney U	0.5747	-0.799	-	429.0	0.378	-	236.0	0.6577
CCL19	Median WTS(TPM) Expression	0.0	0.0	6.5722	Mann-Whitney U	1.793	0.8423	-	429.0	5.6616	-	236.0	3.1576
CCL3L1	Median WTS(TPM) Expression	0.0	0.0	5.5868	Mann-Whitney U	2.141	1.0983	-	429.0	0.3272	-	236.0	0.1528
CCL7	Median WTS(TPM) Expression	0.0	0.0	5.2023	Mann-Whitney U	null	15.3187	-	429.0	0.0636	-	236.0	0.0
CCNA1	Median WTS(TPM) Expression	0	0	10.1499	Mann-Whitney U	2.3069	1.206	-	429	0.1561	-	236	0.0677
CCNA2	Median WTS(TPM) Expression	0.0	0.0	5.0304	Mann-Whitney U	0.7569	-0.4018	-	429.0	3.5599	-	236.0	4.7033
CCNB1	Median WTS(TPM) Expression	0	0	7.8796	Mann-Whitney U	0.6502	-0.6209	-	429	4.8559	-	236	7.4677
CCNB3	Median WTS(TPM) Expression	0	0	8.0336	Mann-Whitney U	1.4984	0.5834	-	429	0.6445	-	236	0.4301
CCND1	Median WTS(TPM) Expression	0.0	0.0	5.1273	Mann-Whitney U	1.362	0.4457	-	429.0	526.125	-	236.0	386.2995
CCND2	Median WTS(TPM) Expression	0.0	0.0	7.0989	Mann-Whitney U	1.5399	0.6229	-	429.0	12.1127	-	236.0	7.8657
CCNH	Median WTS(TPM) Expression	0.0	0.0	5.2209	Mann-Whitney U	1.3967	0.482	-	429.0	33.1615	-	236.0	23.7432
CCNI2	Median WTS(TPM) Expression	0.0	0.0	6.1156	Mann-Whitney U	1.8733	0.9056	-	429.0	0.2709	-	236.0	0.1446
CCNJ	Median WTS(TPM) Expression	0	0	11.6486	Mann-Whitney U	1.6154	0.6919	-	429	3.8569	-	236	2.3876
CCNJL	Median WTS(TPM) Expression	0	0	9.5064	Mann-Whitney U	1.6135	0.6902	-	429	0.6409	-	236	0.3972
CCNL1	Median WTS(TPM) Expression	0	0	11.1527	Mann-Whitney U	1.5161	0.6004	-	429	121.022	-	236	79.8241
CCNL2	Median WTS(TPM) Expression	0	0	22.3294	Mann-Whitney U	1.8056	0.8525	-	429	115.464	-	236	63.9477
CCNT2	Median WTS(TPM) Expression	0	0	15.0407	Mann-Whitney U	1.5525	0.6346	-	429	46.3703	-	236	29.8681
CCP110	Median WTS(TPM) Expression	0.0	0.0	5.1295	Mann-Whitney U	1.3312	0.4127	-	429.0	14.6893	-	236.0	11.0349
CCR10	Median WTS(TPM) Expression	0	0	16.657	Mann-Whitney U	1.8294	0.8714	-	429	0.7128	-	236	0.3896
CCR2	Median WTS(TPM) Expression	0	0	8.3684	Mann-Whitney U	1.6899	0.757	-	429	2.8759	-	236	1.7018
CCR3	Median WTS(TPM) Expression	0	0	11.7412	Mann-Whitney U	2.2656	1.1799	-	429	0.4447	-	236	0.1963
CCR4	Median WTS(TPM) Expression	0	0	10.2383	Mann-Whitney U	1.9343	0.9518	-	429	1.3737	-	236	0.7102
CCR5	Median WTS(TPM) Expression	0.0	0.0	6.7817	Mann-Whitney U	1.4724	0.5582	-	429.0	3.3114	-	236.0	2.249
CCR6	Median WTS(TPM) Expression	0	0	11.7721	Mann-Whitney U	1.6041	0.6817	-	429	0.5262	-	236	0.3281
CCR7	Median WTS(TPM) Expression	0	0	10.6447	Mann-Whitney U	1.8893	0.9178	-	429	1.4257	-	236	0.7547
CCR8	Median WTS(TPM) Expression	0	0	13.0364	Mann-Whitney U	1.679	0.7476	-	429	1.7701	-	236	1.0542
CCR9	Median WTS(TPM) Expression	0	0	18.2728	Mann-Whitney U	2.3099	1.2078	-	429	1.5389	-	236	0.6662
CCS	Median WTS(TPM) Expression	0	0	19.1056	Mann-Whitney U	1.4421	0.5281	-	429	17.4008	-	236	12.0666
CCSER1	Median WTS(TPM) Expression	0	0	12.3162	Mann-Whitney U	1.541	0.6238	-	429	8.8661	-	236	5.7537
CCSER2	Median WTS(TPM) Expression	0.0	0.0	6.4905	Mann-Whitney U	1.3076	0.3869	-	429.0	32.3322	-	236.0	24.7262
CCT6A	Median WTS(TPM) Expression	0.0	0.0	4.7581	Mann-Whitney U	1.2119	0.2772	-	429.0	22.969	-	236.0	18.9534
CCT6P1	Median WTS(TPM) Expression	0	0	15.6409	Mann-Whitney U	1.6253	0.7007	-	429	1.0553	-	236	0.6493
CCT6P3	Median WTS(TPM) Expression	0	0	13.6492	Mann-Whitney U	1.3759	0.4604	-	429	1.5982	-	236	1.1615
CCT8L1P	Median WTS(TPM) Expression	0	0	11.8406	Mann-Whitney U	2.015	1.0107	-	429	0.2284	-	236	0.1133
CCT8L2	Median WTS(TPM) Expression	0	0	11.4508	Mann-Whitney U	3.0411	1.6046	-	429	0.0893	-	236	0.0294
CCZ1B	Median WTS(TPM) Expression	0.0	0.0	5.2756	Mann-Whitney U	1.2215	0.2887	-	429.0	82.9554	-	236.0	67.9126
CD101	Median WTS(TPM) Expression	0	0	18.5738	Mann-Whitney U	1.6945	0.7609	-	429	1.2655	-	236	0.7468
CD160	Median WTS(TPM) Expression	0.0	0.0	7.3904	Mann-Whitney U	1.4453	0.5314	-	429.0	3.4638	-	236.0	2.3965
CD163L1	Median WTS(TPM) Expression	0.0	0.0	5.7606	Mann-Whitney U	1.5124	0.5968	-	429.0	5.2912	-	236.0	3.4986
CD164L2	Median WTS(TPM) Expression	0.0	0.0	4.8402	Mann-Whitney U	1.3584	0.4419	-	429.0	0.6215	-	236.0	0.4575
CD19	Median WTS(TPM) Expression	0	0	10.1544	Mann-Whitney U	2.5458	1.3481	-	429	0.3285	-	236	0.129
CD1A	Median WTS(TPM) Expression	0.0	0.0	4.9252	Mann-Whitney U	1.9022	0.9276	-	429.0	0.0885	-	236.0	0.0466
CD1B	Median WTS(TPM) Expression	0.0	0.0	6.405	Mann-Whitney U	1.7021	0.7673	-	429.0	0.1985	-	236.0	0.1166
CD1C	Median WTS(TPM) Expression	0.0	0.0	6.0362	Mann-Whitney U	1.7241	0.7859	-	429.0	1.2757	-	236.0	0.7399
CD1D	Median WTS(TPM) Expression	0.0	0.0	6.9249	Mann-Whitney U	1.455	0.541	-	429.0	0.381	-	236.0	0.2618
CD1E	Median WTS(TPM) Expression	0	0	15.3209	Mann-Whitney U	2.4715	1.3054	-	429	1.3526	-	236	0.5473
CD2	Median WTS(TPM) Expression	0	0	8.4116	Mann-Whitney U	1.6554	0.7272	-	429	4.9815	-	236	3.0092
CD200R1	Median WTS(TPM) Expression	0	0	9.2025	Mann-Whitney U	1.5366	0.6198	-	429	1.7669	-	236	1.1499
CD207	Median WTS(TPM) Expression	0	0	15.099	Mann-Whitney U	2.0233	1.0167	-	429	1.0958	-	236	0.5416
CD22	Median WTS(TPM) Expression	0	0	16.8735	Mann-Whitney U	1.871	0.9038	-	429	0.8967	-	236	0.4793
CD226	Median WTS(TPM) Expression	0	0	9.8514	Mann-Whitney U	1.5032	0.5881	-	429	0.5899	-	236	0.3924
CD244	Median WTS(TPM) Expression	0	0	9.0903	Mann-Whitney U	1.772	0.8254	-	429	0.8365	-	236	0.4721
CD247	Median WTS(TPM) Expression	0.0	0.0	5.9277	Mann-Whitney U	1.5641	0.6453	-	429.0	0.875	-	236.0	0.5594
CD27	Median WTS(TPM) Expression	0.0	0.0	6.8903	Mann-Whitney U	1.4115	0.4973	-	429.0	2.0574	-	236.0	1.4575
CD274	Median WTS(TPM) Expression	0	0	8.9661	Mann-Whitney U	1.5537	0.6357	-	429	2.9017	-	236	1.8676
CD28	Median WTS(TPM) Expression	0	0	7.8608	Mann-Whitney U	1.6054	0.6829	-	429	3.4601	-	236	2.1553
CD300C	Median WTS(TPM) Expression	0.0	0.0	4.7375	Mann-Whitney U	1.3948	0.4801	-	429.0	0.4883	-	236.0	0.3501
CD300LB	Median WTS(TPM) Expression	0.0	0.0	6.6498	Mann-Whitney U	1.6252	0.7006	-	429.0	0.2088	-	236.0	0.1285
CD300LD	Median WTS(TPM) Expression	0.0	0.0	6.2531	Mann-Whitney U	2.2301	1.1571	-	429.0	0.1107	-	236.0	0.0496
CD300LG	Median WTS(TPM) Expression	0	0	11.4174	Mann-Whitney U	1.8783	0.9094	-	429	0.1207	-	236	0.0643
CD33	Median WTS(TPM) Expression	0	0	10.6153	Mann-Whitney U	1.5993	0.6775	-	429	1.6236	-	236	1.0152
CD37	Median WTS(TPM) Expression	0.0	0.0	6.3229	Mann-Whitney U	1.3637	0.4475	-	429.0	8.3405	-	236.0	6.1163
CD3D	Median WTS(TPM) Expression	1.0E-4	0.0	4.5741	Mann-Whitney U	1.4661	0.5519	-	429.0	6.8904	-	236.0	4.7
CD3E	Median WTS(TPM) Expression	0.0	0.0	7.5384	Mann-Whitney U	1.5709	0.6516	-	429.0	2.9049	-	236.0	1.8492
CD3G	Median WTS(TPM) Expression	0.0	0.0	6.1312	Mann-Whitney U	1.6052	0.6827	-	429.0	1.7652	-	236.0	1.0997
CD40LG	Median WTS(TPM) Expression	0	0	12.2739	Mann-Whitney U	1.9147	0.9371	-	429	0.7584	-	236	0.3961
CD5	Median WTS(TPM) Expression	0.0	0.0	5.7751	Mann-Whitney U	1.491	0.5763	-	429.0	3.1472	-	236.0	2.1107
CD6	Median WTS(TPM) Expression	0	0	11.3711	Mann-Whitney U	1.7665	0.8209	-	429	4.7829	-	236	2.7075
CD69	Median WTS(TPM) Expression	0	0	8.4288	Mann-Whitney U	1.8824	0.9126	-	429	2.188	-	236	1.1624
CD70	Median WTS(TPM) Expression	0	0	9.1085	Mann-Whitney U	2.2638	1.1788	-	429	0.2351	-	236	0.1039
CD72	Median WTS(TPM) Expression	0.0	0.0	6.0491	Mann-Whitney U	1.4302	0.5162	-	429.0	1.0715	-	236.0	0.7492
CD79B	Median WTS(TPM) Expression	0.0	0.0	5.1722	Mann-Whitney U	1.4363	0.5223	-	429.0	0.7576	-	236.0	0.5275
CD80	Median WTS(TPM) Expression	0.0	0.0	4.7226	Mann-Whitney U	1.4278	0.5138	-	429.0	2.2602	-	236.0	1.583
CD8B	Median WTS(TPM) Expression	0.0	0.0	5.8816	Mann-Whitney U	1.5492	0.6316	-	429.0	1.5002	-	236.0	0.9684
CD8B2	Median WTS(TPM) Expression	0.0	0.0	6.1372	Mann-Whitney U	2.6216	1.3905	-	429.0	0.6284	-	236.0	0.2397
CD96	Median WTS(TPM) Expression	0	0	12.6853	Mann-Whitney U	1.7786	0.8308	-	429	4.1054	-	236	2.3082
CDADC1	Median WTS(TPM) Expression	0	0	10.986	Mann-Whitney U	1.5218	0.6058	-	429	9.1526	-	236	6.0143
CDAN1	Median WTS(TPM) Expression	0	0	19.1259	Mann-Whitney U	1.646	0.7189	-	429	8.1697	-	236	4.9635
CDC14A	Median WTS(TPM) Expression	0	0	9.8923	Mann-Whitney U	1.5532	0.6353	-	429	23.7146	-	236	15.2682
CDC20	Median WTS(TPM) Expression	0.0	0.0	6.1308	Mann-Whitney U	0.6595	-0.6005	-	429.0	2.048	-	236.0	3.1052
CDC37	Median WTS(TPM) Expression	0.0	0.0	4.8569	Mann-Whitney U	1.2123	0.2778	-	429.0	46.8878	-	236.0	38.6762
CDC37L1	Median WTS(TPM) Expression	0.0	0.0	4.7986	Mann-Whitney U	1.2882	0.3653	-	429.0	12.7612	-	236.0	9.9066
CDC42BPA	Median WTS(TPM) Expression	0.0	0.0	6.8643	Mann-Whitney U	1.3726	0.457	-	429.0	50.9669	-	236.0	37.1304
CDC42BPG	Median WTS(TPM) Expression	1.0E-4	0.0	4.5887	Mann-Whitney U	1.3182	0.3986	-	429.0	4.6517	-	236.0	3.5288
CDC42EP1	Median WTS(TPM) Expression	0	0	8.451	Mann-Whitney U	1.4764	0.5621	-	429	8.7784	-	236	5.9457
CDC42EP2	Median WTS(TPM) Expression	0	0	15.4115	Mann-Whitney U	1.603	0.6808	-	429	4.0861	-	236	2.5491
CDC42EP3	Median WTS(TPM) Expression	0.0	0.0	5.9111	Mann-Whitney U	1.2997	0.3782	-	429.0	29.4094	-	236.0	22.6276
CDC42EP4	Median WTS(TPM) Expression	0.0	0.0	6.6426	Mann-Whitney U	1.4812	0.5667	-	429.0	6.2044	-	236.0	4.1889
CDC42EP5	Median WTS(TPM) Expression	0	0	13.7226	Mann-Whitney U	1.8834	0.9133	-	429	3.3689	-	236	1.7887
CDC42SE1	Median WTS(TPM) Expression	0.0	0.0	4.8819	Mann-Whitney U	1.2085	0.2732	-	429.0	28.8031	-	236.0	23.8333
CDC6	Median WTS(TPM) Expression	0.0	0.0	6.5829	Mann-Whitney U	0.6398	-0.6444	-	429.0	5.101	-	236.0	7.973
CDCA5	Median WTS(TPM) Expression	0.0	0.0	6.7778	Mann-Whitney U	0.6546	-0.6112	-	429.0	2.0962	-	236.0	3.2022
CDCA7L	Median WTS(TPM) Expression	0.0	0.0	7.5101	Mann-Whitney U	1.6454	0.7184	-	429.0	17.4722	-	236.0	10.6191
CDCA8	Median WTS(TPM) Expression	0.0	0.0	7.2953	Mann-Whitney U	0.7582	-0.3994	-	429.0	0.7422	-	236.0	0.979
CDCP2	Median WTS(TPM) Expression	0	0	10.4076	Mann-Whitney U	2.5401	1.3449	-	429	0.0881	-	236	0.0347
CDH10	Median WTS(TPM) Expression	0.0	0.0	7.5625	Mann-Whitney U	1.755	0.8115	-	429.0	4.1172	-	236.0	2.346
CDH12	Median WTS(TPM) Expression	0	0	11.3029	Mann-Whitney U	1.938	0.9545	-	429	0.5199	-	236	0.2683
CDH16	Median WTS(TPM) Expression	0.0	0.0	5.82	Mann-Whitney U	null	15.3187	-	429.0	0.0216	-	236.0	0.0
CDH18	Median WTS(TPM) Expression	0	0	8.4008	Mann-Whitney U	1.9327	0.9506	-	429	0.5099	-	236	0.2638
CDH19	Median WTS(TPM) Expression	0	0	10.6178	Mann-Whitney U	2.041	1.0293	-	429	1.1373	-	236	0.5572
CDH20	Median WTS(TPM) Expression	0	0	18.5131	Mann-Whitney U	2.2202	1.1507	-	429	0.3131	-	236	0.141
CDH22	Median WTS(TPM) Expression	0	0	16.0675	Mann-Whitney U	2.194	1.1335	-	429	0.4044	-	236	0.1843
CDH23	Median WTS(TPM) Expression	0	0	8.9438	Mann-Whitney U	1.6045	0.6821	-	429	1.2923	-	236	0.8054
CDH26	Median WTS(TPM) Expression	0.0	0.0	6.9043	Mann-Whitney U	1.6227	0.6984	-	429.0	6.8667	-	236.0	4.2318
CDH4	Median WTS(TPM) Expression	0	0	10.3668	Mann-Whitney U	1.7399	0.799	-	429	0.4152	-	236	0.2386
CDH7	Median WTS(TPM) Expression	0	0	8.7255	Mann-Whitney U	1.9807	0.986	-	429	2.2518	-	236	1.1369
CDH8	Median WTS(TPM) Expression	0.0	0.0	6.1771	Mann-Whitney U	1.8485	0.8864	-	429.0	0.2559	-	236.0	0.1384
CDH9	Median WTS(TPM) Expression	0	0	10.4305	Mann-Whitney U	3.241	1.6964	-	429	0.3767	-	236	0.1162
CDHR1	Median WTS(TPM) Expression	0	0	12.0459	Mann-Whitney U	1.8058	0.8526	-	429	0.5106	-	236	0.2828
CDHR4	Median WTS(TPM) Expression	0.0	0.0	7.4945	Mann-Whitney U	2.0249	1.0178	-	429.0	0.5818	-	236.0	0.2873
CDHR5	Median WTS(TPM) Expression	0	0	10.9892	Mann-Whitney U	1.6409	0.7145	-	429	2.456	-	236	1.4967
CDIP1	Median WTS(TPM) Expression	0.0	0.0	5.912	Mann-Whitney U	1.4162	0.5021	-	429.0	4.3454	-	236.0	3.0682
CDK1	Median WTS(TPM) Expression	0	0	16.1274	Mann-Whitney U	0.4874	-1.0368	-	429	3.2011	-	236	6.5675
CDK10	Median WTS(TPM) Expression	0	0	22.1687	Mann-Whitney U	1.595	0.6735	-	429	21.9628	-	236	13.7702
CDK11A	Median WTS(TPM) Expression	0	0	23.3736	Mann-Whitney U	1.8046	0.8517	-	429	41.5563	-	236	23.0282
CDK11B	Median WTS(TPM) Expression	0	0	9.3594	Mann-Whitney U	1.3692	0.4533	-	429	34.1859	-	236	24.9685
CDK12	Median WTS(TPM) Expression	0.0	0.0	6.7649	Mann-Whitney U	1.2632	0.3371	-	429.0	23.2139	-	236.0	18.3766
CDK13	Median WTS(TPM) Expression	0	0	13.3705	Mann-Whitney U	1.4367	0.5228	-	429	32.5009	-	236	22.6216
CDK14	Median WTS(TPM) Expression	0	0	14.0909	Mann-Whitney U	1.6609	0.732	-	429	46.0287	-	236	27.7132
CDK15	Median WTS(TPM) Expression	0	0	10.1508	Mann-Whitney U	1.7461	0.8042	-	429	0.5892	-	236	0.3374
CDK18	Median WTS(TPM) Expression	0	0	8.7622	Mann-Whitney U	1.524	0.6078	-	429	5.7718	-	236	3.7873
CDK19	Median WTS(TPM) Expression	0.0	0.0	5.8264	Mann-Whitney U	1.4642	0.5501	-	429.0	66.4267	-	236.0	45.3665
CDK3	Median WTS(TPM) Expression	0	0	14.2998	Mann-Whitney U	1.6478	0.7205	-	429	5.2367	-	236	3.178
CDK5R2	Median WTS(TPM) Expression	0.0	0.0	7.0865	Mann-Whitney U	1.982	0.9869	-	429.0	0.1133	-	236.0	0.0571
CDK5RAP3	Median WTS(TPM) Expression	0	0	13.355	Mann-Whitney U	1.5618	0.6432	-	429	47.0631	-	236	30.1334
CDK7	Median WTS(TPM) Expression	1.0E-4	0.0	4.5992	Mann-Whitney U	1.2894	0.3667	-	429.0	22.6917	-	236.0	17.5984
CDK9	Median WTS(TPM) Expression	0.0	0.0	6.2976	Mann-Whitney U	1.3518	0.4349	-	429.0	27.4864	-	236.0	20.3333
CDKAL1	Median WTS(TPM) Expression	0.0	0.0	7.0331	Mann-Whitney U	1.317	0.3972	-	429.0	7.1386	-	236.0	5.4204
CDKL1	Median WTS(TPM) Expression	0	0	11.8699	Mann-Whitney U	1.4857	0.5711	-	429	8.7024	-	236	5.8576
CDKL2	Median WTS(TPM) Expression	0	0	13.1136	Mann-Whitney U	2.1449	1.1009	-	429	0.8468	-	236	0.3948
CDKL3	Median WTS(TPM) Expression	0	0	10.8339	Mann-Whitney U	1.5523	0.6345	-	429	3.7026	-	236	2.3852
CDKL4	Median WTS(TPM) Expression	0.0	0.0	7.6716	Mann-Whitney U	1.5962	0.6747	-	429.0	0.8899	-	236.0	0.5575
CDKN1B	Median WTS(TPM) Expression	0.0	0.0	6.8031	Mann-Whitney U	1.3448	0.4273	-	429.0	25.2545	-	236.0	18.78
CDKN2AIP	Median WTS(TPM) Expression	0.0	0.0	7.0331	Mann-Whitney U	1.3797	0.4644	-	429.0	9.8031	-	236.0	7.1051
CDKN3	Median WTS(TPM) Expression	0	0	9.441	Mann-Whitney U	0.5954	-0.748	-	429	3.8155	-	236	6.4082
CDNF	Median WTS(TPM) Expression	0.0	0.0	6.5021	Mann-Whitney U	1.4258	0.5118	-	429.0	4.3736	-	236.0	3.0674
CDO1	Median WTS(TPM) Expression	0	0	14.8633	Mann-Whitney U	2.62	1.3896	-	429	3.1538	-	236	1.2037
CDON	Median WTS(TPM) Expression	0.0	0.0	7.5887	Mann-Whitney U	1.4273	0.5133	-	429.0	8.576	-	236.0	6.0085
CDRT1	Median WTS(TPM) Expression	0	0	15.7272	Mann-Whitney U	2.1038	1.073	-	429	1.89	-	236	0.8984
CDRT15	Median WTS(TPM) Expression	0.0	0.0	5.9913	Mann-Whitney U	2.0042	1.0031	-	429.0	0.2885	-	236.0	0.1439
CDRT15L2	Median WTS(TPM) Expression	0	0	12.4015	Mann-Whitney U	2.7192	1.4432	-	429	0.2135	-	236	0.0785
CDRT4	Median WTS(TPM) Expression	0	0	11.8011	Mann-Whitney U	1.5391	0.6221	-	429	12.4081	-	236	8.062
CDSN	Median WTS(TPM) Expression	0	0	12.5302	Mann-Whitney U	2.3991	1.2625	-	429	0.1788	-	236	0.0745
CDX1	Median WTS(TPM) Expression	0	0	10.4467	Mann-Whitney U	null	15.3187	-	429	0.0414	-	236	0
CDX2	Median WTS(TPM) Expression	0.0	0.0	5.216	Mann-Whitney U	3.3605	1.7487	-	429.0	0.1329	-	236.0	0.0396
CDX4	Median WTS(TPM) Expression	0.0	0.0	6.3002	Mann-Whitney U	null	15.3187	-	429.0	0.0264	-	236.0	0.0
CDY1	Median WTS(TPM) Expression	0	0	8.6246	Mann-Whitney U	2.3647	1.2417	-	429	0.3254	-	236	0.1376
CDY2B	Median WTS(TPM) Expression	0.0	0.0	6.367	Mann-Whitney U	2.0661	1.0469	-	429.0	0.5259	-	236.0	0.2545
CDYL	Median WTS(TPM) Expression	0.0	0.0	7.5436	Mann-Whitney U	1.3449	0.4275	-	429.0	13.1567	-	236.0	9.7829
CDYL2	Median WTS(TPM) Expression	0	0	8.3375	Mann-Whitney U	1.4677	0.5536	-	429	27.9709	-	236	19.0572
CEACAM1	Median WTS(TPM) Expression	0.0	0.0	6.2751	Mann-Whitney U	1.4981	0.5831	-	429.0	18.253	-	236.0	12.1842
CEACAM18	Median WTS(TPM) Expression	0.0	0.0	6.8143	Mann-Whitney U	null	15.3187	-	429.0	0.061	-	236.0	0.0
CEACAM19	Median WTS(TPM) Expression	0.0	0.0	7.5824	Mann-Whitney U	1.3216	0.4023	-	429.0	2.1109	-	236.0	1.5972
CEACAM20	Median WTS(TPM) Expression	0.0	0.0	6.7999	Mann-Whitney U	3.4262	1.7766	-	429.0	1.8915	-	236.0	0.5521
CEACAM21	Median WTS(TPM) Expression	0	0	10.2776	Mann-Whitney U	1.6529	0.725	-	429	0.5844	-	236	0.3536
CEACAM3	Median WTS(TPM) Expression	0.0	0.0	5.6717	Mann-Whitney U	1.9051	0.9298	-	429.0	0.1879	-	236.0	0.0986
CEACAM4	Median WTS(TPM) Expression	0	0	8.1185	Mann-Whitney U	1.9064	0.9309	-	429	0.7241	-	236	0.3798
CEACAM7	Median WTS(TPM) Expression	0.0	0.0	4.7666	Mann-Whitney U	2.5765	1.3654	-	429.0	0.2364	-	236.0	0.0917
CEACAM8	Median WTS(TPM) Expression	0	0	12.7061	Mann-Whitney U	1.898	0.9245	-	429	0.1665	-	236	0.0877
CEBPA	Median WTS(TPM) Expression	0.0	0.0	5.1682	Mann-Whitney U	1.3643	0.4481	-	429.0	3.4124	-	236.0	2.5012
CEBPB	Median WTS(TPM) Expression	0.0	0.0	4.9719	Mann-Whitney U	1.2755	0.3511	-	429.0	4.7807	-	236.0	3.748
CEBPE	Median WTS(TPM) Expression	0	0	10.8263	Mann-Whitney U	2.7309	1.4494	-	429	0.1114	-	236	0.0408
CECR2	Median WTS(TPM) Expression	0	0	11.2471	Mann-Whitney U	1.7404	0.7994	-	429	7.2596	-	236	4.1712
CECR5	Median WTS(TPM) Expression	0.0	0.0	7.6446	Mann-Whitney U	1.3588	0.4423	-	429.0	10.9445	-	236.0	8.0547
CELA1	Median WTS(TPM) Expression	0.0	0.0	6.3599	Mann-Whitney U	null	null	-	429.0	0.0	-	236.0	0.0
CELA2A	Median WTS(TPM) Expression	0	0	9.15	Mann-Whitney U	1.9731	0.9805	-	429	0.2049	-	236	0.1038
CELA2B	Median WTS(TPM) Expression	0	0	10.2641	Mann-Whitney U	2.1756	1.1214	-	429	0.639	-	236	0.2937
CELA3A	Median WTS(TPM) Expression	0	0	8.7214	Mann-Whitney U	null	null	-	429	0	-	236	0
CELA3B	Median WTS(TPM) Expression	0	0	10.0596	Mann-Whitney U	null	15.3187	-	429	0.0803	-	236	0
CELF3	Median WTS(TPM) Expression	0	0	8.1603	Mann-Whitney U	1.9569	0.9685	-	429	0.254	-	236	0.1298
CELF4	Median WTS(TPM) Expression	1.0E-4	0.0	4.4538	Mann-Whitney U	1.4205	0.5064	-	429.0	0.1143	-	236.0	0.0805
CELF6	Median WTS(TPM) Expression	0	0	21.9268	Mann-Whitney U	2.759	1.4641	-	429	1.1959	-	236	0.4335
CELP	Median WTS(TPM) Expression	0.0	0.0	6.9024	Mann-Whitney U	2.2068	1.142	-	429.0	0.2678	-	236.0	0.1214
CELSR1	Median WTS(TPM) Expression	0	0	7.6863	Mann-Whitney U	1.3405	0.4227	-	429	11.9441	-	236	8.9104
CELSR2	Median WTS(TPM) Expression	0.0	0.0	7.2768	Mann-Whitney U	1.352	0.4351	-	429.0	6.0849	-	236.0	4.5006
CEMIP	Median WTS(TPM) Expression	0	0	10.0023	Mann-Whitney U	1.4814	0.567	-	429	5.9217	-	236	3.9974
CEMP1	Median WTS(TPM) Expression	0	0	12.8358	Mann-Whitney U	1.6185	0.6947	-	429	4.0766	-	236	2.5187
CEND1	Median WTS(TPM) Expression	0	0	9.7932	Mann-Whitney U	1.6157	0.6922	-	429	0.6907	-	236	0.4275
CENPA	Median WTS(TPM) Expression	0	0	8.1587	Mann-Whitney U	0.5371	-0.8966	-	429	0.8789	-	236	1.6363
CENPC	Median WTS(TPM) Expression	0	0	10.6016	Mann-Whitney U	1.3975	0.4829	-	429	27.0045	-	236	19.3229
CENPI	Median WTS(TPM) Expression	0.0	0.0	5.0935	Mann-Whitney U	0.7417	-0.4311	-	429.0	1.5228	-	236.0	2.0532
CENPJ	Median WTS(TPM) Expression	0.0	0.0	6.0486	Mann-Whitney U	1.4018	0.4873	-	429.0	11.6548	-	236.0	8.3142
CENPM	Median WTS(TPM) Expression	1.0E-4	0.0	4.5313	Mann-Whitney U	0.7314	-0.4512	-	429.0	1.3962	-	236.0	1.9088
CENPP	Median WTS(TPM) Expression	0.0	0.0	7.1488	Mann-Whitney U	1.2942	0.3721	-	429.0	1.0245	-	236.0	0.7916
CENPT	Median WTS(TPM) Expression	0	0	20.3402	Mann-Whitney U	1.6254	0.7008	-	429	17.6285	-	236	10.8456
CENPU	Median WTS(TPM) Expression	0.0	0.0	4.7775	Mann-Whitney U	0.6734	-0.5704	-	429.0	10.5944	-	236.0	15.7316
CEP104	Median WTS(TPM) Expression	0.0	0.0	5.3127	Mann-Whitney U	1.337	0.419	-	429.0	59.3123	-	236.0	44.3627
CEP112	Median WTS(TPM) Expression	0	0	11.682	Mann-Whitney U	1.5379	0.6209	-	429	12.8651	-	236	8.3655
CEP120	Median WTS(TPM) Expression	0.0	0.0	5.0049	Mann-Whitney U	1.287	0.364	-	429.0	18.5068	-	236.0	14.3798
CEP126	Median WTS(TPM) Expression	0	0	12.7986	Mann-Whitney U	1.7015	0.7668	-	429	5.7412	-	236	3.3743
CEP131	Median WTS(TPM) Expression	0.0	0.0	7.1661	Mann-Whitney U	1.4208	0.5067	-	429.0	4.0891	-	236.0	2.8781
CEP135	Median WTS(TPM) Expression	0.0	0.0	6.825	Mann-Whitney U	1.3758	0.4602	-	429.0	3.4497	-	236.0	2.5075
CEP164	Median WTS(TPM) Expression	0	0	23.7006	Mann-Whitney U	1.7952	0.8441	-	429	19.4807	-	236	10.8518
CEP170	Median WTS(TPM) Expression	0	0	7.8101	Mann-Whitney U	1.3955	0.4807	-	429	44.8512	-	236	32.141
CEP170B	Median WTS(TPM) Expression	0	0	9.4586	Mann-Whitney U	1.4241	0.5101	-	429	13.5503	-	236	9.5149
CEP170P1	Median WTS(TPM) Expression	0	0	8.8485	Mann-Whitney U	1.5014	0.5863	-	429	0.4666	-	236	0.3108
CEP192	Median WTS(TPM) Expression	0.0	0.0	7.4903	Mann-Whitney U	1.3878	0.4728	-	429.0	21.2388	-	236.0	15.3038
CEP250	Median WTS(TPM) Expression	0	0	9.9002	Mann-Whitney U	1.3832	0.468	-	429	13.4056	-	236	9.6918
CEP290	Median WTS(TPM) Expression	0.0	0.0	5.9666	Mann-Whitney U	1.3139	0.3938	-	429.0	18.7381	-	236.0	14.2618
CEP295	Median WTS(TPM) Expression	0.0	0.0	5.8806	Mann-Whitney U	1.4429	0.529	-	429.0	32.5445	-	236.0	22.5547
CEP44	Median WTS(TPM) Expression	0.0	0.0	4.8469	Mann-Whitney U	1.3287	0.41	-	429.0	8.4832	-	236.0	6.3845
CEP68	Median WTS(TPM) Expression	0	0	10.9162	Mann-Whitney U	1.381	0.4657	-	429	7.6602	-	236	5.5469
CEP72	Median WTS(TPM) Expression	0.0	0.0	7.4903	Mann-Whitney U	1.4879	0.5733	-	429.0	6.5652	-	236.0	4.4124
CEP83	Median WTS(TPM) Expression	0.0	0.0	6.676	Mann-Whitney U	1.3128	0.3926	-	429.0	25.5394	-	236.0	19.4545
CEP85	Median WTS(TPM) Expression	0.0	0.0	4.7013	Mann-Whitney U	1.3165	0.3967	-	429.0	4.2403	-	236.0	3.2208
CEP85L	Median WTS(TPM) Expression	0	0	16.9895	Mann-Whitney U	1.7482	0.8059	-	429	16.0446	-	236	9.1779
CEP95	Median WTS(TPM) Expression	0	0	9.0597	Mann-Whitney U	1.3963	0.4817	-	429	13.4642	-	236	9.6424
CERK	Median WTS(TPM) Expression	1.0E-4	0.0	4.545	Mann-Whitney U	1.2972	0.3754	-	429.0	6.4675	-	236.0	4.9856
CERS3	Median WTS(TPM) Expression	0	0	12.6705	Mann-Whitney U	2.5951	1.3758	-	429	0.4526	-	236	0.1744
CERS5	Median WTS(TPM) Expression	0	0	8.7069	Mann-Whitney U	1.3641	0.448	-	429	35.2651	-	236	25.852
CERS6	Median WTS(TPM) Expression	0.0	0.0	5.792	Mann-Whitney U	0.7475	-0.4199	-	429.0	3.8981	-	236.0	5.215
CES1	Median WTS(TPM) Expression	0.0	0.0	7.4621	Mann-Whitney U	1.6342	0.7086	-	429.0	5.0114	-	236.0	3.0666
CES1P1	Median WTS(TPM) Expression	0.0	0.0	5.0165	Mann-Whitney U	null	null	-	429.0	0.0	-	236.0	0.0
CES1P2	Median WTS(TPM) Expression	0.0	0.0	5.8349	Mann-Whitney U	null	null	-	429.0	0.0	-	236.0	0.0
CES2	Median WTS(TPM) Expression	0	0	17.101	Mann-Whitney U	1.5534	0.6354	-	429	16.933	-	236	10.9005
CES4A	Median WTS(TPM) Expression	0	0	16.9465	Mann-Whitney U	2.6175	1.3882	-	429	2.2591	-	236	0.8631
CES5A	Median WTS(TPM) Expression	0	0	7.9795	Mann-Whitney U	2.9972	1.5836	-	429	0.1002	-	236	0.0334
CETN1	Median WTS(TPM) Expression	0	0	10.8722	Mann-Whitney U	null	15.3187	-	429	0.0822	-	236	0
CETN2	Median WTS(TPM) Expression	0.0	0.0	4.9508	Mann-Whitney U	0.7985	-0.3246	-	429.0	12.0419	-	236.0	15.0804
CFAP100	Median WTS(TPM) Expression	0.0	0.0	7.2737	Mann-Whitney U	1.6837	0.7517	-	429.0	1.467	-	236.0	0.8713
CFAP157	Median WTS(TPM) Expression	1.0E-4	0.0	4.5555	Mann-Whitney U	1.2482	0.3199	-	429.0	2.894	-	236.0	2.3186
CFAP161	Median WTS(TPM) Expression	1.0E-4	0.0	4.3991	Mann-Whitney U	1.6202	0.6962	-	429.0	0.3843	-	236.0	0.2372
CFAP299	Median WTS(TPM) Expression	1.0E-4	0.0	4.3488	Mann-Whitney U	1.8169	0.8615	-	429.0	0.2829	-	236.0	0.1557
CFAP44	Median WTS(TPM) Expression	0	0	15.8068	Mann-Whitney U	1.6809	0.7492	-	429	37.6424	-	236	22.394
CFAP52	Median WTS(TPM) Expression	0	0	8.3325	Mann-Whitney U	1.5612	0.6426	-	429	1.682	-	236	1.0774
CFAP53	Median WTS(TPM) Expression	0	0	8.0499	Mann-Whitney U	1.4902	0.5755	-	429	1.4658	-	236	0.9836
CFAP57	Median WTS(TPM) Expression	0.0	0.0	5.809	Mann-Whitney U	1.5487	0.6311	-	429.0	2.4304	-	236.0	1.5693
CFAP61	Median WTS(TPM) Expression	0.0	0.0	5.5403	Mann-Whitney U	1.4962	0.5813	-	429.0	1.5676	-	236.0	1.0477
CFAP65	Median WTS(TPM) Expression	0	0	8.6179	Mann-Whitney U	1.3655	0.4494	-	429	0.9435	-	236	0.6909
CFAP70	Median WTS(TPM) Expression	0.0	0.0	7.4018	Mann-Whitney U	1.5861	0.6655	-	429.0	6.7229	-	236.0	4.2385
CFB	Median WTS(TPM) Expression	0.0	0.0	7.0088	Mann-Whitney U	1.4676	0.5535	-	429.0	18.1743	-	236.0	12.3835
CFD	Median WTS(TPM) Expression	0.0	0.0	7.206	Mann-Whitney U	1.5331	0.6165	-	429.0	4.981	-	236.0	3.249
CFDP1	Median WTS(TPM) Expression	0.0	0.0	5.6797	Mann-Whitney U	1.2757	0.3513	-	429.0	32.4616	-	236.0	25.4462
CFHR1	Median WTS(TPM) Expression	0	0	8.5994	Mann-Whitney U	2.297	1.1998	-	429	0.4961	-	236	0.216
CFHR2	Median WTS(TPM) Expression	0	0	9.0654	Mann-Whitney U	null	15.3187	-	429	0.149	-	236	0
CFHR4	Median WTS(TPM) Expression	0.0	0.0	6.0605	Mann-Whitney U	3.6871	1.8825	-	429.0	0.136	-	236.0	0.0369
CFHR5	Median WTS(TPM) Expression	0	0	8.1368	Mann-Whitney U	3.1692	1.6641	-	429	0.0933	-	236	0.0294
CFI	Median WTS(TPM) Expression	0.0	0.0	6.8329	Mann-Whitney U	1.5047	0.5895	-	429.0	9.131	-	236.0	6.0683
CFLAR	Median WTS(TPM) Expression	0	0	13.2659	Mann-Whitney U	1.4221	0.5081	-	429	81.6201	-	236	57.393
CFP	Median WTS(TPM) Expression	1.0E-4	0.0	4.3182	Mann-Whitney U	1.3689	0.4531	-	429.0	1.2993	-	236.0	0.9491
CFTR	Median WTS(TPM) Expression	0	0	14.5339	Mann-Whitney U	2.596	1.3763	-	429	2.1439	-	236	0.8259
CFTRP1	Median WTS(TPM) Expression	0	0	8.7744	Mann-Whitney U	null	15.3187	-	429	1.2017	-	236	0
CGB2	Median WTS(TPM) Expression	0	0	8.3166	Mann-Whitney U	null	15.3187	-	429	0.1058	-	236	0
CGB7	Median WTS(TPM) Expression	0	0	15.1772	Mann-Whitney U	1.8774	0.9087	-	429	0.1777	-	236	0.0947
CGN	Median WTS(TPM) Expression	0	0	8.9948	Mann-Whitney U	1.4469	0.5329	-	429	23.4297	-	236	16.1934
CGNL1	Median WTS(TPM) Expression	0	0	11.0983	Mann-Whitney U	1.584	0.6635	-	429	18.7636	-	236	11.846
CGREF1	Median WTS(TPM) Expression	0	0	11.2574	Mann-Whitney U	1.5074	0.592	-	429	6.7126	-	236	4.4531
CGRRF1	Median WTS(TPM) Expression	0.0	0.0	6.2323	Mann-Whitney U	1.3982	0.4836	-	429.0	8.2863	-	236.0	5.9264
CH25H	Median WTS(TPM) Expression	1.0E-4	0.0	4.5503	Mann-Whitney U	1.4727	0.5585	-	429.0	2.204	-	236.0	1.4965
CHADL	Median WTS(TPM) Expression	0	0	19.4076	Mann-Whitney U	1.9019	0.9274	-	429	2.0209	-	236	1.0626
CHAT	Median WTS(TPM) Expression	0	0	18.0504	Mann-Whitney U	5.9864	2.5817	-	429	0.1247	-	236	0.0208
CHCHD1	Median WTS(TPM) Expression	0.0	0.0	4.8294	Mann-Whitney U	0.7368	-0.4407	-	429.0	6.5347	-	236.0	8.8692
CHCHD2P2	Median WTS(TPM) Expression	0.0	0.0	5.8111	Mann-Whitney U	null	null	-	429.0	0.0	-	236.0	0.0
CHCHD2P9	Median WTS(TPM) Expression	0.0	0.0	7.3905	Mann-Whitney U	null	null	-	429.0	0.0	-	236.0	0.0
CHD1	Median WTS(TPM) Expression	0.0	0.0	6.5712	Mann-Whitney U	1.3871	0.4721	-	429.0	40.5579	-	236.0	29.239
CHD1L	Median WTS(TPM) Expression	0	0	9.0074	Mann-Whitney U	1.3876	0.4726	-	429	34.3463	-	236	24.7521
CHD2	Median WTS(TPM) Expression	0	0	14.9451	Mann-Whitney U	1.5539	0.6359	-	429	174.246	-	236	112.136
CHD3	Median WTS(TPM) Expression	0	0	14.4693	Mann-Whitney U	1.5765	0.6567	-	429	101.015	-	236	64.0761
CHD5	Median WTS(TPM) Expression	0	0	8.7136	Mann-Whitney U	1.8739	0.9061	-	429	0.6926	-	236	0.3696
CHD6	Median WTS(TPM) Expression	0	0	8.5094	Mann-Whitney U	1.3736	0.458	-	429	98.2423	-	236	71.5204
CHD7	Median WTS(TPM) Expression	0	0	13.7019	Mann-Whitney U	1.6318	0.7064	-	429	73.6469	-	236	45.1336
CHD8	Median WTS(TPM) Expression	0.0	0.0	5.8049	Mann-Whitney U	1.3303	0.4118	-	429.0	130.535	-	236.0	98.1233
CHD9	Median WTS(TPM) Expression	0	0	8.4271	Mann-Whitney U	1.3701	0.4543	-	429	98.9181	-	236	72.196
CHDH	Median WTS(TPM) Expression	0	0	15.4084	Mann-Whitney U	1.9255	0.9452	-	429	15.1308	-	236	7.8583
CHEK2	Median WTS(TPM) Expression	0.0	0.0	4.9088	Mann-Whitney U	1.2868	0.3638	-	429.0	5.2856	-	236.0	4.1074
CHEK2P2	Median WTS(TPM) Expression	0.0	0.0	5.4402	Mann-Whitney U	null	null	-	429.0	0.0	-	236.0	0.0
CHFR	Median WTS(TPM) Expression	0.0	0.0	4.9474	Mann-Whitney U	1.2557	0.3284	-	429.0	33.6824	-	236.0	26.8246
CHGA	Median WTS(TPM) Expression	0.0	0.0	7.016	Mann-Whitney U	1.7106	0.7745	-	429.0	1.4979	-	236.0	0.8756
CHGB	Median WTS(TPM) Expression	0.0	0.0	5.494	Mann-Whitney U	1.9719	0.9796	-	429.0	0.6565	-	236.0	0.3329
CHI3L2	Median WTS(TPM) Expression	0.0	0.0	6.367	Mann-Whitney U	1.9479	0.9619	-	429.0	1.5783	-	236.0	0.8103
CHIA	Median WTS(TPM) Expression	0	0	11.0473	Mann-Whitney U	3.1061	1.6351	-	429	0.0764	-	236	0.0246
CHIAP2	Median WTS(TPM) Expression	0.0	0.0	7.3352	Mann-Whitney U	null	null	-	429.0	0.0	-	236.0	0.0
CHIC1	Median WTS(TPM) Expression	1.0E-4	0.0	4.4185	Mann-Whitney U	1.2519	0.3241	-	429.0	3.5025	-	236.0	2.7978
CHIC2	Median WTS(TPM) Expression	0.0	0.0	5.2604	Mann-Whitney U	1.2799	0.356	-	429.0	8.4018	-	236.0	6.5645
CHKB	Median WTS(TPM) Expression	0	0	19.6331	Mann-Whitney U	1.7461	0.8042	-	429	70.6384	-	236	40.4543
CHKB-CPT1B	Median WTS(TPM) Expression	0.0	0.0	5.6435	Mann-Whitney U	1.5661	0.6472	-	429.0	1.3502	-	236.0	0.8621
CHMP4A	Median WTS(TPM) Expression	0	0	8.8679	Mann-Whitney U	1.3228	0.4036	-	429	30.3358	-	236	22.9324
CHMP6	Median WTS(TPM) Expression	0.0	0.0	6.7609	Mann-Whitney U	1.2831	0.3596	-	429.0	6.6051	-	236.0	5.1478
CHMP7	Median WTS(TPM) Expression	0.0	0.0	5.5707	Mann-Whitney U	1.3573	0.4408	-	429.0	9.6759	-	236.0	7.1286
CHN2	Median WTS(TPM) Expression	0	0	11.9468	Mann-Whitney U	1.7179	0.7807	-	429	13.7328	-	236	7.9939
CHODL	Median WTS(TPM) Expression	0	0	13.7724	Mann-Whitney U	2.4448	1.2897	-	429	1.0896	-	236	0.4457
CHP2	Median WTS(TPM) Expression	0	0	14.1597	Mann-Whitney U	1.7033	0.7683	-	429	0.2673	-	236	0.1569
CHPF2	Median WTS(TPM) Expression	0	0	8.1324	Mann-Whitney U	1.4241	0.5101	-	429	11.3891	-	236	7.9973
CHRD	Median WTS(TPM) Expression	0	0	28.0647	Mann-Whitney U	2.4391	1.2863	-	429	3.7639	-	236	1.5432
CHRDL1	Median WTS(TPM) Expression	0.0	0.0	5.2957	Mann-Whitney U	1.4384	0.5244	-	429.0	13.701	-	236.0	9.5254
CHRFAM7A	Median WTS(TPM) Expression	0.0	0.0	6.9831	Mann-Whitney U	1.5275	0.6112	-	429.0	0.8975	-	236.0	0.5876
CHRM2	Median WTS(TPM) Expression	0.0	0.0	6.2419	Mann-Whitney U	2.0311	1.0223	-	429.0	0.4463	-	236.0	0.2197
CHRM4	Median WTS(TPM) Expression	0.0	0.0	6.508	Mann-Whitney U	1.7189	0.7815	-	429.0	0.4724	-	236.0	0.2749
CHRM5	Median WTS(TPM) Expression	0	0	15.162	Mann-Whitney U	1.5854	0.6648	-	429	0.6191	-	236	0.3905
CHRNA10	Median WTS(TPM) Expression	0	0	14.1191	Mann-Whitney U	1.6015	0.6794	-	429	1.3042	-	236	0.8144
CHRNA2	Median WTS(TPM) Expression	0.0	0.0	6.5868	Mann-Whitney U	1.8441	0.8829	-	429.0	17.2444	-	236.0	9.3509
CHRNA3	Median WTS(TPM) Expression	0.0	0.0	6.2362	Mann-Whitney U	1.442	0.5281	-	429.0	2.2958	-	236.0	1.592
CHRNA4	Median WTS(TPM) Expression	0	0	9.7311	Mann-Whitney U	2.7835	1.4769	-	429	0.2715	-	236	0.0976
CHRNA6	Median WTS(TPM) Expression	0	0	11.3208	Mann-Whitney U	2.0997	1.0702	-	429	0.5136	-	236	0.2446
CHRNA9	Median WTS(TPM) Expression	0	0	11.3544	Mann-Whitney U	2.7978	1.4843	-	429	0.1188	-	236	0.0425
CHRNB1	Median WTS(TPM) Expression	0	0	9.6165	Mann-Whitney U	1.3575	0.441	-	429	1.6274	-	236	1.1988
CHRNB2	Median WTS(TPM) Expression	0.0	0.0	5.8834	Mann-Whitney U	1.4001	0.4855	-	429.0	0.1638	-	236.0	0.117
CHRNB3	Median WTS(TPM) Expression	0	0	10.3182	Mann-Whitney U	4.0772	2.0276	-	429	0.1398	-	236	0.0343
CHRNB4	Median WTS(TPM) Expression	0	0	10.247	Mann-Whitney U	2.3957	1.2605	-	429	0.1539	-	236	0.0643
CHRND	Median WTS(TPM) Expression	0	0	12.5223	Mann-Whitney U	2.8892	1.5307	-	429	0.2109	-	236	0.073
CHRNG	Median WTS(TPM) Expression	0	0	16.2806	Mann-Whitney U	2.0604	1.0429	-	429	0.6729	-	236	0.3266
CHST11	Median WTS(TPM) Expression	0.0	0.0	5.5153	Mann-Whitney U	1.3974	0.4828	-	429.0	4.15	-	236.0	2.9697
CHST12	Median WTS(TPM) Expression	0	0	10.1532	Mann-Whitney U	1.4127	0.4985	-	429	10.879	-	236	7.7008
CHST13	Median WTS(TPM) Expression	0	0	13.4213	Mann-Whitney U	2.3106	1.2083	-	429	0.3335	-	236	0.1443
CHST3	Median WTS(TPM) Expression	0	0	8.3767	Mann-Whitney U	1.3742	0.4586	-	429	1.0991	-	236	0.7998
CHST4	Median WTS(TPM) Expression	0	0	17.327	Mann-Whitney U	2.3197	1.2139	-	429	0.748	-	236	0.3225
CHST5	Median WTS(TPM) Expression	0	0	14.4917	Mann-Whitney U	2.1397	1.0974	-	429	1.1327	-	236	0.5294
CHST6	Median WTS(TPM) Expression	0	0	8.961	Mann-Whitney U	1.8925	0.9203	-	429	0.4291	-	236	0.2268
CHST7	Median WTS(TPM) Expression	0	0	9.9116	Mann-Whitney U	1.4846	0.5701	-	429	0.6698	-	236	0.4512
CHST8	Median WTS(TPM) Expression	0.0	0.0	6.6407	Mann-Whitney U	1.5764	0.6566	-	429.0	0.6071	-	236.0	0.3851
CHTF18	Median WTS(TPM) Expression	0	0	8.743	Mann-Whitney U	1.495	0.5801	-	429	6.9217	-	236	4.63
CHTF8P1	Median WTS(TPM) Expression	0	0	8.8291	Mann-Whitney U	null	null	-	429	0	-	236	0
CHTOP	Median WTS(TPM) Expression	0.0	0.0	6.6701	Mann-Whitney U	1.2495	0.3214	-	429.0	14.5824	-	236.0	11.6702
CIART	Median WTS(TPM) Expression	0.0	0.0	4.707	Mann-Whitney U	1.4257	0.5117	-	429.0	6.8101	-	236.0	4.7766
CIB3	Median WTS(TPM) Expression	0.0	0.0	4.9858	Mann-Whitney U	null	15.3187	-	429.0	0.1764	-	236.0	0.0
CIC	Median WTS(TPM) Expression	0	0	10.1422	Mann-Whitney U	1.4132	0.4989	-	429	24.8893	-	236	17.6126
CIDEA	Median WTS(TPM) Expression	0	0	7.7656	Mann-Whitney U	3.3189	1.7307	-	429	0.0923	-	236	0.0278
CIDEB	Median WTS(TPM) Expression	0.0	0.0	6.0903	Mann-Whitney U	1.3243	0.4053	-	429.0	2.2167	-	236.0	1.6738
CIDEC	Median WTS(TPM) Expression	0.0	0.0	7.0048	Mann-Whitney U	3.0882	1.6267	-	429.0	0.1144	-	236.0	0.0371
CIITA	Median WTS(TPM) Expression	0	0	12.2691	Mann-Whitney U	1.6547	0.7265	-	429	19.083	-	236	11.5328
CILP	Median WTS(TPM) Expression	0	0	10.2929	Mann-Whitney U	1.7005	0.766	-	429	1.6233	-	236	0.9546
CIPC	Median WTS(TPM) Expression	0.0	0.0	5.8751	Mann-Whitney U	1.3062	0.3854	-	429.0	10.7793	-	236.0	8.2525
CIRBP	Median WTS(TPM) Expression	0	0	11.5074	Mann-Whitney U	1.3845	0.4693	-	429	95.7909	-	236	69.1892
CIZ1	Median WTS(TPM) Expression	0.0	0.0	5.6255	Mann-Whitney U	1.2899	0.3673	-	429.0	134.545	-	236.0	104.304
CKM	Median WTS(TPM) Expression	0.0	0.0	7.5821	Mann-Whitney U	1.8707	0.9036	-	429.0	0.3287	-	236.0	0.1757
CKMT2	Median WTS(TPM) Expression	0	0	10.4473	Mann-Whitney U	1.4301	0.5162	-	429	8.4956	-	236	5.9404
CKS2	Median WTS(TPM) Expression	0	0	14.6052	Mann-Whitney U	0.5243	-0.9316	-	429	11.1552	-	236	21.2778
CLASP1	Median WTS(TPM) Expression	0.0	0.0	5.9638	Mann-Whitney U	1.2751	0.3506	-	429.0	46.7331	-	236.0	36.65
CLASP2	Median WTS(TPM) Expression	0.0	0.0	5.5569	Mann-Whitney U	1.3196	0.4001	-	429.0	96.6416	-	236.0	73.2374
CLASRP	Median WTS(TPM) Expression	0	0	18.6005	Mann-Whitney U	1.6965	0.7625	-	429	12.2395	-	236	7.2147
CLC	Median WTS(TPM) Expression	0.0	0.0	6.8972	Mann-Whitney U	null	null	-	429.0	0.0	-	236.0	0.0
CLCA1	Median WTS(TPM) Expression	0.0	0.0	5.409	Mann-Whitney U	3.4944	1.805	-	429.0	0.1158	-	236.0	0.0331
CLCA2	Median WTS(TPM) Expression	0.0	0.0	7.4623	Mann-Whitney U	2.4477	1.2915	-	429.0	0.3046	-	236.0	0.1245
CLCA4	Median WTS(TPM) Expression	0	0	8.7312	Mann-Whitney U	2.2316	1.1581	-	429	0.3581	-	236	0.1605
CLCF1	Median WTS(TPM) Expression	0	0	14.3086	Mann-Whitney U	1.6726	0.7421	-	429	4.8744	-	236	2.9143
CLCN1	Median WTS(TPM) Expression	0	0	9.7734	Mann-Whitney U	2.7015	1.4338	-	429	0.1013	-	236	0.0375
CLCN2	Median WTS(TPM) Expression	0.0	0.0	6.1727	Mann-Whitney U	1.4075	0.4931	-	429.0	4.5858	-	236.0	3.2582
CLCN5	Median WTS(TPM) Expression	0	0	7.8443	Mann-Whitney U	1.3637	0.4475	-	429	6.6654	-	236	4.8877
CLCN6	Median WTS(TPM) Expression	0	0	16.1925	Mann-Whitney U	1.6595	0.7308	-	429	15.7387	-	236	9.4838
CLCN7	Median WTS(TPM) Expression	0.0	0.0	6.0683	Mann-Whitney U	1.2598	0.3332	-	429.0	17.759	-	236.0	14.0963
CLCNKA	Median WTS(TPM) Expression	0	0	12.0876	Mann-Whitney U	2.0139	1.01	-	429	0.4912	-	236	0.2439
CLCNKB	Median WTS(TPM) Expression	0	0	10.2309	Mann-Whitney U	2.95	1.5607	-	429	0.1155	-	236	0.0391
CLDN1	Median WTS(TPM) Expression	0.0	0.0	5.3781	Mann-Whitney U	1.712	0.7757	-	429.0	1.7165	-	236.0	1.0026
CLDN10	Median WTS(TPM) Expression	0	0	8.5582	Mann-Whitney U	2.1139	1.0799	-	429	0.3823	-	236	0.1808
CLDN11	Median WTS(TPM) Expression	0	0	11.7175	Mann-Whitney U	1.5413	0.6241	-	429	2.074	-	236	1.3456
CLDN14	Median WTS(TPM) Expression	0	0	8.5507	Mann-Whitney U	2.0894	1.0631	-	429	0.2981	-	236	0.1427
CLDN15	Median WTS(TPM) Expression	0	0	12.2866	Mann-Whitney U	1.5735	0.654	-	429	5.8705	-	236	3.7308
CLDN16	Median WTS(TPM) Expression	0	0	10.1001	Mann-Whitney U	3.3476	1.7431	-	429	0.19	-	236	0.0568
CLDN17	Median WTS(TPM) Expression	0	0	9.4244	Mann-Whitney U	null	15.3187	-	429	0.1162	-	236	0
CLDN18	Median WTS(TPM) Expression	0.0	0.0	5.3465	Mann-Whitney U	1.3787	0.4633	-	429.0	0.3649	-	236.0	0.2647
CLDN19	Median WTS(TPM) Expression	0	0	13.0682	Mann-Whitney U	2.3032	1.2036	-	429	0.0784	-	236	0.034
CLDN2	Median WTS(TPM) Expression	0.0	0.0	7.234	Mann-Whitney U	1.5871	0.6664	-	429.0	0.1507	-	236.0	0.0949
CLDN20	Median WTS(TPM) Expression	0	0	12.1067	Mann-Whitney U	1.4874	0.5728	-	429	6.9839	-	236	4.6955
CLDN22	Median WTS(TPM) Expression	0	0	26.5545	Mann-Whitney U	2.5888	1.3723	-	429	1.1377	-	236	0.4395
CLDN23	Median WTS(TPM) Expression	0	0	7.9898	Mann-Whitney U	1.7913	0.841	-	429	0.4962	-	236	0.277
CLDN24	Median WTS(TPM) Expression	0	0	20.7277	Mann-Whitney U	2.2486	1.1691	-	429	3.5581	-	236	1.5823
CLDN25	Median WTS(TPM) Expression	0	0	10.6492	Mann-Whitney U	null	15.3187	-	429	0.1499	-	236	0
CLDN6	Median WTS(TPM) Expression	0.0	0.0	4.8253	Mann-Whitney U	1.6267	0.702	-	429.0	0.1935	-	236.0	0.119
CLDN7	Median WTS(TPM) Expression	0.0	0.0	6.2542	Mann-Whitney U	0.7277	-0.4586	-	429.0	29.4934	-	236.0	40.531
CLDN9	Median WTS(TPM) Expression	0.0	0.0	5.3143	Mann-Whitney U	1.7572	0.8133	-	429.0	0.1162	-	236.0	0.0661
CLDND2	Median WTS(TPM) Expression	0.0	0.0	7.3776	Mann-Whitney U	1.4699	0.5557	-	429.0	0.4124	-	236.0	0.2806
CLEC10A	Median WTS(TPM) Expression	0	0	12.457	Mann-Whitney U	2.0261	1.0187	-	429	1.503	-	236	0.7418
CLEC11A	Median WTS(TPM) Expression	0.0	0.0	6.5322	Mann-Whitney U	1.4295	0.5155	-	429.0	3.65	-	236.0	2.5533
CLEC12A	Median WTS(TPM) Expression	0	0	9.5946	Mann-Whitney U	1.7903	0.8402	-	429	1.1844	-	236	0.6615
CLEC12B	Median WTS(TPM) Expression	0	0	13.2415	Mann-Whitney U	3.7471	1.9058	-	429	0.1562	-	236	0.0417
CLEC16A	Median WTS(TPM) Expression	0	0	8.7651	Mann-Whitney U	1.3666	0.4506	-	429	23.2105	-	236	16.9838
CLEC17A	Median WTS(TPM) Expression	0	0	7.7178	Mann-Whitney U	2.1753	1.1212	-	429	0.1126	-	236	0.0518
CLEC18A	Median WTS(TPM) Expression	0	0	16.2564	Mann-Whitney U	2.0968	1.0682	-	429	0.69	-	236	0.329
CLEC18B	Median WTS(TPM) Expression	0	0	14.087	Mann-Whitney U	2.5684	1.3609	-	429	0.7284	-	236	0.2836
CLEC18C	Median WTS(TPM) Expression	0	0	14.6717	Mann-Whitney U	2.5426	1.3463	-	429	0.324	-	236	0.1274
CLEC19A	Median WTS(TPM) Expression	0	0	11.506	Mann-Whitney U	1.8924	0.9202	-	429	0.625	-	236	0.3303
CLEC1A	Median WTS(TPM) Expression	1.0E-4	0.0	4.3292	Mann-Whitney U	1.453	0.5391	-	429.0	0.8718	-	236.0	0.6
CLEC1B	Median WTS(TPM) Expression	0	0	9.384	Mann-Whitney U	2.5582	1.3551	-	429	0.1823	-	236	0.0713
CLEC2A	Median WTS(TPM) Expression	0	0	7.7736	Mann-Whitney U	null	15.3187	-	429	0.0698	-	236	0
CLEC2B	Median WTS(TPM) Expression	0.0	0.0	5.8502	Mann-Whitney U	1.2668	0.3412	-	429.0	8.2747	-	236.0	6.532
CLEC2D	Median WTS(TPM) Expression	0	0	12.0666	Mann-Whitney U	1.4736	0.5594	-	429	6.8078	-	236	4.6197
CLEC3A	Median WTS(TPM) Expression	0	0	8.3611	Mann-Whitney U	2.6664	1.4149	-	429	0.1967	-	236	0.0738
CLEC3B	Median WTS(TPM) Expression	0.0	0.0	5.1997	Mann-Whitney U	1.4148	0.5006	-	429.0	2.625	-	236.0	1.8553
CLEC4A	Median WTS(TPM) Expression	0.0	0.0	6.9163	Mann-Whitney U	1.486	0.5715	-	429.0	1.247	-	236.0	0.8391
CLEC4C	Median WTS(TPM) Expression	0.0	0.0	6.6447	Mann-Whitney U	2.2153	1.1475	-	429.0	0.314	-	236.0	0.1417
CLEC4D	Median WTS(TPM) Expression	0	0	7.8625	Mann-Whitney U	3.0785	1.6222	-	429	0.0853	-	236	0.0277
CLEC4F	Median WTS(TPM) Expression	0	0	27.209	Mann-Whitney U	2.7589	1.4641	-	429	2.2715	-	236	0.8233
CLEC4M	Median WTS(TPM) Expression	0.0	0.0	6.3151	Mann-Whitney U	null	15.3187	-	429.0	0.0266	-	236.0	0.0
CLEC5A	Median WTS(TPM) Expression	0.0	0.0	6.4629	Mann-Whitney U	1.8632	0.8978	-	429.0	0.9978	-	236.0	0.5355
CLEC6A	Median WTS(TPM) Expression	0	0	8.1773	Mann-Whitney U	null	15.3187	-	429	0.0551	-	236	0
CLEC7A	Median WTS(TPM) Expression	0	0	8.6022	Mann-Whitney U	1.5558	0.6376	-	429	9.2016	-	236	5.9144
CLEC9A	Median WTS(TPM) Expression	0	0	19.8531	Mann-Whitney U	2.2135	1.1463	-	429	0.8402	-	236	0.3796
CLECL1	Median WTS(TPM) Expression	0	0	11.289	Mann-Whitney U	1.8979	0.9244	-	429	0.8379	-	236	0.4415
CLHC1	Median WTS(TPM) Expression	0	0	10.8617	Mann-Whitney U	1.4883	0.5736	-	429	21.1409	-	236	14.205
CLIC3	Median WTS(TPM) Expression	0	0	7.8285	Mann-Whitney U	1.5076	0.5922	-	429	0.9876	-	236	0.6551
CLIC5	Median WTS(TPM) Expression	0	0	13.5619	Mann-Whitney U	1.8091	0.8552	-	429	1.6277	-	236	0.8997
CLIC6	Median WTS(TPM) Expression	0	0	15.6523	Mann-Whitney U	1.7879	0.8382	-	429	0.713	-	236	0.3988
CLIP1	Median WTS(TPM) Expression	0.0	0.0	5.9564	Mann-Whitney U	1.3137	0.3936	-	429.0	60.8912	-	236.0	46.3517
CLIP2	Median WTS(TPM) Expression	0	0	14.2489	Mann-Whitney U	1.4921	0.5773	-	429	4.9968	-	236	3.3489
CLIP4	Median WTS(TPM) Expression	0	0	8.3651	Mann-Whitney U	1.4272	0.5132	-	429	10.9821	-	236	7.6949
CLK1	Median WTS(TPM) Expression	0	0	13.535	Mann-Whitney U	1.4764	0.5621	-	429	97.1493	-	236	65.8002
CLK2	Median WTS(TPM) Expression	0.0	0.0	6.6211	Mann-Whitney U	1.2815	0.3578	-	429.0	27.8222	-	236.0	21.7112
CLK3	Median WTS(TPM) Expression	0	0	20.0084	Mann-Whitney U	1.5089	0.5935	-	429	60.074	-	236	39.8135
CLK4	Median WTS(TPM) Expression	0	0	19.258	Mann-Whitney U	1.5683	0.6492	-	429	20.1819	-	236	12.8687
CLLU1	Median WTS(TPM) Expression	0	0	8.3557	Mann-Whitney U	null	15.3187	-	429	0.0188	-	236	0
CLLU1OS	Median WTS(TPM) Expression	0.0	0.0	6.4862	Mann-Whitney U	null	null	-	429.0	0.0	-	236.0	0.0
CLMN	Median WTS(TPM) Expression	0.0	0.0	6.39	Mann-Whitney U	1.3848	0.4697	-	429.0	37.835	-	236.0	27.3214
CLMP	Median WTS(TPM) Expression	0	0	12.8261	Mann-Whitney U	1.7845	0.8355	-	429	10.9184	-	236	6.1186
CLNK	Median WTS(TPM) Expression	1.0E-4	0.0	4.5516	Mann-Whitney U	1.8413	0.8808	-	429.0	0.351	-	236.0	0.1906
CLP1	Median WTS(TPM) Expression	0.0	0.0	4.9424	Mann-Whitney U	1.2707	0.3456	-	429.0	4.8322	-	236.0	3.8028
CLPSL1	Median WTS(TPM) Expression	0.0	0.0	5.0401	Mann-Whitney U	null	15.3187	-	429.0	0.193	-	236.0	0.0
CLRN1	Median WTS(TPM) Expression	0	0	19.7121	Mann-Whitney U	3.3237	1.7328	-	429	0.6048	-	236	0.182
CLRN2	Median WTS(TPM) Expression	0.0	0.0	7.3171	Mann-Whitney U	null	15.3187	-	429.0	0.0727	-	236.0	0.0
CLSTN3	Median WTS(TPM) Expression	0	0	10.3212	Mann-Whitney U	1.5927	0.6715	-	429	33.0022	-	236	20.7206
CLTCL1	Median WTS(TPM) Expression	0.0	0.0	5.0474	Mann-Whitney U	1.4146	0.5004	-	429.0	4.6511	-	236.0	3.2879
CLUAP1	Median WTS(TPM) Expression	0.0	0.0	7.6161	Mann-Whitney U	1.3921	0.4772	-	429.0	20.0665	-	236.0	14.4147
CLVS1	Median WTS(TPM) Expression	0	0	9.1429	Mann-Whitney U	2.3759	1.2485	-	429	0.4564	-	236	0.1921
CLVS2	Median WTS(TPM) Expression	0	0	11.2799	Mann-Whitney U	2.3773	1.2493	-	429	0.5786	-	236	0.2434
CLYBL	Median WTS(TPM) Expression	0.0	0.0	7.5132	Mann-Whitney U	1.4414	0.5275	-	429.0	5.5643	-	236.0	3.8603
CMA1	Median WTS(TPM) Expression	0	0	10.7949	Mann-Whitney U	1.8019	0.8495	-	429	1.1856	-	236	0.658
CMC4	Median WTS(TPM) Expression	0	0	9.0143	Mann-Whitney U	0.6989	-0.5169	-	429	1.621	-	236	2.3194
CMTM2	Median WTS(TPM) Expression	0.0	0.0	6.929	Mann-Whitney U	1.5876	0.6668	-	429.0	0.7187	-	236.0	0.4527
CMTM5	Median WTS(TPM) Expression	0	0	9.6802	Mann-Whitney U	2.4044	1.2657	-	429	0.1817	-	236	0.0756
CMTM6	Median WTS(TPM) Expression	0.0	0.0	4.7482	Mann-Whitney U	0.8217	-0.2833	-	429.0	23.5348	-	236.0	28.6421
CMTR1	Median WTS(TPM) Expression	0	0	10.3397	Mann-Whitney U	1.3142	0.3942	-	429	12.9096	-	236	9.8234
CMYA5	Median WTS(TPM) Expression	0	0	19.6656	Mann-Whitney U	1.8482	0.8861	-	429	5.5107	-	236	2.9817
CNBD1	Median WTS(TPM) Expression	0	0	7.9157	Mann-Whitney U	2.9534	1.5624	-	429	0.2834	-	236	0.0959
CNBD2	Median WTS(TPM) Expression	0.0	0.0	6.3153	Mann-Whitney U	1.6286	0.7037	-	429.0	0.5512	-	236.0	0.3384
CNDP1	Median WTS(TPM) Expression	0	0	13.0375	Mann-Whitney U	2.6535	1.4079	-	429	0.1088	-	236	0.041
CNDP2	Median WTS(TPM) Expression	0.0	0.0	5.0202	Mann-Whitney U	1.3678	0.4518	-	429.0	32.2189	-	236.0	23.5556
CNGA2	Median WTS(TPM) Expression	0.0	0.0	7.6729	Mann-Whitney U	2.6296	1.3948	-	429.0	0.0412	-	236.0	0.0157
CNGA3	Median WTS(TPM) Expression	0	0	12.0513	Mann-Whitney U	2.8629	1.5175	-	429	0.2557	-	236	0.0893
CNGA4	Median WTS(TPM) Expression	0	0	11.7553	Mann-Whitney U	1.7758	0.8285	-	429	0.362	-	236	0.2039
CNGB1	Median WTS(TPM) Expression	0.0	0.0	5.5904	Mann-Whitney U	3.0251	1.597	-	429.0	0.151	-	236.0	0.0499
CNGB3	Median WTS(TPM) Expression	0.0	0.0	4.703	Mann-Whitney U	1.5737	0.6542	-	429.0	0.2623	-	236.0	0.1667
CNIH1	Median WTS(TPM) Expression	0.0	0.0	4.8161	Mann-Whitney U	0.8071	-0.3091	-	429.0	46.5	-	236.0	57.611
CNIH3	Median WTS(TPM) Expression	0	0	9.6695	Mann-Whitney U	1.3675	0.4515	-	429	1.3414	-	236	0.9809
CNIH4	Median WTS(TPM) Expression	0.0	0.0	6.2904	Mann-Whitney U	0.7241	-0.4657	-	429.0	12.537	-	236.0	17.3135
CNKSR1	Median WTS(TPM) Expression	0	0	15.6974	Mann-Whitney U	1.5163	0.6006	-	429	8.8417	-	236	5.8311
CNKSR2	Median WTS(TPM) Expression	0	0	15.7838	Mann-Whitney U	2.0999	1.0703	-	429	2.5132	-	236	1.1968
CNN1	Median WTS(TPM) Expression	0	0	8.5899	Mann-Whitney U	1.6711	0.7408	-	429	57.3038	-	236	34.2902
CNN2	Median WTS(TPM) Expression	0	0	9.4834	Mann-Whitney U	1.6074	0.6847	-	429	26.259	-	236	16.3366
CNNM1	Median WTS(TPM) Expression	0.0	0.0	7.4522	Mann-Whitney U	1.4713	0.557	-	429.0	3.2782	-	236.0	2.2282
CNNM2	Median WTS(TPM) Expression	0	0	10.1923	Mann-Whitney U	1.4404	0.5265	-	429	7.7231	-	236	5.3618
CNNM3	Median WTS(TPM) Expression	0.0	0.0	6.5858	Mann-Whitney U	1.3214	0.402	-	429.0	35.5062	-	236.0	26.8706
CNNM4	Median WTS(TPM) Expression	0.0	0.0	5.4789	Mann-Whitney U	1.3333	0.415	-	429.0	10.4948	-	236.0	7.8711
CNOT2	Median WTS(TPM) Expression	0	0	7.7133	Mann-Whitney U	1.3673	0.4513	-	429	123.559	-	236	90.3696
CNOT3	Median WTS(TPM) Expression	0	0	9.783	Mann-Whitney U	1.3676	0.4516	-	429	45.6507	-	236	33.3812
CNOT4	Median WTS(TPM) Expression	0.0	0.0	5.6956	Mann-Whitney U	1.2969	0.3751	-	429.0	29.9808	-	236.0	23.117
CNOT6LP1	Median WTS(TPM) Expression	0	0	13.3517	Mann-Whitney U	1.7781	0.8304	-	429	0.4989	-	236	0.2806
CNP	Median WTS(TPM) Expression	0	0	9.4445	Mann-Whitney U	1.4346	0.5207	-	429	24.9356	-	236	17.3812
CNPY1	Median WTS(TPM) Expression	0.0	0.0	7.4357	Mann-Whitney U	null	null	-	429.0	0.0	-	236.0	0.0
CNPY4	Median WTS(TPM) Expression	0	0	10.8567	Mann-Whitney U	1.4357	0.5217	-	429	5.486	-	236	3.8212
CNR1	Median WTS(TPM) Expression	0	0	11.7432	Mann-Whitney U	1.9838	0.9883	-	429	1.0313	-	236	0.5199
CNR2	Median WTS(TPM) Expression	0	0	15.8105	Mann-Whitney U	2.1693	1.1172	-	429	0.0914	-	236	0.0421
CNRIP1	Median WTS(TPM) Expression	0	0	10.0995	Mann-Whitney U	1.5017	0.5866	-	429	3.7382	-	236	2.4892
CNST	Median WTS(TPM) Expression	0.0	0.0	5.1579	Mann-Whitney U	1.3016	0.3803	-	429.0	10.2119	-	236.0	7.8458
CNTF	Median WTS(TPM) Expression	0.0	0.0	6.9703	Mann-Whitney U	1.4949	0.58	-	429.0	0.2165	-	236.0	0.1448
CNTLN	Median WTS(TPM) Expression	0	0	9.4846	Mann-Whitney U	1.5228	0.6067	-	429	3.6814	-	236	2.4175
CNTN1	Median WTS(TPM) Expression	0	0	10.4361	Mann-Whitney U	1.8813	0.9117	-	429	12.4978	-	236	6.6432
CNTN2	Median WTS(TPM) Expression	0	0	12.2502	Mann-Whitney U	1.8483	0.8862	-	429	0.9724	-	236	0.5261
CNTN3	Median WTS(TPM) Expression	0	0	15.663	Mann-Whitney U	2.1131	1.0794	-	429	11.9681	-	236	5.6637
CNTN4	Median WTS(TPM) Expression	0	0	15.6173	Mann-Whitney U	1.8522	0.8892	-	429	8.1063	-	236	4.3766
CNTN5	Median WTS(TPM) Expression	0	0	19.5181	Mann-Whitney U	3.1516	1.6561	-	429	0.638	-	236	0.2025
CNTN6	Median WTS(TPM) Expression	0	0	12.7618	Mann-Whitney U	2.5588	1.3555	-	429	0.2862	-	236	0.1119
CNTNAP1	Median WTS(TPM) Expression	0	0	9.5886	Mann-Whitney U	1.5073	0.592	-	429	3.8697	-	236	2.5673
CNTNAP3	Median WTS(TPM) Expression	0	0	23.0042	Mann-Whitney U	2.4952	1.3192	-	429	3.5068	-	236	1.4054
CNTNAP3B	Median WTS(TPM) Expression	0	0	17.9252	Mann-Whitney U	2.3537	1.2349	-	429	1.7753	-	236	0.7542
CNTNAP4	Median WTS(TPM) Expression	0	0	10.2626	Mann-Whitney U	2.4176	1.2736	-	429	0.1632	-	236	0.0675
CNTNAP5	Median WTS(TPM) Expression	0	0	8.6549	Mann-Whitney U	3.1227	1.6428	-	429	0.2718	-	236	0.087
CNTRL	Median WTS(TPM) Expression	0	0	8.6359	Mann-Whitney U	1.4827	0.5683	-	429	5.0747	-	236	3.4225
CNTROB	Median WTS(TPM) Expression	0.0	0.0	7.2259	Mann-Whitney U	1.3819	0.4667	-	429.0	19.2536	-	236.0	13.9324
COA3	Median WTS(TPM) Expression	0.0	0.0	7.3108	Mann-Whitney U	0.7541	-0.4073	-	429.0	10.6306	-	236.0	14.098
COG1	Median WTS(TPM) Expression	0.0	0.0	5.8145	Mann-Whitney U	1.3221	0.4028	-	429.0	18.8092	-	236.0	14.2273
COG2	Median WTS(TPM) Expression	0.0	0.0	4.7531	Mann-Whitney U	1.2411	0.3116	-	429.0	15.8342	-	236.0	12.7586
COG3	Median WTS(TPM) Expression	0	0	11.0242	Mann-Whitney U	1.4925	0.5777	-	429	31.4218	-	236	21.0536
COG4	Median WTS(TPM) Expression	0.0	0.0	6.1227	Mann-Whitney U	1.3887	0.4737	-	429.0	16.5604	-	236.0	11.925
COG6	Median WTS(TPM) Expression	0	0	9.4504	Mann-Whitney U	1.4853	0.5708	-	429	17.7167	-	236	11.9278
COG7	Median WTS(TPM) Expression	0.0	0.0	6.3439	Mann-Whitney U	1.3186	0.399	-	429.0	22.4252	-	236.0	17.0066
COG8	Median WTS(TPM) Expression	0.0	0.0	7.0169	Mann-Whitney U	1.2852	0.362	-	429.0	18.642	-	236.0	14.5054
COL10A1	Median WTS(TPM) Expression	0.0	0.0	6.5099	Mann-Whitney U	1.4274	0.5134	-	429.0	92.4394	-	236.0	64.7597
COL11A2	Median WTS(TPM) Expression	0	0	15.6538	Mann-Whitney U	1.9617	0.9721	-	429	0.8359	-	236	0.4261
COL13A1	Median WTS(TPM) Expression	0	0	16.381	Mann-Whitney U	2.1382	1.0964	-	429	1.1146	-	236	0.5213
COL14A1	Median WTS(TPM) Expression	1.0E-4	0.0	4.512	Mann-Whitney U	1.3298	0.4112	-	429.0	27.6388	-	236.0	20.7837
COL16A1	Median WTS(TPM) Expression	0	0	19.8289	Mann-Whitney U	2.1274	1.0891	-	429	34.4008	-	236	16.1705
COL17A1	Median WTS(TPM) Expression	0	0	9.6992	Mann-Whitney U	2.1801	1.1244	-	429	1.1844	-	236	0.5433
COL18A1	Median WTS(TPM) Expression	1.0E-4	0.0	4.3237	Mann-Whitney U	1.3347	0.4166	-	429.0	28.4973	-	236.0	21.3504
COL19A1	Median WTS(TPM) Expression	0	0	13.6634	Mann-Whitney U	2.1771	1.1224	-	429	0.4612	-	236	0.2118
COL20A1	Median WTS(TPM) Expression	0.0	0.0	6.835	Mann-Whitney U	2.0601	1.0427	-	429.0	0.0704	-	236.0	0.0342
COL21A1	Median WTS(TPM) Expression	0	0	13.9172	Mann-Whitney U	1.9909	0.9934	-	429	3.8031	-	236	1.9103
COL22A1	Median WTS(TPM) Expression	0	0	11.6028	Mann-Whitney U	2.7631	1.4663	-	429	1.4925	-	236	0.5402
COL23A1	Median WTS(TPM) Expression	0	0	10.0272	Mann-Whitney U	1.7443	0.8027	-	429	0.1289	-	236	0.0739
COL24A1	Median WTS(TPM) Expression	0	0	11.1841	Mann-Whitney U	1.8715	0.9042	-	429	1.8242	-	236	0.9748
COL25A1	Median WTS(TPM) Expression	0	0	10.2429	Mann-Whitney U	2.5531	1.3522	-	429	0.3471	-	236	0.136
COL26A1	Median WTS(TPM) Expression	0	0	16.1352	Mann-Whitney U	2.4608	1.2991	-	429	1.6707	-	236	0.6789
COL27A1	Median WTS(TPM) Expression	0	0	13.0795	Mann-Whitney U	1.9005	0.9264	-	429	2.6169	-	236	1.3769
COL28A1	Median WTS(TPM) Expression	0	0	13.4283	Mann-Whitney U	1.8786	0.9097	-	429	10.3258	-	236	5.4965
COL2A1	Median WTS(TPM) Expression	0	0	8.9696	Mann-Whitney U	4.4612	2.1574	-	429	1.5852	-	236	0.3553
COL4A1	Median WTS(TPM) Expression	0.0	0.0	5.4354	Mann-Whitney U	0.7896	-0.3408	-	429.0	37.7592	-	236.0	47.8212
COL4A3	Median WTS(TPM) Expression	0	0	29.768	Mann-Whitney U	2.7675	1.4686	-	429	7.2994	-	236	2.6375
COL4A4	Median WTS(TPM) Expression	0	0	20.6537	Mann-Whitney U	2.3492	1.2322	-	429	3.127	-	236	1.3311
COL4A5	Median WTS(TPM) Expression	0	0	9.394	Mann-Whitney U	1.4198	0.5057	-	429	16.5505	-	236	11.6568
[truncated: 17,270 more rows]

## Sheet: Metastatic Q1 v Q4 NK cell DEGs
Feature	Unit	q-value	p-value	-Log10 p-value	Statistic used	Fold Change	Log2 Fold Change	Positive N in PRAD, Metastases, NK cell Q4	Total N - PRAD, Metastases, NK cell Q4	Value/Prevalence in PRAD, Metastases, NK cell Q4	Positive N in PRAD, Metastases, NK cell Q1	Total N - PRAD, Metastases, NK cell Q1	Value/Prevalence in PRAD, Metastases, NK cell Q1
MARC1	Median WTS(TPM) Expression	0.0001	0	5.5568	Mann-Whitney U	1.3022	0.3809	-	173	27.8867	-	360	21.4158
MARCH1	Median WTS(TPM) Expression	0.462	0.3545	0.4504	Mann-Whitney U	0.9891	-0.0158	-	173	5.2062	-	360	5.2636
MARC2	Median WTS(TPM) Expression	0.0005	0.0001	4.2941	Mann-Whitney U	1.3555	0.4388	-	173	17.4164	-	360	12.8492
MARCH2	Median WTS(TPM) Expression	0.8022	0.7345	0.134	Mann-Whitney U	1.0337	0.0478	-	173	5.6722	-	360	5.4872
MARCH3	Median WTS(TPM) Expression	0.6501	0.5559	0.255	Mann-Whitney U	1.0899	0.1242	-	173	2.4991	-	360	2.2929
MARCH4	Median WTS(TPM) Expression	0.5732	0.4694	0.3284	Mann-Whitney U	1.1278	0.1735	-	173	0.0622	-	360	0.0552
MARCH5	Median WTS(TPM) Expression	0.2357	0.1502	0.8234	Mann-Whitney U	1.1087	0.1489	-	173	26.1639	-	360	23.5978
MARCH6	Median WTS(TPM) Expression	0.021	0.007	2.1552	Mann-Whitney U	1.1216	0.1656	-	173	157.286	-	360	140.228
MARCH7	Median WTS(TPM) Expression	0.1553	0.0887	1.0518	Mann-Whitney U	1.0705	0.0983	-	173	58.3913	-	360	54.5458
MARCH8	Median WTS(TPM) Expression	0.7454	0.6665	0.1762	Mann-Whitney U	0.9019	-0.1489	-	173	0.786	-	360	0.8714
MARCH9	Median WTS(TPM) Expression	0.0014	0.0002	3.7261	Mann-Whitney U	1.227	0.2951	-	173	5.0989	-	360	4.1555
MARCH10	Median WTS(TPM) Expression	0.1373	0.0761	1.1185	Mann-Whitney U	1.364	0.4478	-	173	0.2292	-	360	0.1681
MARCH11	Median WTS(TPM) Expression	0.0836	0.0409	1.3887	Mann-Whitney U	1.3473	0.4301	-	173	0.4418	-	360	0.3279
SEPT1	Median WTS(TPM) Expression	0.0304	0.0113	1.947	Mann-Whitney U	1.2624	0.3362	-	173	6.568	-	360	5.2028
SEPT2	Median WTS(TPM) Expression	0.2042	0.1252	0.9023	Mann-Whitney U	1.1679	0.2239	-	173	213.877	-	360	183.134
SEPT3	Median WTS(TPM) Expression	0.0248	0.0087	2.0618	Mann-Whitney U	1.3029	0.3818	-	173	3.4378	-	360	2.6386
SEPT4	Median WTS(TPM) Expression	0.1328	0.0731	1.136	Mann-Whitney U	1.1372	0.1855	-	173	5.0731	-	360	4.4611
SEPT5	Median WTS(TPM) Expression	0	0	5.7496	Mann-Whitney U	1.3337	0.4155	-	173	17.5811	-	360	13.1818
SEPT6	Median WTS(TPM) Expression	0.8767	0.8304	0.0807	Mann-Whitney U	1.0891	0.1232	-	173	8.8217	-	360	8.0996
SEPT7	Median WTS(TPM) Expression	0.1122	0.0592	1.2274	Mann-Whitney U	0.8515	-0.2319	-	173	9.0592	-	360	10.6392
SEPT8	Median WTS(TPM) Expression	0.0422	0.0172	1.7647	Mann-Whitney U	1.1794	0.238	-	173	17.5559	-	360	14.886
SEPT9	Median WTS(TPM) Expression	0.7615	0.6854	0.1641	Mann-Whitney U	1.0511	0.0719	-	173	22.4061	-	360	21.3162
SEPT10	Median WTS(TPM) Expression	0.5447	0.4389	0.3576	Mann-Whitney U	1.0602	0.0843	-	173	50.7645	-	360	47.8818
SEPT11	Median WTS(TPM) Expression	0.7334	0.6517	0.186	Mann-Whitney U	0.9679	-0.0471	-	173	35.9132	-	360	37.1058
SEPT12	Median WTS(TPM) Expression	0.0005	0	4.3666	Mann-Whitney U	1.8549	0.8914	-	173	0.0901	-	360	0.0486
SEPT14	Median WTS(TPM) Expression	0.1307	0.0716	1.1452	Mann-Whitney U	1.2142	0.28	-	173	0.2395	-	360	0.1972
DEC1	Median WTS(TPM) Expression	0.0696	0.0325	1.4881	Mann-Whitney U	1.2892	0.3664	-	173	0.0213	-	360	0.0165
A1BG	Median WTS(TPM) Expression	0.0024	0.0004	3.3931	Mann-Whitney U	1.6401	0.7138	-	173	1.27	-	360	0.7744
A1CF	Median WTS(TPM) Expression	0.0016	0.0002	3.6196	Mann-Whitney U	2.7741	1.472	-	173	1.0027	-	360	0.3615
A2M	Median WTS(TPM) Expression	0.8229	0.7605	0.1189	Mann-Whitney U	0.8595	-0.2185	-	173	47.0826	-	360	54.7808
A2ML1	Median WTS(TPM) Expression	0.0288	0.0105	1.9771	Mann-Whitney U	1.3243	0.4052	-	173	1.4679	-	360	1.1084
A3GALT2	Median WTS(TPM) Expression	0	0	6.6524	Mann-Whitney U	2.428	1.2798	-	173	0.6434	-	360	0.265
A4GALT	Median WTS(TPM) Expression	0.5554	0.4504	0.3464	Mann-Whitney U	1.0849	0.1175	-	173	1.9097	-	360	1.7603
A4GNT	Median WTS(TPM) Expression	0.3852	0.2806	0.5519	Mann-Whitney U	1.1965	0.2588	-	173	0.2327	-	360	0.1945
AAAS	Median WTS(TPM) Expression	0.0036	0.0007	3.1574	Mann-Whitney U	1.215	0.281	-	173	23.7169	-	360	19.5202
AACS	Median WTS(TPM) Expression	0.0007	0.0001	4.1581	Mann-Whitney U	1.3691	0.4532	-	173	13.2151	-	360	9.6527
AADAC	Median WTS(TPM) Expression	0.0039	0.0008	3.1243	Mann-Whitney U	1.8603	0.8955	-	173	0.3423	-	360	0.184
AADACL3	Median WTS(TPM) Expression	0.0012	0.0002	3.8039	Mann-Whitney U	1.9304	0.9489	-	173	0.062	-	360	0.0321
AADACL4	Median WTS(TPM) Expression	0.0107	0.0029	2.5347	Mann-Whitney U	1.5947	0.6733	-	173	0.1328	-	360	0.0833
AADAT	Median WTS(TPM) Expression	0.0038	0.0007	3.1299	Mann-Whitney U	1.523	0.6069	-	173	19.5623	-	360	12.8443
AAGAB	Median WTS(TPM) Expression	0.2999	0.2034	0.6917	Mann-Whitney U	0.9392	-0.0906	-	173	32.1725	-	360	34.257
AAK1	Median WTS(TPM) Expression	0.0396	0.0158	1.801	Mann-Whitney U	1.1628	0.2176	-	173	43.7932	-	360	37.6618
AAMDC	Median WTS(TPM) Expression	0.0822	0.04	1.3979	Mann-Whitney U	1.1568	0.2101	-	173	13.9589	-	360	12.067
AAMP	Median WTS(TPM) Expression	0.0224	0.0076	2.1174	Mann-Whitney U	1.1454	0.1958	-	173	72.6093	-	360	63.3923
AANAT	Median WTS(TPM) Expression	0.0065	0.0015	2.8194	Mann-Whitney U	1.3835	0.4683	-	173	0.1922	-	360	0.1389
AAR2	Median WTS(TPM) Expression	0.1968	0.1197	0.9219	Mann-Whitney U	1.061	0.0855	-	173	8.9516	-	360	8.4367
AARD	Median WTS(TPM) Expression	0.1501	0.085	1.0707	Mann-Whitney U	1.4005	0.486	-	173	0.0572	-	360	0.0409
AARS	Median WTS(TPM) Expression	0.9307	0.902	0.0448	Mann-Whitney U	1.0363	0.0514	-	173	48.1682	-	360	46.4826
AARS2	Median WTS(TPM) Expression	0.0005	0	4.3624	Mann-Whitney U	1.2615	0.3351	-	173	7.098	-	360	5.6267
AARSD1	Median WTS(TPM) Expression	0.0007	0.0001	4.1329	Mann-Whitney U	1.2502	0.3221	-	173	22.0855	-	360	17.666
AASDH	Median WTS(TPM) Expression	0.2743	0.1819	0.7402	Mann-Whitney U	1.1001	0.1376	-	173	16.0675	-	360	14.6054
AASDHPPT	Median WTS(TPM) Expression	0.9808	0.9724	0.0121	Mann-Whitney U	1.042	0.0594	-	173	14.9063	-	360	14.3051
AASS	Median WTS(TPM) Expression	0	0	6.0439	Mann-Whitney U	1.5917	0.6706	-	173	19.3089	-	360	12.1309
AATF	Median WTS(TPM) Expression	0.5586	0.454	0.3429	Mann-Whitney U	1.0804	0.1115	-	173	17.6935	-	360	16.3773
AATK	Median WTS(TPM) Expression	0.0238	0.0083	2.0833	Mann-Whitney U	1.2199	0.2867	-	173	1.9529	-	360	1.6009
ABAT	Median WTS(TPM) Expression	0.0018	0.0003	3.5773	Mann-Whitney U	1.55	0.6322	-	173	9.4475	-	360	6.0953
ABCA1	Median WTS(TPM) Expression	0.6809	0.5902	0.229	Mann-Whitney U	1.1748	0.2325	-	173	14.6913	-	360	12.5049
ABCA10	Median WTS(TPM) Expression	0.0003	0	4.6796	Mann-Whitney U	1.4534	0.5395	-	173	4.158	-	360	2.8608
ABCA11P	Median WTS(TPM) Expression	0.0884	0.0439	1.3575	Mann-Whitney U	1.2012	0.2645	-	173	1.6579	-	360	1.3802
ABCA12	Median WTS(TPM) Expression	0.2491	0.1608	0.7936	Mann-Whitney U	1.0628	0.0878	-	173	0.3882	-	360	0.3653
ABCA13	Median WTS(TPM) Expression	0.0075	0.0018	2.7417	Mann-Whitney U	1.6521	0.7243	-	173	0.6094	-	360	0.3689
ABCA17P	Median WTS(TPM) Expression	0.2902	0.1951	0.7097	Mann-Whitney U	1.1193	0.1626	-	173	0.0461	-	360	0.0412
ABCA2	Median WTS(TPM) Expression	0.0043	0.0009	3.0611	Mann-Whitney U	1.2603	0.3338	-	173	58.0635	-	360	46.0694
ABCA3	Median WTS(TPM) Expression	0.1593	0.0915	1.0384	Mann-Whitney U	1.0902	0.1246	-	173	16.1826	-	360	14.8433
ABCA4	Median WTS(TPM) Expression	0.0192	0.0063	2.2037	Mann-Whitney U	1.3679	0.452	-	173	0.7069	-	360	0.5168
ABCA5	Median WTS(TPM) Expression	0.0269	0.0097	2.0146	Mann-Whitney U	1.3277	0.409	-	173	9.4791	-	360	7.1393
ABCA6	Median WTS(TPM) Expression	0.0062	0.0014	2.8481	Mann-Whitney U	1.4032	0.4887	-	173	3.4953	-	360	2.491
ABCA7	Median WTS(TPM) Expression	0.3108	0.2132	0.6713	Mann-Whitney U	1.196	0.2582	-	173	4.3624	-	360	3.6475
ABCA8	Median WTS(TPM) Expression	0.0033	0.0006	3.2157	Mann-Whitney U	1.3374	0.4194	-	173	3.0861	-	360	2.3075
ABCA9	Median WTS(TPM) Expression	0	0	5.7121	Mann-Whitney U	1.4755	0.5612	-	173	2.9109	-	360	1.9729
ABCB1	Median WTS(TPM) Expression	0.0027	0.0005	3.3262	Mann-Whitney U	1.3912	0.4763	-	173	2.9739	-	360	2.1377
ABCB10	Median WTS(TPM) Expression	0.5812	0.4779	0.3207	Mann-Whitney U	1.0473	0.0667	-	173	7.9882	-	360	7.6275
ABCB4	Median WTS(TPM) Expression	0.0002	0	4.8029	Mann-Whitney U	1.8652	0.8993	-	173	4.1103	-	360	2.2037
ABCB5	Median WTS(TPM) Expression	0.0343	0.0132	1.88	Mann-Whitney U	1.3349	0.4167	-	173	0.2836	-	360	0.2125
ABCB6	Median WTS(TPM) Expression	0.0007	0.0001	4.1696	Mann-Whitney U	1.3557	0.439	-	173	19.5817	-	360	14.4442
ABCB7	Median WTS(TPM) Expression	0.4703	0.3626	0.4405	Mann-Whitney U	1.1355	0.1833	-	173	24.5596	-	360	21.629
ABCB8	Median WTS(TPM) Expression	0.0012	0.0002	3.8205	Mann-Whitney U	1.2204	0.2874	-	173	10.2951	-	360	8.4355
ABCB9	Median WTS(TPM) Expression	0.0006	0.0001	4.248	Mann-Whitney U	1.3057	0.3848	-	173	3.2082	-	360	2.4571
ABCC1	Median WTS(TPM) Expression	0.2409	0.1543	0.8116	Mann-Whitney U	1.1586	0.2124	-	173	34.0258	-	360	29.3682
ABCC10	Median WTS(TPM) Expression	0.0002	0	4.784	Mann-Whitney U	1.2785	0.3544	-	173	7.988	-	360	6.2481
ABCC11	Median WTS(TPM) Expression	0.0084	0.0021	2.6735	Mann-Whitney U	1.5856	0.665	-	173	1.3233	-	360	0.8346
ABCC12	Median WTS(TPM) Expression	0.0041	0.0008	3.0928	Mann-Whitney U	1.7557	0.8121	-	173	0.2781	-	360	0.1584
ABCC2	Median WTS(TPM) Expression	0	0	6.1093	Mann-Whitney U	1.821	0.8648	-	173	0.9444	-	360	0.5186
ABCC3	Median WTS(TPM) Expression	0.3707	0.2666	0.5742	Mann-Whitney U	1.141	0.1903	-	173	5.3294	-	360	4.671
ABCC4	Median WTS(TPM) Expression	0.0028	0.0005	3.3033	Mann-Whitney U	1.5461	0.6286	-	173	77.4853	-	360	50.1169
ABCC5	Median WTS(TPM) Expression	0.0137	0.004	2.3963	Mann-Whitney U	1.2463	0.3177	-	173	46.9369	-	360	37.6608
ABCC6	Median WTS(TPM) Expression	0.1806	0.1075	0.9686	Mann-Whitney U	1.128	0.1738	-	173	0.946	-	360	0.8387
ABCC6P1	Median WTS(TPM) Expression	0.0144	0.0043	2.368	Mann-Whitney U	1.4769	0.5625	-	173	0.2361	-	360	0.1599
ABCC6P2	Median WTS(TPM) Expression	0.0028	0.0005	3.3066	Mann-Whitney U	null	15.8713	-	173	0.1177	-	360	0
ABCC8	Median WTS(TPM) Expression	0.3388	0.2375	0.6243	Mann-Whitney U	1.0051	0.0073	-	173	2.4296	-	360	2.4173
ABCC9	Median WTS(TPM) Expression	0.7579	0.6814	0.1666	Mann-Whitney U	0.9843	-0.0228	-	173	7.3382	-	360	7.4549
ABCD1	Median WTS(TPM) Expression	0.0088	0.0022	2.6482	Mann-Whitney U	1.2758	0.3514	-	173	5.0395	-	360	3.9501
ABCD1P2	Median WTS(TPM) Expression	0.0214	0.0072	2.1427	Mann-Whitney U	null	null	-	173	0	-	360	0
ABCD1P3	Median WTS(TPM) Expression	0.1891	0.114	0.9433	Mann-Whitney U	null	null	-	173	0	-	360	0
ABCD1P5	Median WTS(TPM) Expression	0.0034	0.0006	3.2028	Mann-Whitney U	null	null	-	173	0	-	360	0
ABCD2	Median WTS(TPM) Expression	0.3219	0.2228	0.6521	Mann-Whitney U	1.0046	0.0067	-	173	0.1939	-	360	0.193
ABCD3	Median WTS(TPM) Expression	0.0561	0.0246	1.6082	Mann-Whitney U	1.1768	0.2349	-	173	20.7375	-	360	17.6213
ABCD4	Median WTS(TPM) Expression	0.0001	0	5.4724	Mann-Whitney U	1.2757	0.3513	-	173	20.1509	-	360	15.796
ABCE1	Median WTS(TPM) Expression	0.922	0.8899	0.0507	Mann-Whitney U	1.0746	0.1037	-	173	30.7766	-	360	28.6411
ABCF1	Median WTS(TPM) Expression	0.0005	0	4.3389	Mann-Whitney U	1.3044	0.3834	-	173	16.6741	-	360	12.7826
ABCF2	Median WTS(TPM) Expression	0.5209	0.4138	0.3832	Mann-Whitney U	1.1348	0.1825	-	173	14.2142	-	360	12.5254
ABCF3	Median WTS(TPM) Expression	0.0001	0	5.4604	Mann-Whitney U	1.4082	0.4939	-	173	32.1414	-	360	22.824
ABCG1	Median WTS(TPM) Expression	0.0517	0.0222	1.6532	Mann-Whitney U	1.3294	0.4108	-	173	9.7006	-	360	7.2969
ABCG2	Median WTS(TPM) Expression	0.0694	0.0324	1.4893	Mann-Whitney U	1.3467	0.4294	-	173	2.3544	-	360	1.7483
ABCG4	Median WTS(TPM) Expression	0.0393	0.0156	1.8055	Mann-Whitney U	1.3318	0.4133	-	173	0.1685	-	360	0.1266
ABCG5	Median WTS(TPM) Expression	0.0046	0.0009	3.0237	Mann-Whitney U	1.4584	0.5444	-	173	0.1837	-	360	0.126
ABCG8	Median WTS(TPM) Expression	0.0102	0.0028	2.5597	Mann-Whitney U	1.5683	0.6492	-	173	0.0586	-	360	0.0373
ABHD1	Median WTS(TPM) Expression	0.0001	0	5.2591	Mann-Whitney U	1.4345	0.5206	-	173	8.6694	-	360	6.0434
ABHD10	Median WTS(TPM) Expression	0.3209	0.2219	0.6538	Mann-Whitney U	1.1522	0.2043	-	173	25.8131	-	360	22.404
ABHD11	Median WTS(TPM) Expression	0.238	0.152	0.818	Mann-Whitney U	1.0922	0.1272	-	173	28.9828	-	360	26.5374
ABHD12	Median WTS(TPM) Expression	0.9094	0.8733	0.0588	Mann-Whitney U	1.0264	0.0376	-	173	34.6039	-	360	33.7136
ABHD12B	Median WTS(TPM) Expression	0.7313	0.6491	0.1877	Mann-Whitney U	1.0316	0.0449	-	173	0.6085	-	360	0.5899
ABHD13	Median WTS(TPM) Expression	0.3391	0.2377	0.6239	Mann-Whitney U	1.1334	0.1806	-	173	5.2037	-	360	4.5914
ABHD14A	Median WTS(TPM) Expression	0.4339	0.3268	0.4857	Mann-Whitney U	1.0759	0.1056	-	173	9.344	-	360	8.6848
ABHD14A-ACY1	Median WTS(TPM) Expression	0.0031	0.0006	3.2413	Mann-Whitney U	1.476	0.5617	-	173	0.4997	-	360	0.3386
ABHD14B	Median WTS(TPM) Expression	0.6864	0.5969	0.2241	Mann-Whitney U	1.0323	0.0459	-	173	8.1141	-	360	7.86
ABHD15	Median WTS(TPM) Expression	0.3025	0.2057	0.6867	Mann-Whitney U	1.0794	0.1103	-	173	1.489	-	360	1.3794
ABHD16A	Median WTS(TPM) Expression	0.0071	0.0017	2.7661	Mann-Whitney U	1.1999	0.2629	-	173	16.636	-	360	13.8644
ABHD16B	Median WTS(TPM) Expression	0	0	7.2225	Mann-Whitney U	1.418	0.5038	-	173	4.0232	-	360	2.8373
ABHD17A	Median WTS(TPM) Expression	0.428	0.3212	0.4932	Mann-Whitney U	1.0565	0.0793	-	173	7.9162	-	360	7.493
ABHD17B	Median WTS(TPM) Expression	0.4081	0.3021	0.5199	Mann-Whitney U	0.9346	-0.0976	-	173	8.6482	-	360	9.2533
ABHD17C	Median WTS(TPM) Expression	0.7032	0.6166	0.21	Mann-Whitney U	0.9554	-0.0658	-	173	7.853	-	360	8.2194
ABHD18	Median WTS(TPM) Expression	0.5744	0.4708	0.3271	Mann-Whitney U	0.9997	-0.0004	-	173	2.2819	-	360	2.2825
ABHD2	Median WTS(TPM) Expression	0.4107	0.3048	0.516	Mann-Whitney U	0.9077	-0.1398	-	173	146.374	-	360	161.266
ABHD3	Median WTS(TPM) Expression	0.2411	0.1545	0.8112	Mann-Whitney U	0.9644	-0.0523	-	173	6.0164	-	360	6.2384
ABHD4	Median WTS(TPM) Expression	0.6576	0.564	0.2487	Mann-Whitney U	1.081	0.1123	-	173	13.1297	-	360	12.1461
ABHD5	Median WTS(TPM) Expression	0.4168	0.3105	0.508	Mann-Whitney U	1.1241	0.1688	-	173	13.5681	-	360	12.07
ABHD6	Median WTS(TPM) Expression	0.2147	0.1334	0.8748	Mann-Whitney U	1.1883	0.2488	-	173	3.8577	-	360	3.2465
ABHD8	Median WTS(TPM) Expression	0.4148	0.3086	0.5106	Mann-Whitney U	1.0077	0.0111	-	173	2.2203	-	360	2.2033
ABI1	Median WTS(TPM) Expression	0.9461	0.9237	0.0345	Mann-Whitney U	1.0074	0.0107	-	173	33.2109	-	360	32.9654
ABI2	Median WTS(TPM) Expression	0.1187	0.0635	1.1974	Mann-Whitney U	1.098	0.1349	-	173	54.6448	-	360	49.766
ABI3	Median WTS(TPM) Expression	0.3192	0.2203	0.657	Mann-Whitney U	1.1019	0.14	-	173	1.9792	-	360	1.7962
ABI3BP	Median WTS(TPM) Expression	0.2242	0.1409	0.8512	Mann-Whitney U	1.2209	0.288	-	173	35.5499	-	360	29.1176
ABL1	Median WTS(TPM) Expression	0.1157	0.0615	1.2109	Mann-Whitney U	1.1436	0.1936	-	173	5.7883	-	360	5.0614
ABL2	Median WTS(TPM) Expression	0.5863	0.4835	0.3156	Mann-Whitney U	1.063	0.0882	-	173	17.8454	-	360	16.7874
ABLIM1	Median WTS(TPM) Expression	0.4658	0.3582	0.4458	Mann-Whitney U	1.1428	0.1926	-	173	19.3806	-	360	16.9583
ABLIM2	Median WTS(TPM) Expression	0.0013	0.0002	3.7468	Mann-Whitney U	1.4523	0.5384	-	173	1.7561	-	360	1.2092
ABLIM3	Median WTS(TPM) Expression	0.0007	0.0001	4.0958	Mann-Whitney U	1.4636	0.5496	-	173	8.002	-	360	5.4672
ABO	Median WTS(TPM) Expression	0.1914	0.1157	0.9365	Mann-Whitney U	1.3032	0.3821	-	173	0.8042	-	360	0.6171
ABR	Median WTS(TPM) Expression	0.026	0.0092	2.0344	Mann-Whitney U	1.2484	0.3201	-	173	44.6101	-	360	35.7326
ABRA	Median WTS(TPM) Expression	0.026	0.0093	2.0333	Mann-Whitney U	1.1974	0.2599	-	173	0.1491	-	360	0.1245
ABRACL	Median WTS(TPM) Expression	0.1567	0.0897	1.0474	Mann-Whitney U	0.9078	-0.1396	-	173	3.325	-	360	3.6627
ABT1	Median WTS(TPM) Expression	0.0084	0.0021	2.6762	Mann-Whitney U	1.2199	0.2868	-	173	4.318	-	360	3.5396
ABTB1	Median WTS(TPM) Expression	0.0051	0.0011	2.9621	Mann-Whitney U	1.1856	0.2456	-	173	6.2436	-	360	5.2661
ABTB2	Median WTS(TPM) Expression	0.4455	0.3385	0.4705	Mann-Whitney U	1.0454	0.0641	-	173	2.1911	-	360	2.0959
ACAA1	Median WTS(TPM) Expression	0.0002	0	4.8705	Mann-Whitney U	1.3259	0.4069	-	173	17.488	-	360	13.1898
ACAA2	Median WTS(TPM) Expression	0.9933	0.9902	0.0043	Mann-Whitney U	1.0244	0.0348	-	173	6.9294	-	360	6.7642
ACACA	Median WTS(TPM) Expression	0.0458	0.019	1.7204	Mann-Whitney U	1.1474	0.1983	-	173	94.0112	-	360	81.9363
ACACB	Median WTS(TPM) Expression	0.0008	0.0001	4.0437	Mann-Whitney U	1.3018	0.3805	-	173	13.6049	-	360	10.4508
ACAD10	Median WTS(TPM) Expression	0.0014	0.0002	3.724	Mann-Whitney U	1.2458	0.317	-	173	31.2001	-	360	25.0452
ACAD11	Median WTS(TPM) Expression	0.0087	0.0022	2.6543	Mann-Whitney U	1.3091	0.3886	-	173	33.668	-	360	25.7178
ACAD8	Median WTS(TPM) Expression	0.0113	0.0031	2.5037	Mann-Whitney U	1.3687	0.4529	-	173	11.1278	-	360	8.1299
ACAD9	Median WTS(TPM) Expression	0.0008	0.0001	4.0665	Mann-Whitney U	1.2853	0.3621	-	173	31.6299	-	360	24.6086
ACADL	Median WTS(TPM) Expression	0.0012	0.0001	3.8252	Mann-Whitney U	1.9774	0.9836	-	173	9.1976	-	360	4.6514
ACADM	Median WTS(TPM) Expression	0.0036	0.0007	3.1698	Mann-Whitney U	1.3268	0.4079	-	173	37.6779	-	360	28.3979
ACADS	Median WTS(TPM) Expression	0.0191	0.0062	2.2052	Mann-Whitney U	1.2978	0.3761	-	173	3.4436	-	360	2.6533
ACADSB	Median WTS(TPM) Expression	0.2108	0.1302	0.8855	Mann-Whitney U	1.0395	0.0559	-	173	30.2777	-	360	29.1266
ACADVL	Median WTS(TPM) Expression	0.836	0.7775	0.1093	Mann-Whitney U	1.0495	0.0697	-	173	27.5607	-	360	26.2604
ACAN	Median WTS(TPM) Expression	0.7802	0.7078	0.1501	Mann-Whitney U	0.8746	-0.1934	-	173	1.0873	-	360	1.2432
ACAP1	Median WTS(TPM) Expression	0.0459	0.0191	1.719	Mann-Whitney U	1.1558	0.2089	-	173	11.8369	-	360	10.241
ACAP2	Median WTS(TPM) Expression	0.4364	0.3295	0.4822	Mann-Whitney U	1.1138	0.1555	-	173	61.1022	-	360	54.86
ACAP3	Median WTS(TPM) Expression	0	0	6.1186	Mann-Whitney U	1.333	0.4147	-	173	10.682	-	360	8.0134
ACAT1	Median WTS(TPM) Expression	0.0026	0.0004	3.3488	Mann-Whitney U	1.3183	0.3987	-	173	71.5433	-	360	54.2701
ACAT2	Median WTS(TPM) Expression	0.6903	0.6015	0.2208	Mann-Whitney U	0.9494	-0.075	-	173	8.649	-	360	9.1103
ACBD3	Median WTS(TPM) Expression	0.4575	0.3504	0.4554	Mann-Whitney U	0.9038	-0.146	-	173	31.4543	-	360	34.8032
ACBD4	Median WTS(TPM) Expression	0.0011	0.0001	3.8431	Mann-Whitney U	1.3085	0.3879	-	173	3.793	-	360	2.8987
ACBD5	Median WTS(TPM) Expression	0.1501	0.085	1.0707	Mann-Whitney U	1.2421	0.3128	-	173	25.6443	-	360	20.6453
ACBD6	Median WTS(TPM) Expression	0.6499	0.5555	0.2553	Mann-Whitney U	1.0015	0.0021	-	173	24.0083	-	360	23.973
ACBD7	Median WTS(TPM) Expression	0.0014	0.0002	3.6971	Mann-Whitney U	1.2161	0.2822	-	173	0.5079	-	360	0.4176
ACCS	Median WTS(TPM) Expression	0.0006	0.0001	4.1933	Mann-Whitney U	1.4481	0.5342	-	173	7.2984	-	360	5.04
ACCSL	Median WTS(TPM) Expression	0.0003	0	4.6693	Mann-Whitney U	2.2645	1.1792	-	173	0.0898	-	360	0.0397
ACD	Median WTS(TPM) Expression	0.1488	0.0841	1.0751	Mann-Whitney U	1.1563	0.2095	-	173	4.1774	-	360	3.6128
ACE	Median WTS(TPM) Expression	0.456	0.349	0.4571	Mann-Whitney U	0.9308	-0.1034	-	173	7.5937	-	360	8.1582
ACE2	Median WTS(TPM) Expression	0.0057	0.0013	2.9012	Mann-Whitney U	1.4262	0.5121	-	173	0.4767	-	360	0.3343
ACER1	Median WTS(TPM) Expression	0.036	0.014	1.8528	Mann-Whitney U	1.3903	0.4754	-	173	0.1248	-	360	0.0897
ACER2	Median WTS(TPM) Expression	0.4782	0.3703	0.4315	Mann-Whitney U	1.1951	0.2572	-	173	3.7961	-	360	3.1763
ACER3	Median WTS(TPM) Expression	0.1432	0.0803	1.0955	Mann-Whitney U	0.8634	-0.2119	-	173	11.3849	-	360	13.1866
ACHE	Median WTS(TPM) Expression	0.676	0.5848	0.233	Mann-Whitney U	1.1576	0.2111	-	173	1.7361	-	360	1.4998
ACIN1	Median WTS(TPM) Expression	0	0	6.0972	Mann-Whitney U	1.2795	0.3556	-	173	105.789	-	360	82.6785
ACKR2	Median WTS(TPM) Expression	0.003	0.0005	3.2678	Mann-Whitney U	1.4886	0.574	-	173	2.5044	-	360	1.6824
ACKR3	Median WTS(TPM) Expression	0.9023	0.8634	0.0638	Mann-Whitney U	0.9665	-0.0491	-	173	10.5881	-	360	10.9548
ACLY	Median WTS(TPM) Expression	0.2893	0.1944	0.7114	Mann-Whitney U	0.9002	-0.1516	-	173	79.8134	-	360	88.657
ACMSD	Median WTS(TPM) Expression	0	0	7.7017	Mann-Whitney U	1.817	0.8616	-	173	1.2762	-	360	0.7023
ACO1	Median WTS(TPM) Expression	0.4451	0.3382	0.4709	Mann-Whitney U	0.9078	-0.1395	-	173	6.6814	-	360	7.3598
ACO2	Median WTS(TPM) Expression	0.0447	0.0185	1.733	Mann-Whitney U	1.1436	0.1935	-	173	24.7493	-	360	21.6422
ACOT1	Median WTS(TPM) Expression	0.4177	0.3113	0.5068	Mann-Whitney U	1.0619	0.0867	-	173	2.0991	-	360	1.9767
ACOT11	Median WTS(TPM) Expression	0.1802	0.1071	0.9702	Mann-Whitney U	1.1371	0.1854	-	173	1.3018	-	360	1.1448
ACOT12	Median WTS(TPM) Expression	0.0005	0	4.333	Mann-Whitney U	2.1626	1.1127	-	173	0.3227	-	360	0.1492
ACOT13	Median WTS(TPM) Expression	0.0069	0.0016	2.7902	Mann-Whitney U	0.8192	-0.2877	-	173	12.3624	-	360	15.0906
ACOT2	Median WTS(TPM) Expression	0.2168	0.135	0.8698	Mann-Whitney U	1.1097	0.1501	-	173	7.8325	-	360	7.0584
ACOT4	Median WTS(TPM) Expression	0.0456	0.0189	1.7232	Mann-Whitney U	1.1486	0.1999	-	173	0.7386	-	360	0.6431
ACOT6	Median WTS(TPM) Expression	0.0045	0.0009	3.0394	Mann-Whitney U	1.4958	0.5809	-	173	0.7216	-	360	0.4824
ACOT7	Median WTS(TPM) Expression	0.4247	0.318	0.4976	Mann-Whitney U	0.9101	-0.1358	-	173	6.9454	-	360	7.6312
ACOT8	Median WTS(TPM) Expression	0.3647	0.2609	0.5835	Mann-Whitney U	1.0704	0.0981	-	173	11.7224	-	360	10.9515
ACOT9	Median WTS(TPM) Expression	0.9725	0.9602	0.0176	Mann-Whitney U	1.0412	0.0582	-	173	17.328	-	360	16.643
ACOX1	Median WTS(TPM) Expression	0.5091	0.4016	0.3963	Mann-Whitney U	1.0805	0.1117	-	173	34.6229	-	360	32.0424
ACOX2	Median WTS(TPM) Expression	0.087	0.043	1.3662	Mann-Whitney U	1.135	0.1827	-	173	4.508	-	360	3.9718
ACOX3	Median WTS(TPM) Expression	0.0927	0.0466	1.3315	Mann-Whitney U	1.1553	0.2083	-	173	12.4792	-	360	10.8014
ACOXL	Median WTS(TPM) Expression	0.0518	0.0223	1.6518	Mann-Whitney U	1.1137	0.1553	-	173	2.7228	-	360	2.4449
ACP1	Median WTS(TPM) Expression	0.852	0.7983	0.0979	Mann-Whitney U	0.9929	-0.0103	-	173	42.8864	-	360	43.1931
ACP2	Median WTS(TPM) Expression	0.0592	0.0264	1.5779	Mann-Whitney U	1.1977	0.2603	-	173	18.2751	-	360	15.2579
ACP4	Median WTS(TPM) Expression	0	0	7.9927	Mann-Whitney U	1.8361	0.8766	-	173	1.1314	-	360	0.6162
ACP5	Median WTS(TPM) Expression	0.0088	0.0023	2.6469	Mann-Whitney U	0.6998	-0.515	-	173	7.7118	-	360	11.0204
ACP6	Median WTS(TPM) Expression	0.0271	0.0097	2.0112	Mann-Whitney U	1.1878	0.2483	-	173	16.4374	-	360	13.8388
ACPP	Median WTS(TPM) Expression	0.9319	0.9037	0.044	Mann-Whitney U	1.0299	0.0425	-	173	492.263	-	360	477.978
ACR	Median WTS(TPM) Expression	0.0088	0.0023	2.6456	Mann-Whitney U	1.7411	0.8	-	173	1.6096	-	360	0.9245
ACRBP	Median WTS(TPM) Expression	0.0026	0.0005	3.3409	Mann-Whitney U	1.1691	0.2254	-	173	3.9905	-	360	3.4133
ACRV1	Median WTS(TPM) Expression	0.0004	0	4.4472	Mann-Whitney U	1.6176	0.6939	-	173	1.9843	-	360	1.2267
ACSBG1	Median WTS(TPM) Expression	0.1229	0.0664	1.1781	Mann-Whitney U	0.996	-0.0058	-	173	0.5028	-	360	0.5048
ACSBG2	Median WTS(TPM) Expression	0	0	6.1401	Mann-Whitney U	1.4721	0.5578	-	173	0.379	-	360	0.2574
ACSF2	Median WTS(TPM) Expression	0.0092	0.0024	2.6248	Mann-Whitney U	1.29	0.3674	-	173	6.4872	-	360	5.0287
ACSF3	Median WTS(TPM) Expression	0.0001	0	5.1421	Mann-Whitney U	1.2493	0.3212	-	173	13.556	-	360	10.8506
ACSL1	Median WTS(TPM) Expression	0.6701	0.5785	0.2377	Mann-Whitney U	1.0775	0.1077	-	173	51.4887	-	360	47.7856
ACSL3	Median WTS(TPM) Expression	0.2625	0.172	0.7644	Mann-Whitney U	1.1834	0.2429	-	173	98.7869	-	360	83.4788
ACSL4	Median WTS(TPM) Expression	0.4049	0.2991	0.5241	Mann-Whitney U	0.8901	-0.1679	-	173	17.8636	-	360	20.0681
ACSL5	Median WTS(TPM) Expression	0.2042	0.1252	0.9023	Mann-Whitney U	1.3751	0.4596	-	173	16.3732	-	360	11.9066
ACSL6	Median WTS(TPM) Expression	0.5968	0.496	0.3046	Mann-Whitney U	1.0304	0.0432	-	173	0.9815	-	360	0.9525
ACSM1	Median WTS(TPM) Expression	0.0868	0.0428	1.3681	Mann-Whitney U	2.1075	1.0756	-	173	9.1456	-	360	4.3394
ACSM2A	Median WTS(TPM) Expression	0.001	0.0001	3.9152	Mann-Whitney U	1.5521	0.6342	-	173	0.7599	-	360	0.4896
ACSM2B	Median WTS(TPM) Expression	0.0001	0	5.1473	Mann-Whitney U	1.4704	0.5562	-	173	0.7315	-	360	0.4975
ACSM3	Median WTS(TPM) Expression	0.0775	0.0371	1.4306	Mann-Whitney U	1.4528	0.5388	-	173	35.6608	-	360	24.5468
ACSM4	Median WTS(TPM) Expression	0.0089	0.0023	2.6388	Mann-Whitney U	1.3833	0.4681	-	173	0.1701	-	360	0.123
ACSM5	Median WTS(TPM) Expression	0.0009	0.0001	3.9802	Mann-Whitney U	1.3761	0.4606	-	173	1.2165	-	360	0.884
ACSM6	Median WTS(TPM) Expression	0.1346	0.0743	1.1288	Mann-Whitney U	1.1868	0.2471	-	173	0.1942	-	360	0.1636
ACSS1	Median WTS(TPM) Expression	0.1767	0.1045	0.9808	Mann-Whitney U	1.0651	0.091	-	173	12.8369	-	360	12.0524
ACSS2	Median WTS(TPM) Expression	0.0018	0.0003	3.5723	Mann-Whitney U	1.2775	0.3533	-	173	16.6511	-	360	13.0339
ACSS3	Median WTS(TPM) Expression	0.0039	0.0008	3.1147	Mann-Whitney U	1.4473	0.5334	-	173	2.6572	-	360	1.836
ACTA1	Median WTS(TPM) Expression	0.2246	0.1412	0.8503	Mann-Whitney U	1.892	0.9199	-	173	0.1884	-	360	0.0996
ACTA2	Median WTS(TPM) Expression	0.2582	0.1684	0.7737	Mann-Whitney U	0.938	-0.0923	-	173	113.368	-	360	120.862
ACTB	Median WTS(TPM) Expression	0.0392	0.0156	1.8061	Mann-Whitney U	0.8573	-0.2221	-	173	638.708	-	360	744.987
ACTBL2	Median WTS(TPM) Expression	0.0527	0.0228	1.6423	Mann-Whitney U	1.3123	0.392	-	173	0.0656	-	360	0.05
ACTC1	Median WTS(TPM) Expression	0.1788	0.106	0.9745	Mann-Whitney U	1.5482	0.6306	-	173	0.2319	-	360	0.1498
ACTG1	Median WTS(TPM) Expression	0.5405	0.4347	0.3618	Mann-Whitney U	1.0577	0.081	-	173	1016.75	-	360	961.255
ACTG2	Median WTS(TPM) Expression	0.2654	0.1746	0.7579	Mann-Whitney U	1.3542	0.4374	-	173	6.1857	-	360	4.5679
ACTL10	Median WTS(TPM) Expression	0	0	8.2772	Mann-Whitney U	1.4442	0.5303	-	173	1.8196	-	360	1.2599
ACTL6A	Median WTS(TPM) Expression	0.7198	0.6362	0.1964	Mann-Whitney U	1.0781	0.1085	-	173	40.7624	-	360	37.8088
ACTL6B	Median WTS(TPM) Expression	0.0001	0	5.0893	Mann-Whitney U	2.2052	1.1409	-	173	0.3082	-	360	0.1398
ACTL7A	Median WTS(TPM) Expression	0.0018	0.0003	3.5789	Mann-Whitney U	1.4595	0.5455	-	173	0.4265	-	360	0.2922
ACTL7B	Median WTS(TPM) Expression	0.0001	0	5.0988	Mann-Whitney U	1.6328	0.7074	-	173	0.1115	-	360	0.0683
ACTL8	Median WTS(TPM) Expression	0.0383	0.0152	1.8188	Mann-Whitney U	1.3664	0.4504	-	173	0.0807	-	360	0.0591
ACTL9	Median WTS(TPM) Expression	0.0026	0.0004	3.3608	Mann-Whitney U	1.7459	0.8039	-	173	0.0776	-	360	0.0445
ACTN1	Median WTS(TPM) Expression	0.8305	0.7701	0.1134	Mann-Whitney U	1.0513	0.0722	-	173	48.028	-	360	45.683
ACTN2	Median WTS(TPM) Expression	0.6402	0.5442	0.2642	Mann-Whitney U	0.7819	-0.3549	-	173	0.4691	-	360	0.5999
ACTN3	Median WTS(TPM) Expression	0.0005	0.0001	4.2953	Mann-Whitney U	1.6798	0.7483	-	173	0.1581	-	360	0.0941
ACTN4	Median WTS(TPM) Expression	0.6453	0.5499	0.2598	Mann-Whitney U	1.1247	0.1696	-	173	126.477	-	360	112.451
ACTR10	Median WTS(TPM) Expression	0.6794	0.5886	0.2302	Mann-Whitney U	1.0214	0.0305	-	173	37.6237	-	360	36.8357
ACTR1A	Median WTS(TPM) Expression	0.9228	0.8908	0.0502	Mann-Whitney U	0.9792	-0.0303	-	173	20.7231	-	360	21.1629
ACTR1B	Median WTS(TPM) Expression	0.1545	0.0881	1.0549	Mann-Whitney U	1.1232	0.1676	-	173	16.5751	-	360	14.757
ACTR2	Median WTS(TPM) Expression	0.0108	0.003	2.5279	Mann-Whitney U	0.8586	-0.2199	-	173	17.4962	-	360	20.3765
ACTR3	Median WTS(TPM) Expression	0.1771	0.1048	0.9795	Mann-Whitney U	0.9326	-0.1006	-	173	82.5189	-	360	88.4808
ACTR3B	Median WTS(TPM) Expression	0.0377	0.0148	1.8283	Mann-Whitney U	1.2206	0.2875	-	173	7.6011	-	360	6.2276
ACTR3C	Median WTS(TPM) Expression	0.0011	0.0001	3.8463	Mann-Whitney U	1.285	0.3618	-	173	13.061	-	360	10.1641
ACTR5	Median WTS(TPM) Expression	0.013	0.0037	2.427	Mann-Whitney U	1.149	0.2004	-	173	3.9449	-	360	3.4332
ACTR6	Median WTS(TPM) Expression	0.5856	0.4827	0.3163	Mann-Whitney U	1.0081	0.0116	-	173	7.5123	-	360	7.4522
ACTR8	Median WTS(TPM) Expression	0.037	0.0145	1.8385	Mann-Whitney U	1.1838	0.2434	-	173	20.4547	-	360	17.2786
ACTRT1	Median WTS(TPM) Expression	0.01	0.0027	2.5707	Mann-Whitney U	1.534	0.6173	-	173	0.0785	-	360	0.0512
ACTRT2	Median WTS(TPM) Expression	0.0228	0.0078	2.1071	Mann-Whitney U	null	null	-	173	0	-	360	0
ACTRT3	Median WTS(TPM) Expression	0.4429	0.3361	0.4736	Mann-Whitney U	1.0534	0.075	-	173	0.6662	-	360	0.6324
ACVR1	Median WTS(TPM) Expression	0.8165	0.7523	0.1236	Mann-Whitney U	1.0363	0.0514	-	173	12.4178	-	360	11.9828
ACVR1B	Median WTS(TPM) Expression	0.0152	0.0046	2.3347	Mann-Whitney U	1.3733	0.4576	-	173	15.9663	-	360	11.6264
ACVR1C	Median WTS(TPM) Expression	0	0	5.7185	Mann-Whitney U	1.6426	0.716	-	173	0.8632	-	360	0.5255
ACVR2A	Median WTS(TPM) Expression	0.0007	0.0001	4.1067	Mann-Whitney U	1.4419	0.5279	-	173	18.2197	-	360	12.6362
ACVR2B	Median WTS(TPM) Expression	0	0	7.0737	Mann-Whitney U	1.5232	0.6071	-	173	7.5244	-	360	4.9397
ACVRL1	Median WTS(TPM) Expression	0.5603	0.4558	0.3412	Mann-Whitney U	0.9969	-0.0044	-	173	5.905	-	360	5.9231
ACY3	Median WTS(TPM) Expression	0.0189	0.0061	2.2122	Mann-Whitney U	1.5989	0.6771	-	173	0.3898	-	360	0.2438
ACYP1	Median WTS(TPM) Expression	0.2363	0.1507	0.8219	Mann-Whitney U	1.1457	0.1962	-	173	8.9248	-	360	7.79
ACYP2	Median WTS(TPM) Expression	0.0078	0.0019	2.7148	Mann-Whitney U	1.2291	0.2976	-	173	4.0306	-	360	3.2795
ADA	Median WTS(TPM) Expression	0.9929	0.9895	0.0046	Mann-Whitney U	1.0282	0.0401	-	173	1.9793	-	360	1.925
ADAD1	Median WTS(TPM) Expression	0.0083	0.0021	2.6829	Mann-Whitney U	1.6162	0.6926	-	173	0.0874	-	360	0.0541
ADAD2	Median WTS(TPM) Expression	0.0002	0	5.0223	Mann-Whitney U	1.8535	0.8902	-	173	0.2196	-	360	0.1185
ADAL	Median WTS(TPM) Expression	0.0282	0.0103	1.9882	Mann-Whitney U	1.3446	0.4272	-	173	4.7289	-	360	3.517
ADAM10	Median WTS(TPM) Expression	0.4479	0.3411	0.4672	Mann-Whitney U	0.9611	-0.0572	-	173	136.204	-	360	141.714
ADAM11	Median WTS(TPM) Expression	0.0162	0.005	2.299	Mann-Whitney U	1.1757	0.2335	-	173	0.3765	-	360	0.3203
ADAM12	Median WTS(TPM) Expression	0.2522	0.1634	0.7869	Mann-Whitney U	0.7851	-0.349	-	173	4.1035	-	360	5.2264
ADAM15	Median WTS(TPM) Expression	0.066	0.0304	1.5175	Mann-Whitney U	1.1643	0.2195	-	173	50.0626	-	360	42.9978
ADAM17	Median WTS(TPM) Expression	0.9557	0.937	0.0282	Mann-Whitney U	1.0001	0.0001	-	173	21.9091	-	360	21.9073
ADAM18	Median WTS(TPM) Expression	0.558	0.4532	0.3437	Mann-Whitney U	0.8003	-0.3215	-	173	0.0484	-	360	0.0605
ADAM19	Median WTS(TPM) Expression	0.7123	0.6272	0.2026	Mann-Whitney U	0.8754	-0.1919	-	173	3.4738	-	360	3.968
ADAM2	Median WTS(TPM) Expression	0.0579	0.0257	1.5902	Mann-Whitney U	1.8408	0.8803	-	173	1.3795	-	360	0.7494
ADAM20	Median WTS(TPM) Expression	0.013	0.0038	2.4253	Mann-Whitney U	1.2439	0.3149	-	173	4.4724	-	360	3.5955
ADAM21	Median WTS(TPM) Expression	0.0016	0.0002	3.638	Mann-Whitney U	1.3103	0.3898	-	173	1.6312	-	360	1.2449
ADAM21P1	Median WTS(TPM) Expression	0.0009	0.0001	3.9508	Mann-Whitney U	1.339	0.4212	-	173	0.4375	-	360	0.3267
ADAM22	Median WTS(TPM) Expression	0.1623	0.0937	1.0283	Mann-Whitney U	1.2019	0.2654	-	173	6.2384	-	360	5.1903
ADAM23	Median WTS(TPM) Expression	0.2935	0.1981	0.7031	Mann-Whitney U	1.1607	0.215	-	173	0.552	-	360	0.4756
ADAM28	Median WTS(TPM) Expression	0.0508	0.0217	1.6631	Mann-Whitney U	1.1712	0.2279	-	173	8.9087	-	360	7.6067
ADAM29	Median WTS(TPM) Expression	0.002	0.0003	3.5057	Mann-Whitney U	1.5564	0.6383	-	173	0.3186	-	360	0.2047
ADAM30	Median WTS(TPM) Expression	0.061	0.0275	1.5612	Mann-Whitney U	1.4105	0.4962	-	173	0.1189	-	360	0.0843
ADAM32	Median WTS(TPM) Expression	0.5321	0.4259	0.3707	Mann-Whitney U	1.088	0.1217	-	173	2.0707	-	360	1.9032
ADAM33	Median WTS(TPM) Expression	0.0003	0	4.7025	Mann-Whitney U	1.6924	0.7591	-	173	0.2409	-	360	0.1423
ADAM7	Median WTS(TPM) Expression	0.0003	0	4.7258	Mann-Whitney U	2.6616	1.4123	-	173	0.4813	-	360	0.1808
ADAM8	Median WTS(TPM) Expression	0.2302	0.1458	0.8363	Mann-Whitney U	1.0909	0.1255	-	173	3.6265	-	360	3.3244
ADAM9	Median WTS(TPM) Expression	0.2581	0.1683	0.7739	Mann-Whitney U	0.936	-0.0954	-	173	72.1916	-	360	77.1268
ADAMDEC1	Median WTS(TPM) Expression	0.2895	0.1946	0.7109	Mann-Whitney U	0.9677	-0.0474	-	173	1.0806	-	360	1.1167
ADAMTS1	Median WTS(TPM) Expression	0.7988	0.73	0.1367	Mann-Whitney U	1.1391	0.1879	-	173	24.1921	-	360	21.2384
ADAMTS10	Median WTS(TPM) Expression	0.879	0.8336	0.079	Mann-Whitney U	1.0863	0.1195	-	173	1.0501	-	360	0.9666
ADAMTS12	Median WTS(TPM) Expression	0.0168	0.0052	2.28	Mann-Whitney U	1.2661	0.3404	-	173	6.3513	-	360	5.0164
ADAMTS13	Median WTS(TPM) Expression	0	0	8.7175	Mann-Whitney U	1.6493	0.7219	-	173	3.7491	-	360	2.2731
ADAMTS14	Median WTS(TPM) Expression	0.6347	0.5383	0.269	Mann-Whitney U	1.0765	0.1063	-	173	0.4257	-	360	0.3955
ADAMTS15	Median WTS(TPM) Expression	0.1384	0.0769	1.1138	Mann-Whitney U	1.0912	0.126	-	173	0.2709	-	360	0.2482
ADAMTS16	Median WTS(TPM) Expression	0.0072	0.0017	2.7604	Mann-Whitney U	1.3587	0.4422	-	173	0.2663	-	360	0.196
ADAMTS17	Median WTS(TPM) Expression	0.0002	0	4.9482	Mann-Whitney U	1.338	0.4201	-	173	4.0477	-	360	3.0251
ADAMTS18	Median WTS(TPM) Expression	0.3844	0.2797	0.5533	Mann-Whitney U	1.1022	0.1404	-	173	0.4177	-	360	0.3789
ADAMTS19	Median WTS(TPM) Expression	0.0624	0.0283	1.5488	Mann-Whitney U	1.7499	0.8073	-	173	0.2468	-	360	0.141
ADAMTS2	Median WTS(TPM) Expression	0.9065	0.8695	0.0607	Mann-Whitney U	1.0363	0.0515	-	173	7.1388	-	360	6.8886
ADAMTS20	Median WTS(TPM) Expression	0.8674	0.8177	0.0874	Mann-Whitney U	0.8785	-0.1869	-	173	0.0826	-	360	0.094
ADAMTS3	Median WTS(TPM) Expression	0.0008	0.0001	4.0578	Mann-Whitney U	1.7582	0.8141	-	173	2.1389	-	360	1.2166
ADAMTS4	Median WTS(TPM) Expression	0.7671	0.692	0.1599	Mann-Whitney U	0.9514	-0.0719	-	173	1.933	-	360	2.0317
ADAMTS5	Median WTS(TPM) Expression	0.7316	0.6495	0.1874	Mann-Whitney U	1.0817	0.1134	-	173	0.8442	-	360	0.7804
ADAMTS6	Median WTS(TPM) Expression	0.5352	0.4291	0.3675	Mann-Whitney U	0.9838	-0.0236	-	173	2.6234	-	360	2.6667
ADAMTS7	Median WTS(TPM) Expression	0.1565	0.0895	1.048	Mann-Whitney U	1.1146	0.1566	-	173	1.4299	-	360	1.2829
ADAMTS8	Median WTS(TPM) Expression	0	0	6.3299	Mann-Whitney U	2.1197	1.0839	-	173	0.1561	-	360	0.0736
ADAMTS9	Median WTS(TPM) Expression	0.8491	0.7946	0.0999	Mann-Whitney U	0.8718	-0.1979	-	173	11.3617	-	360	13.0318
ADAMTSL1	Median WTS(TPM) Expression	0.0261	0.0093	2.0313	Mann-Whitney U	1.2723	0.3474	-	173	2.9573	-	360	2.3244
ADAMTSL2	Median WTS(TPM) Expression	0.0024	0.0004	3.397	Mann-Whitney U	1.5068	0.5915	-	173	2.5984	-	360	1.7244
ADAMTSL3	Median WTS(TPM) Expression	0.0097	0.0026	2.5886	Mann-Whitney U	1.1638	0.2188	-	173	6.6637	-	360	5.726
ADAMTSL4	Median WTS(TPM) Expression	0.0007	0.0001	4.1034	Mann-Whitney U	1.3046	0.3836	-	173	4.6562	-	360	3.5691
ADAMTSL5	Median WTS(TPM) Expression	0.0099	0.0026	2.5774	Mann-Whitney U	1.3386	0.4207	-	173	0.3448	-	360	0.2576
ADAP1	Median WTS(TPM) Expression	0.6603	0.5672	0.2462	Mann-Whitney U	1.0502	0.0707	-	173	2.412	-	360	2.2967
ADAP2	Median WTS(TPM) Expression	0.1063	0.0554	1.2566	Mann-Whitney U	1.2533	0.3257	-	173	4.2365	-	360	3.3804
ADAR	Median WTS(TPM) Expression	0.367	0.2632	0.5797	Mann-Whitney U	0.9694	-0.0449	-	173	129.108	-	360	133.187
ADARB1	Median WTS(TPM) Expression	0.0036	0.0007	3.1688	Mann-Whitney U	1.2446	0.3157	-	173	14.2803	-	360	11.4736
ADARB2	Median WTS(TPM) Expression	0.0468	0.0196	1.7085	Mann-Whitney U	1.2878	0.3649	-	173	0.5961	-	360	0.4628
ADAT1	Median WTS(TPM) Expression	0.5725	0.4686	0.3292	Mann-Whitney U	0.9126	-0.1319	-	173	15.7708	-	360	17.2803
ADAT2	Median WTS(TPM) Expression	0.0005	0	4.3883	Mann-Whitney U	1.3451	0.4278	-	173	1.8694	-	360	1.3898
ADAT3	Median WTS(TPM) Expression	0	0	7.3	Mann-Whitney U	1.5367	0.6198	-	173	3.1611	-	360	2.0571
ADCK1	Median WTS(TPM) Expression	0.0253	0.0089	2.0488	Mann-Whitney U	1.2217	0.2889	-	173	5.4403	-	360	4.453
ADCK2	Median WTS(TPM) Expression	0.0146	0.0044	2.3572	Mann-Whitney U	1.2109	0.2761	-	173	10.7192	-	360	8.8521
ADCK5	Median WTS(TPM) Expression	0.0207	0.0069	2.1611	Mann-Whitney U	1.3135	0.3934	-	173	6.395	-	360	4.8687
ADCY1	Median WTS(TPM) Expression	0.0821	0.0399	1.3992	Mann-Whitney U	1.4847	0.5702	-	173	1.9579	-	360	1.3187
ADCY10	Median WTS(TPM) Expression	0	0	5.8637	Mann-Whitney U	1.6453	0.7183	-	173	0.9279	-	360	0.564
ADCY2	Median WTS(TPM) Expression	0.4913	0.3836	0.4161	Mann-Whitney U	1.3448	0.4274	-	173	5.8603	-	360	4.3578
ADCY3	Median WTS(TPM) Expression	0.6965	0.6086	0.2157	Mann-Whitney U	1.0949	0.1308	-	173	22.4431	-	360	20.4977
ADCY4	Median WTS(TPM) Expression	0.0035	0.0007	3.187	Mann-Whitney U	1.3107	0.3904	-	173	4.9056	-	360	3.7426
ADCY5	Median WTS(TPM) Expression	0.0002	0	4.8503	Mann-Whitney U	1.4669	0.5527	-	173	3.611	-	360	2.4617
ADCY6	Median WTS(TPM) Expression	0.0056	0.0012	2.9103	Mann-Whitney U	1.2278	0.296	-	173	38.4617	-	360	31.3264
ADCY7	Median WTS(TPM) Expression	0.4183	0.3119	0.506	Mann-Whitney U	1.0884	0.1222	-	173	4.2699	-	360	3.9232
ADCY8	Median WTS(TPM) Expression	0.0037	0.0007	3.1547	Mann-Whitney U	1.6544	0.7263	-	173	0.156	-	360	0.0943
ADCY9	Median WTS(TPM) Expression	0.0006	0.0001	4.238	Mann-Whitney U	1.2966	0.3748	-	173	11.0593	-	360	8.5293
ADCYAP1	Median WTS(TPM) Expression	0.014	0.0041	2.3847	Mann-Whitney U	null	15.8713	-	173	0.0502	-	360	0
ADCYAP1R1	Median WTS(TPM) Expression	0.0731	0.0346	1.4613	Mann-Whitney U	1.2237	0.2912	-	173	0.0997	-	360	0.0815
ADD1	Median WTS(TPM) Expression	0.0085	0.0022	2.6665	Mann-Whitney U	1.1606	0.2148	-	173	98.4964	-	360	84.8686
ADD2	Median WTS(TPM) Expression	0.925	0.8939	0.0487	Mann-Whitney U	0.8792	-0.1858	-	173	0.7116	-	360	0.8094
ADD3	Median WTS(TPM) Expression	0.5027	0.3952	0.4032	Mann-Whitney U	1.1224	0.1666	-	173	49.4994	-	360	44.1021
ADGB	Median WTS(TPM) Expression	0.0059	0.0013	2.8787	Mann-Whitney U	2.2067	1.1419	-	173	0.361	-	360	0.1636
ADGRB1	Median WTS(TPM) Expression	0.0002	0	4.8622	Mann-Whitney U	1.9456	0.9602	-	173	1.2152	-	360	0.6246
ADGRB3	Median WTS(TPM) Expression	0.0116	0.0032	2.4881	Mann-Whitney U	1.4438	0.5298	-	173	0.3612	-	360	0.2502
ADGRD1	Median WTS(TPM) Expression	0.0668	0.0308	1.5109	Mann-Whitney U	1.4557	0.5417	-	173	3.7505	-	360	2.5764
ADGRE2	Median WTS(TPM) Expression	0.5731	0.4694	0.3285	Mann-Whitney U	0.8304	-0.2681	-	173	2.6506	-	360	3.1919
ADGRE3	Median WTS(TPM) Expression	0.8197	0.7563	0.1213	Mann-Whitney U	0.9746	-0.0371	-	173	0.1788	-	360	0.1834
ADGRE5	Median WTS(TPM) Expression	0.3035	0.2066	0.6848	Mann-Whitney U	0.9238	-0.1143	-	173	5.1558	-	360	5.5808
ADGRF1	Median WTS(TPM) Expression	0.0125	0.0036	2.447	Mann-Whitney U	1.4992	0.5842	-	173	1.2618	-	360	0.8416
ADGRF3	Median WTS(TPM) Expression	0.0001	0	5.3586	Mann-Whitney U	1.5733	0.6538	-	173	0.5565	-	360	0.3537
ADGRF4	Median WTS(TPM) Expression	0.4519	0.345	0.4622	Mann-Whitney U	1.0828	0.1148	-	173	0.1881	-	360	0.1737
ADGRF5	Median WTS(TPM) Expression	0.7876	0.7165	0.1448	Mann-Whitney U	1.0417	0.059	-	173	10.1994	-	360	9.7907
ADGRG1	Median WTS(TPM) Expression	0.408	0.3019	0.5201	Mann-Whitney U	0.9718	-0.0413	-	173	71.7878	-	360	73.8724
ADGRG2	Median WTS(TPM) Expression	0.4831	0.3751	0.4258	Mann-Whitney U	1.0183	0.0261	-	173	0.3287	-	360	0.3228
ADGRG3	Median WTS(TPM) Expression	0.2664	0.1754	0.756	Mann-Whitney U	0.7487	-0.4176	-	173	0.1819	-	360	0.243
ADGRG4	Median WTS(TPM) Expression	0.0059	0.0013	2.8785	Mann-Whitney U	1.5321	0.6155	-	173	0.1358	-	360	0.0887
ADGRG5	Median WTS(TPM) Expression	0.0328	0.0124	1.9061	Mann-Whitney U	1.4798	0.5654	-	173	0.3556	-	360	0.2403
ADGRG6	Median WTS(TPM) Expression	0.0552	0.0242	1.617	Mann-Whitney U	1.4211	0.507	-	173	8.2928	-	360	5.8355
ADGRG7	Median WTS(TPM) Expression	0.0001	0	5.1307	Mann-Whitney U	1.8928	0.9205	-	173	0.2385	-	360	0.126
ADGRL1	Median WTS(TPM) Expression	0.3102	0.2125	0.6726	Mann-Whitney U	1.1321	0.179	-	173	7.7445	-	360	6.8408
ADGRL3	Median WTS(TPM) Expression	0.9008	0.8614	0.0648	Mann-Whitney U	null	null	-	173	0	-	360	0
ADGRL4	Median WTS(TPM) Expression	0.088	0.0437	1.36	Mann-Whitney U	0.8163	-0.2928	-	173	4.9893	-	360	6.1118
ADH1A	Median WTS(TPM) Expression	0.0039	0.0008	3.1109	Mann-Whitney U	1.5512	0.6334	-	173	1.0018	-	360	0.6458
ADH1B	Median WTS(TPM) Expression	0.0005	0	4.3625	Mann-Whitney U	2.3688	1.2441	-	173	3.0017	-	360	1.2672
ADH1C	Median WTS(TPM) Expression	0.0288	0.0105	1.9778	Mann-Whitney U	1.5401	0.623	-	173	1.0236	-	360	0.6646
ADH4	Median WTS(TPM) Expression	0.0167	0.0052	2.2812	Mann-Whitney U	1.3575	0.4409	-	173	1.0576	-	360	0.7791
ADH5	Median WTS(TPM) Expression	0.362	0.2584	0.5877	Mann-Whitney U	1.1548	0.2076	-	173	30.4757	-	360	26.391
ADH6	Median WTS(TPM) Expression	0.0019	0.0003	3.5409	Mann-Whitney U	1.5873	0.6666	-	173	1.5592	-	360	0.9823
ADH7	Median WTS(TPM) Expression	0.0018	0.0003	3.5726	Mann-Whitney U	1.5908	0.6697	-	173	0.3565	-	360	0.2241
ADHFE1	Median WTS(TPM) Expression	0	0	7.8076	Mann-Whitney U	2.2443	1.1662	-	173	16.5261	-	360	7.3637
ADI1	Median WTS(TPM) Expression	0.452	0.3452	0.462	Mann-Whitney U	1.0367	0.052	-	173	38.1939	-	360	36.8418
ADIG	Median WTS(TPM) Expression	0.0349	0.0135	1.8703	Mann-Whitney U	1.2702	0.345	-	173	0.1649	-	360	0.1299
ADIPOQ	Median WTS(TPM) Expression	0.9014	0.8622	0.0644	Mann-Whitney U	0.9286	-0.1068	-	173	0.0126	-	360	0.0136
ADIPOR1	Median WTS(TPM) Expression	0.0023	0.0004	3.4168	Mann-Whitney U	0.8225	-0.2819	-	173	38.2665	-	360	46.5254
ADIPOR2	Median WTS(TPM) Expression	0.9844	0.9777	0.0098	Mann-Whitney U	1.027	0.0384	-	173	21.2113	-	360	20.6536
ADIRF	Median WTS(TPM) Expression	0.6808	0.59	0.2291	Mann-Whitney U	1.0164	0.0235	-	173	4.8034	-	360	4.7259
ADK	Median WTS(TPM) Expression	0.7972	0.728	0.1379	Mann-Whitney U	1.0017	0.0025	-	173	15.3406	-	360	15.3144
ADM	Median WTS(TPM) Expression	0.2424	0.1555	0.8082	Mann-Whitney U	0.7625	-0.3912	-	173	3.1133	-	360	4.0832
ADM2	Median WTS(TPM) Expression	0.0002	0	4.8224	Mann-Whitney U	1.7844	0.8354	-	173	1.9436	-	360	1.0893
ADM5	Median WTS(TPM) Expression	0	0	5.8815	Mann-Whitney U	1.6455	0.7185	-	173	1.9695	-	360	1.1969
ADNP	Median WTS(TPM) Expression	0.1103	0.058	1.2363	Mann-Whitney U	1.1632	0.2181	-	173	99.9656	-	360	85.9414
ADNP2	Median WTS(TPM) Expression	0.008	0.002	2.7029	Mann-Whitney U	1.3097	0.3892	-	173	23.4368	-	360	17.8952
ADO	Median WTS(TPM) Expression	0.0633	0.0288	1.5399	Mann-Whitney U	1.1373	0.1856	-	173	2.1351	-	360	1.8774
ADORA1	Median WTS(TPM) Expression	0.0069	0.0016	2.7876	Mann-Whitney U	1.3417	0.4241	-	173	0.8632	-	360	0.6434
ADORA2A	Median WTS(TPM) Expression	0.3636	0.2599	0.5852	Mann-Whitney U	1.109	0.1493	-	173	0.4312	-	360	0.3888
ADORA2B	Median WTS(TPM) Expression	0.7454	0.6665	0.1762	Mann-Whitney U	1.0893	0.1234	-	173	1.4138	-	360	1.2979
ADORA3	Median WTS(TPM) Expression	0.8725	0.8248	0.0836	Mann-Whitney U	0.9571	-0.0633	-	173	3.8062	-	360	3.9769
ADPGK	Median WTS(TPM) Expression	0.013	0.0037	2.4278	Mann-Whitney U	1.2136	0.2793	-	173	39.3249	-	360	32.4044
ADPRH	Median WTS(TPM) Expression	0.1802	0.1071	0.9702	Mann-Whitney U	1.1702	0.2268	-	173	1.8447	-	360	1.5764
ADPRHL1	Median WTS(TPM) Expression	0.1645	0.0954	1.0207	Mann-Whitney U	1.1216	0.1656	-	173	2.0787	-	360	1.8533
ADPRHL2	Median WTS(TPM) Expression	0.6077	0.5087	0.2936	Mann-Whitney U	0.849	-0.2362	-	173	1.5566	-	360	1.8335
ADPRM	Median WTS(TPM) Expression	0.0233	0.0081	2.0941	Mann-Whitney U	1.2407	0.3111	-	173	12.8431	-	360	10.3516
ADRA1A	Median WTS(TPM) Expression	0.0003	0	4.573	Mann-Whitney U	2.1393	1.0971	-	173	0.958	-	360	0.4478
ADRA1B	Median WTS(TPM) Expression	0.0745	0.0354	1.4512	Mann-Whitney U	1.1779	0.2362	-	173	0.4421	-	360	0.3753
ADRA1D	Median WTS(TPM) Expression	0	0	6.4507	Mann-Whitney U	1.7412	0.8001	-	173	0.2316	-	360	0.133
ADRA2A	Median WTS(TPM) Expression	0.0005	0	4.3456	Mann-Whitney U	2.0398	1.0285	-	173	2.3701	-	360	1.1619
ADRA2B	Median WTS(TPM) Expression	0.0001	0	5.1348	Mann-Whitney U	1.5629	0.6443	-	173	0.2673	-	360	0.171
ADRA2C	Median WTS(TPM) Expression	0.0706	0.033	1.4809	Mann-Whitney U	1.1913	0.2525	-	173	1.7813	-	360	1.4952
ADRB1	Median WTS(TPM) Expression	0.3	0.2035	0.6914	Mann-Whitney U	1.1661	0.2217	-	173	5.552	-	360	4.7609
ADRB2	Median WTS(TPM) Expression	0.0084	0.0021	2.6766	Mann-Whitney U	1.3389	0.4211	-	173	19.0309	-	360	14.2138
ADRB3	Median WTS(TPM) Expression	0.0032	0.0006	3.2293	Mann-Whitney U	1.4336	0.5197	-	173	0.1203	-	360	0.0839
ADRM1	Median WTS(TPM) Expression	0.355	0.252	0.5986	Mann-Whitney U	1.0621	0.0869	-	173	23.1691	-	360	21.8154
ADSL	Median WTS(TPM) Expression	0.0004	0	4.5339	Mann-Whitney U	1.3415	0.4239	-	173	32.2542	-	360	24.043
ADSS	Median WTS(TPM) Expression	0.8028	0.7355	0.1334	Mann-Whitney U	1.035	0.0496	-	173	21.2412	-	360	20.5234
ADSSL1	Median WTS(TPM) Expression	0.0535	0.0232	1.634	Mann-Whitney U	1.1367	0.1848	-	173	3.1785	-	360	2.7964
ADTRP	Median WTS(TPM) Expression	0.3697	0.2657	0.5756	Mann-Whitney U	0.9331	-0.0998	-	173	1.0833	-	360	1.1609
AEBP1	Median WTS(TPM) Expression	0.3985	0.293	0.5331	Mann-Whitney U	1.1561	0.2093	-	173	45.6347	-	360	39.4719
AEBP2	Median WTS(TPM) Expression	0.1594	0.0916	1.0381	Mann-Whitney U	1.156	0.2091	-	173	30.4968	-	360	26.382
AEN	Median WTS(TPM) Expression	0.4373	0.3304	0.481	Mann-Whitney U	1.1825	0.2418	-	173	4.4693	-	360	3.7797
AES	Median WTS(TPM) Expression	0.5554	0.4504	0.3464	Mann-Whitney U	1.0734	0.1022	-	173	23.7106	-	360	22.0883
AFAP1	Median WTS(TPM) Expression	0.4195	0.313	0.5044	Mann-Whitney U	1.044	0.0621	-	173	6.4529	-	360	6.1809
AFAP1L1	Median WTS(TPM) Expression	0.1673	0.0974	1.0114	Mann-Whitney U	1.1544	0.2072	-	173	3.8109	-	360	3.3011
AFAP1L2	Median WTS(TPM) Expression	0.0189	0.0061	2.214	Mann-Whitney U	1.2504	0.3224	-	173	4.9586	-	360	3.9655
AFDN	Median WTS(TPM) Expression	0.0642	0.0294	1.532	Mann-Whitney U	1.1848	0.2446	-	173	158.115	-	360	133.454
AFF1	Median WTS(TPM) Expression	0.4205	0.3141	0.503	Mann-Whitney U	1.0572	0.0803	-	173	101.43	-	360	95.9392
AFF2	Median WTS(TPM) Expression	0.2168	0.135	0.8698	Mann-Whitney U	0.6595	-0.6005	-	173	0.4929	-	360	0.7474
AFF3	Median WTS(TPM) Expression	0.8926	0.8511	0.07	Mann-Whitney U	1.0334	0.0474	-	173	29.2481	-	360	28.303
AFF4	Median WTS(TPM) Expression	0.1471	0.0829	1.0812	Mann-Whitney U	1.1338	0.1812	-	173	135.446	-	360	119.457
AFG3L2	Median WTS(TPM) Expression	0.8716	0.8234	0.0844	Mann-Whitney U	1.1017	0.1397	-	173	6.6051	-	360	5.9955
AFM	Median WTS(TPM) Expression	0.0005	0	4.3169	Mann-Whitney U	3.9544	1.9835	-	173	0.2052	-	360	0.0519
AFMID	Median WTS(TPM) Expression	0.0003	0	4.6157	Mann-Whitney U	1.367	0.451	-	173	6.6754	-	360	4.8832
AFP	Median WTS(TPM) Expression	0.0012	0.0002	3.8037	Mann-Whitney U	1.5669	0.6479	-	173	0.3006	-	360	0.1918
AFTPH	Median WTS(TPM) Expression	0.5106	0.4032	0.3944	Mann-Whitney U	1.0622	0.087	-	173	36.8091	-	360	34.6549
AGA	Median WTS(TPM) Expression	0.6214	0.5237	0.2809	Mann-Whitney U	1.0113	0.0163	-	173	24.6952	-	360	24.4186
AGAP1	Median WTS(TPM) Expression	0	0	6.4032	Mann-Whitney U	1.5192	0.6033	-	173	48.7155	-	360	32.0663
AGAP11	Median WTS(TPM) Expression	0	0	5.9723	Mann-Whitney U	1.4059	0.4915	-	173	0.486	-	360	0.3457
AGAP12P	Median WTS(TPM) Expression	0.0045	0.0009	3.0358	Mann-Whitney U	1.5421	0.6249	-	173	3.3614	-	360	2.1798
AGAP2	Median WTS(TPM) Expression	0.1068	0.0558	1.2536	Mann-Whitney U	1.2449	0.316	-	173	1.7991	-	360	1.4452
AGAP3	Median WTS(TPM) Expression	0	0	8.9473	Mann-Whitney U	1.4394	0.5254	-	173	46.1595	-	360	32.069
AGAP4	Median WTS(TPM) Expression	0.0004	0	4.454	Mann-Whitney U	1.3534	0.4366	-	173	13.9916	-	360	10.338
AGAP5	Median WTS(TPM) Expression	0.0134	0.0039	2.4087	Mann-Whitney U	1.1602	0.2143	-	173	10.9425	-	360	9.4319
AGAP6	Median WTS(TPM) Expression	0.0034	0.0006	3.1966	Mann-Whitney U	1.2583	0.3315	-	173	21.5833	-	360	17.1527
AGAP9	Median WTS(TPM) Expression	0.0007	0.0001	4.1669	Mann-Whitney U	1.5229	0.6068	-	173	11.8796	-	360	7.8006
AGBL1	Median WTS(TPM) Expression	0	0	5.9947	Mann-Whitney U	1.8662	0.9001	-	173	0.203	-	360	0.1088
AGBL2	Median WTS(TPM) Expression	0.0082	0.002	2.6906	Mann-Whitney U	1.2971	0.3753	-	173	1.3468	-	360	1.0383
AGBL3	Median WTS(TPM) Expression	0.0215	0.0072	2.1407	Mann-Whitney U	1.2197	0.2866	-	173	2.053	-	360	1.6832
AGBL4	Median WTS(TPM) Expression	0	0	5.6992	Mann-Whitney U	1.6845	0.7523	-	173	2.4869	-	360	1.4764
AGBL5	Median WTS(TPM) Expression	0.0003	0	4.71	Mann-Whitney U	1.2126	0.2781	-	173	29.8342	-	360	24.6034
AGER	Median WTS(TPM) Expression	0.0001	0	5.5415	Mann-Whitney U	1.3886	0.4736	-	173	5.1644	-	360	3.7191
AGFG1	Median WTS(TPM) Expression	0.7689	0.6942	0.1585	Mann-Whitney U	1.0739	0.1028	-	173	66.0801	-	360	61.5344
AGFG2	Median WTS(TPM) Expression	0.002	0.0003	3.5016	Mann-Whitney U	1.3515	0.4346	-	173	13.6528	-	360	10.102
AGGF1	Median WTS(TPM) Expression	0.5098	0.4024	0.3953	Mann-Whitney U	1.1013	0.1392	-	173	12.9124	-	360	11.7245
AGK	Median WTS(TPM) Expression	0.0031	0.0006	3.2427	Mann-Whitney U	1.2836	0.3601	-	173	19.248	-	360	14.9958
AGL	Median WTS(TPM) Expression	0.1926	0.1166	0.9334	Mann-Whitney U	1.1455	0.1959	-	173	13.5741	-	360	11.8504
AGMAT	Median WTS(TPM) Expression	0.0442	0.0182	1.7397	Mann-Whitney U	1.3162	0.3963	-	173	0.7984	-	360	0.6066
AGMO	Median WTS(TPM) Expression	0.1267	0.0689	1.162	Mann-Whitney U	1.2478	0.3194	-	173	0.6777	-	360	0.5431
AGO1	Median WTS(TPM) Expression	0.0733	0.0347	1.4598	Mann-Whitney U	1.1335	0.1808	-	173	11.8975	-	360	10.496
AGO2	Median WTS(TPM) Expression	0.0844	0.0414	1.3831	Mann-Whitney U	1.1057	0.1449	-	173	103.17	-	360	93.3082
AGO3	Median WTS(TPM) Expression	0.011	0.003	2.5169	Mann-Whitney U	1.2493	0.3211	-	173	23.9089	-	360	19.1378
AGO4	Median WTS(TPM) Expression	0.0001	0	5.0665	Mann-Whitney U	1.4699	0.5557	-	173	22.2551	-	360	15.141
AGPAT1	Median WTS(TPM) Expression	0.2563	0.1668	0.7777	Mann-Whitney U	0.8943	-0.1612	-	173	10.623	-	360	11.8787
AGPAT2	Median WTS(TPM) Expression	0.5684	0.4642	0.3333	Mann-Whitney U	1.0435	0.0614	-	173	10.808	-	360	10.3576
AGPAT3	Median WTS(TPM) Expression	0.0043	0.0009	3.0592	Mann-Whitney U	1.2899	0.3673	-	173	29.6054	-	360	22.9518
AGPAT4	Median WTS(TPM) Expression	0.1698	0.0994	1.0028	Mann-Whitney U	1.0895	0.1236	-	173	2.4559	-	360	2.2542
AGPAT5	Median WTS(TPM) Expression	0.0034	0.0006	3.1994	Mann-Whitney U	1.2858	0.3627	-	173	18.8609	-	360	14.6686
AGPS	Median WTS(TPM) Expression	0.2147	0.1334	0.8748	Mann-Whitney U	1.1746	0.2322	-	173	4.8838	-	360	4.1579
AGR2	Median WTS(TPM) Expression	0.1574	0.0902	1.0447	Mann-Whitney U	0.5973	-0.7435	-	173	59.6858	-	360	99.9298
AGR3	Median WTS(TPM) Expression	0.1087	0.057	1.2444	Mann-Whitney U	0.711	-0.492	-	173	0.9827	-	360	1.3821
AGRN	Median WTS(TPM) Expression	0.0037	0.0007	3.1526	Mann-Whitney U	1.2491	0.3209	-	173	23.3331	-	360	18.6798
AGRP	Median WTS(TPM) Expression	0.0099	0.0026	2.5778	Mann-Whitney U	1.2995	0.3779	-	173	0.4655	-	360	0.3582
AGT	Median WTS(TPM) Expression	0.7481	0.6695	0.1742	Mann-Whitney U	1.0338	0.0479	-	173	1.4011	-	360	1.3554
AGTPBP1	Median WTS(TPM) Expression	0.4859	0.378	0.4225	Mann-Whitney U	1.0022	0.0031	-	173	15.5936	-	360	15.5601
AGTR1	Median WTS(TPM) Expression	0.2674	0.1762	0.7539	Mann-Whitney U	1.5154	0.5997	-	173	3.5232	-	360	2.3248
AGTR2	Median WTS(TPM) Expression	0.0028	0.0005	3.3172	Mann-Whitney U	2.4912	1.3168	-	173	0.0562	-	360	0.0226
AGTRAP	Median WTS(TPM) Expression	0.2587	0.1688	0.7727	Mann-Whitney U	0.9446	-0.0822	-	173	12.2413	-	360	12.9594
AGXT	Median WTS(TPM) Expression	0.0001	0	5.487	Mann-Whitney U	2.7576	1.4634	-	173	0.1225	-	360	0.0444
AGXT2	Median WTS(TPM) Expression	0.0003	0	4.727	Mann-Whitney U	1.8965	0.9234	-	173	0.1346	-	360	0.0709
AHCTF1	Median WTS(TPM) Expression	0.4138	0.3076	0.512	Mann-Whitney U	1.1825	0.2418	-	173	39.0841	-	360	33.0531
AHCTF1P1	Median WTS(TPM) Expression	0.0126	0.0036	2.4454	Mann-Whitney U	1.3939	0.4791	-	173	0.2251	-	360	0.1615
AHCY	Median WTS(TPM) Expression	0.0256	0.009	2.0435	Mann-Whitney U	1.17	0.2265	-	173	39.7123	-	360	33.9424
AHCYL1	Median WTS(TPM) Expression	0.8804	0.8356	0.078	Mann-Whitney U	1.0683	0.0954	-	173	65.5001	-	360	61.3107
AHCYL2	Median WTS(TPM) Expression	0.0264	0.0095	2.0245	Mann-Whitney U	1.209	0.2739	-	173	11.7044	-	360	9.6807
AHDC1	Median WTS(TPM) Expression	0.0083	0.0021	2.6788	Mann-Whitney U	1.134	0.1815	-	173	6.2964	-	360	5.5521
AHI1	Median WTS(TPM) Expression	0.0211	0.0071	2.1501	Mann-Whitney U	1.2623	0.3361	-	173	43.3044	-	360	34.3049
AHNAK	Median WTS(TPM) Expression	0.5018	0.3942	0.4043	Mann-Whitney U	0.975	-0.0365	-	173	200.561	-	360	205.696
AHNAK2	Median WTS(TPM) Expression	0.0881	0.0437	1.3594	Mann-Whitney U	1.2104	0.2755	-	173	4.0936	-	360	3.3819
AHR	Median WTS(TPM) Expression	0.893	0.8516	0.0698	Mann-Whitney U	0.995	-0.0072	-	173	36.5646	-	360	36.7472
AHRR	Median WTS(TPM) Expression	0.0014	0.0002	3.7043	Mann-Whitney U	1.3431	0.4255	-	173	1.6125	-	360	1.2006
AHSA1	Median WTS(TPM) Expression	0.7319	0.65	0.1871	Mann-Whitney U	0.9925	-0.0109	-	173	113.625	-	360	114.487
AHSA2	Median WTS(TPM) Expression	0	0	6.0293	Mann-Whitney U	1.5116	0.5961	-	173	42.8436	-	360	28.3432
AHSG	Median WTS(TPM) Expression	0.005	0.0011	2.9723	Mann-Whitney U	2.0659	1.0468	-	173	0.0596	-	360	0.0288
AHSP	Median WTS(TPM) Expression	0.5844	0.4815	0.3174	Mann-Whitney U	null	null	-	173	0	-	360	0
AICDA	Median WTS(TPM) Expression	0.0489	0.0207	1.6838	Mann-Whitney U	1.5983	0.6766	-	173	0.093	-	360	0.0582
AIDA	Median WTS(TPM) Expression	0.068	0.0315	1.5011	Mann-Whitney U	0.8342	-0.2616	-	173	11.3055	-	360	13.5532
AIF1	Median WTS(TPM) Expression	0.1645	0.0954	1.0207	Mann-Whitney U	0.8911	-0.1663	-	173	5.5448	-	360	6.2225
AIF1L	Median WTS(TPM) Expression	0.4862	0.3784	0.4221	Mann-Whitney U	1.1522	0.2044	-	173	7.0451	-	360	6.1145
AIFM1	Median WTS(TPM) Expression	0.8957	0.8549	0.0681	Mann-Whitney U	1.0967	0.1332	-	173	24.1388	-	360	22.01
AIFM2	Median WTS(TPM) Expression	0.1017	0.0524	1.2807	Mann-Whitney U	1.2426	0.3133	-	173	4.047	-	360	3.2569
AIFM3	Median WTS(TPM) Expression	0.001	0.0001	3.9151	Mann-Whitney U	1.4629	0.5488	-	173	0.3545	-	360	0.2423
AIG1	Median WTS(TPM) Expression	0.1926	0.1166	0.9334	Mann-Whitney U	1.088	0.1216	-	173	24.1349	-	360	22.1838
AIM1	Median WTS(TPM) Expression	0.3232	0.224	0.6498	Mann-Whitney U	1.1679	0.2239	-	173	24.5651	-	360	21.0342
AIM2	Median WTS(TPM) Expression	0.781	0.7087	0.1495	Mann-Whitney U	1.0173	0.0247	-	173	1.1169	-	360	1.098
AIMP1	Median WTS(TPM) Expression	0.6391	0.5431	0.2652	Mann-Whitney U	1.0611	0.0855	-	173	22.2858	-	360	21.0029
AIMP2	Median WTS(TPM) Expression	0.9305	0.9018	0.0449	Mann-Whitney U	0.9896	-0.0151	-	173	21.0617	-	360	21.2828
AIP	Median WTS(TPM) Expression	0.0018	0.0003	3.5794	Mann-Whitney U	1.2652	0.3394	-	173	12.6067	-	360	9.964
AIPL1	Median WTS(TPM) Expression	0.2858	0.1914	0.718	Mann-Whitney U	1.3031	0.382	-	173	0.0433	-	360	0.0332
AIRE	Median WTS(TPM) Expression	0	0	6.2611	Mann-Whitney U	1.7536	0.8103	-	173	0.0598	-	360	0.0341
AJAP1	Median WTS(TPM) Expression	0.0329	0.0125	1.9035	Mann-Whitney U	1.3671	0.4512	-	173	0.2226	-	360	0.1628
AJM1	Median WTS(TPM) Expression	0.0025	0.0004	3.3862	Mann-Whitney U	1.2032	0.2668	-	173	7.9898	-	360	6.6406
AJUBA	Median WTS(TPM) Expression	0.1361	0.0754	1.1229	Mann-Whitney U	1.155	0.2079	-	173	3.6803	-	360	3.1865
AK1	Median WTS(TPM) Expression	0.7224	0.6392	0.1944	Mann-Whitney U	0.9582	-0.0616	-	173	11.6714	-	360	12.181
AK2	Median WTS(TPM) Expression	0.3615	0.2579	0.5886	Mann-Whitney U	1.1187	0.1618	-	173	72.062	-	360	64.4161
AK3	Median WTS(TPM) Expression	0.132	0.0725	1.1395	Mann-Whitney U	1.125	0.1699	-	173	30.8029	-	360	27.3806
AK4	Median WTS(TPM) Expression	0.5258	0.419	0.3778	Mann-Whitney U	1.1686	0.2247	-	173	15.771	-	360	13.4962
AK5	Median WTS(TPM) Expression	0.03	0.0111	1.9538	Mann-Whitney U	1.5271	0.6108	-	173	7.3092	-	360	4.7863
AK7	Median WTS(TPM) Expression	0.1392	0.0774	1.111	Mann-Whitney U	1.2055	0.2697	-	173	0.7164	-	360	0.5943
AK8	Median WTS(TPM) Expression	0.1624	0.0938	1.0277	Mann-Whitney U	1.0972	0.1338	-	173	1.3784	-	360	1.2564
AK9	Median WTS(TPM) Expression	0.0001	0	5.1715	Mann-Whitney U	1.3354	0.4173	-	173	7.8843	-	360	5.9039
AKAIN1	Median WTS(TPM) Expression	0.0001	0	5.1832	Mann-Whitney U	null	15.8713	-	173	0.0118	-	360	0
AKAP1	Median WTS(TPM) Expression	0.1047	0.0544	1.2645	Mann-Whitney U	1.1556	0.2087	-	173	43.9062	-	360	37.994
AKAP10	Median WTS(TPM) Expression	0.0642	0.0293	1.5326	Mann-Whitney U	1.1943	0.2562	-	173	28.8511	-	360	24.1571
AKAP11	Median WTS(TPM) Expression	0.2539	0.1648	0.783	Mann-Whitney U	1.1071	0.1468	-	173	12.6505	-	360	11.4264
AKAP12	Median WTS(TPM) Expression	0.0039	0.0008	3.1232	Mann-Whitney U	1.3819	0.4667	-	173	8.3614	-	360	6.0506
AKAP13	Median WTS(TPM) Expression	0.0023	0.0004	3.4198	Mann-Whitney U	1.257	0.33	-	173	101.679	-	360	80.8916
AKAP14	Median WTS(TPM) Expression	0.1991	0.1214	0.9158	Mann-Whitney U	1.2441	0.3151	-	173	0.2873	-	360	0.2309
AKAP17A	Median WTS(TPM) Expression	0.0001	0	5.6015	Mann-Whitney U	1.3643	0.4481	-	173	23.9292	-	360	17.5401
AKAP2	Median WTS(TPM) Expression	0.3647	0.2609	0.5835	Mann-Whitney U	1.156	0.2091	-	173	19.0572	-	360	16.4861
AKAP3	Median WTS(TPM) Expression	0.0159	0.0049	2.3103	Mann-Whitney U	1.5283	0.6119	-	173	1.0018	-	360	0.6555
AKAP4	Median WTS(TPM) Expression	0.005	0.0011	2.9676	Mann-Whitney U	1.761	0.8164	-	173	0.1205	-	360	0.0684
AKAP5	Median WTS(TPM) Expression	0.4451	0.3382	0.4709	Mann-Whitney U	1.0361	0.0511	-	173	2.5646	-	360	2.4753
AKAP6	Median WTS(TPM) Expression	0.0645	0.0295	1.53	Mann-Whitney U	1.1966	0.2589	-	173	2.9358	-	360	2.4535
AKAP7	Median WTS(TPM) Expression	0.0045	0.0009	3.0293	Mann-Whitney U	1.3759	0.4604	-	173	8.4757	-	360	6.1602
AKAP8	Median WTS(TPM) Expression	0	0	6.0107	Mann-Whitney U	1.3666	0.4506	-	173	10.5684	-	360	7.7335
AKAP8L	Median WTS(TPM) Expression	0.0272	0.0098	2.0086	Mann-Whitney U	1.1999	0.2629	-	173	27.2865	-	360	22.7407
AKAP9	Median WTS(TPM) Expression	0.0003	0	4.717	Mann-Whitney U	1.4397	0.5258	-	173	54.6041	-	360	37.9262
AKIP1	Median WTS(TPM) Expression	0.7309	0.6487	0.188	Mann-Whitney U	1.122	0.1661	-	173	8.3647	-	360	7.4552
AKIRIN1	Median WTS(TPM) Expression	0.0098	0.0026	2.5851	Mann-Whitney U	0.8908	-0.1668	-	173	9.1353	-	360	10.2552
AKIRIN2	Median WTS(TPM) Expression	0.1392	0.0774	1.111	Mann-Whitney U	0.9695	-0.0446	-	173	5.4519	-	360	5.6232
AKNA	Median WTS(TPM) Expression	0.0187	0.006	2.2195	Mann-Whitney U	1.1921	0.2535	-	173	8.8512	-	360	7.4248
AKNAD1	Median WTS(TPM) Expression	0.0178	0.0057	2.2467	Mann-Whitney U	1.2067	0.2711	-	173	0.2765	-	360	0.2292
AKR1A1	Median WTS(TPM) Expression	0.0263	0.0094	2.0275	Mann-Whitney U	1.2177	0.2841	-	173	46.4984	-	360	38.1868
AKR1B1	Median WTS(TPM) Expression	0.3443	0.2426	0.6152	Mann-Whitney U	1.0606	0.0849	-	173	6.3277	-	360	5.966
AKR1B10	Median WTS(TPM) Expression	0.0141	0.0042	2.3794	Mann-Whitney U	1.6823	0.7504	-	173	0.1662	-	360	0.0988
AKR1B15	Median WTS(TPM) Expression	0.1428	0.0799	1.0972	Mann-Whitney U	1.2097	0.2747	-	173	0.742	-	360	0.6134
AKR1C1	Median WTS(TPM) Expression	0.0184	0.0059	2.2283	Mann-Whitney U	1.5898	0.6688	-	173	5.7746	-	360	3.6324
AKR1C2	Median WTS(TPM) Expression	0.1185	0.0634	1.198	Mann-Whitney U	1.4527	0.5387	-	173	1.8748	-	360	1.2906
AKR1C3	Median WTS(TPM) Expression	0.2065	0.127	0.8962	Mann-Whitney U	1.2571	0.3301	-	173	4.8378	-	360	3.8485
AKR1C4	Median WTS(TPM) Expression	0.0135	0.004	2.4028	Mann-Whitney U	1.5556	0.6375	-	173	0.1866	-	360	0.12
AKR1D1	Median WTS(TPM) Expression	0.0001	0	5.3777	Mann-Whitney U	2.7787	1.4744	-	173	0.2578	-	360	0.0928
AKR1E2	Median WTS(TPM) Expression	0.44	0.333	0.4775	Mann-Whitney U	1.0811	0.1124	-	173	2.1465	-	360	1.9855
AKR7A2	Median WTS(TPM) Expression	0.965	0.9495	0.0225	Mann-Whitney U	1.0503	0.0708	-	173	24.6374	-	360	23.4578
AKR7A3	Median WTS(TPM) Expression	0	0	7.8228	Mann-Whitney U	1.5983	0.6765	-	173	1.4766	-	360	0.9239
AKR7L	Median WTS(TPM) Expression	0	0	7.2444	Mann-Whitney U	1.3897	0.4747	-	173	1.1002	-	360	0.7917
AKT1	Median WTS(TPM) Expression	0.1445	0.0811	1.0907	Mann-Whitney U	1.1017	0.1397	-	173	86.1825	-	360	78.2269
AKT1S1	Median WTS(TPM) Expression	0.227	0.1431	0.8442	Mann-Whitney U	1.126	0.1712	-	173	8.2963	-	360	7.3679
AKT2	Median WTS(TPM) Expression	0.0118	0.0033	2.478	Mann-Whitney U	1.1635	0.2184	-	173	99.5333	-	360	85.5489
AKT3	Median WTS(TPM) Expression	0.2193	0.137	0.8632	Mann-Whitney U	1.1318	0.1787	-	173	110.987	-	360	98.0583
AKTIP	Median WTS(TPM) Expression	0.4219	0.3154	0.5012	Mann-Whitney U	1.0436	0.0615	-	173	22.7204	-	360	21.772
ALAD	Median WTS(TPM) Expression	0.0792	0.0381	1.4185	Mann-Whitney U	1.177	0.2351	-	173	12.2782	-	360	10.4316
ALAS1	Median WTS(TPM) Expression	0.147	0.0828	1.0818	Mann-Whitney U	1.1045	0.1434	-	173	18.1568	-	360	16.4389
ALAS2	Median WTS(TPM) Expression	0.7696	0.6951	0.158	Mann-Whitney U	1.0477	0.0672	-	173	0.8865	-	360	0.8462
ALB	Median WTS(TPM) Expression	0.0008	0.0001	4.0839	Mann-Whitney U	2.746	1.4574	-	173	3.1434	-	360	1.1447
ALCAM	Median WTS(TPM) Expression	0.8242	0.7623	0.1179	Mann-Whitney U	1.0021	0.0031	-	173	77.6128	-	360	77.4472
ALDH16A1	Median WTS(TPM) Expression	0.6875	0.5981	0.2232	Mann-Whitney U	1.0364	0.0516	-	173	2.9344	-	360	2.8313
ALDH18A1	Median WTS(TPM) Expression	0.4825	0.3745	0.4266	Mann-Whitney U	1.0569	0.0798	-	173	88.9655	-	360	84.1773
ALDH1A1	Median WTS(TPM) Expression	0.1493	0.0845	1.0732	Mann-Whitney U	1.2892	0.3665	-	173	15.0144	-	360	11.6459
ALDH1A2	Median WTS(TPM) Expression	0.0873	0.0432	1.3643	Mann-Whitney U	1.2517	0.3239	-	173	1.6534	-	360	1.3209
ALDH1A3	Median WTS(TPM) Expression	0.9664	0.9514	0.0216	Mann-Whitney U	0.9207	-0.1192	-	173	32.158	-	360	34.9283
ALDH1B1	Median WTS(TPM) Expression	0.0714	0.0336	1.4737	Mann-Whitney U	1.1217	0.1657	-	173	4.0516	-	360	3.612
ALDH1L1	Median WTS(TPM) Expression	0.0019	0.0003	3.5389	Mann-Whitney U	1.6461	0.719	-	173	3.2732	-	360	1.9884
ALDH1L2	Median WTS(TPM) Expression	0.8211	0.7582	0.1202	Mann-Whitney U	0.8506	-0.2334	-	173	6.7969	-	360	7.9904
ALDH2	Median WTS(TPM) Expression	0.8716	0.8234	0.0844	Mann-Whitney U	1.0595	0.0833	-	173	12.3453	-	360	11.6523
ALDH3A1	Median WTS(TPM) Expression	0.0217	0.0073	2.1345	Mann-Whitney U	1.4201	0.506	-	173	0.2016	-	360	0.142
ALDH3A2	Median WTS(TPM) Expression	0.328	0.2282	0.6417	Mann-Whitney U	1.095	0.1309	-	173	36.4283	-	360	33.2689
ALDH3B1	Median WTS(TPM) Expression	0.6026	0.5024	0.2989	Mann-Whitney U	1.0766	0.1065	-	173	2.6751	-	360	2.4846
ALDH3B2	Median WTS(TPM) Expression	0.0817	0.0397	1.4014	Mann-Whitney U	1.3337	0.4154	-	173	5.1913	-	360	3.8924
ALDH4A1	Median WTS(TPM) Expression	0.1835	0.1097	0.9599	Mann-Whitney U	1.1911	0.2523	-	173	7.2459	-	360	6.0834
ALDH5A1	Median WTS(TPM) Expression	0.0083	0.0021	2.6797	Mann-Whitney U	1.3112	0.3909	-	173	9.8308	-	360	7.4975
ALDH6A1	Median WTS(TPM) Expression	0.0861	0.0424	1.3725	Mann-Whitney U	1.1704	0.2271	-	173	33.4511	-	360	28.5798
ALDH7A1	Median WTS(TPM) Expression	0.0048	0.001	2.9912	Mann-Whitney U	1.3216	0.4022	-	173	35.4152	-	360	26.798
ALDH8A1	Median WTS(TPM) Expression	0	0	6.4465	Mann-Whitney U	2.0027	1.002	-	173	2.0048	-	360	1.001
ALDH9A1	Median WTS(TPM) Expression	0.4052	0.2994	0.5237	Mann-Whitney U	0.9307	-0.1037	-	173	40.6297	-	360	43.6566
ALDOA	Median WTS(TPM) Expression	0.032	0.0121	1.9189	Mann-Whitney U	0.8305	-0.268	-	173	244.214	-	360	294.058
ALDOB	Median WTS(TPM) Expression	0.0108	0.0029	2.5302	Mann-Whitney U	1.879	0.9099	-	173	0.0801	-	360	0.0426
ALDOC	Median WTS(TPM) Expression	0.9967	0.995	0.0022	Mann-Whitney U	1.1012	0.1391	-	173	6.3782	-	360	5.7918
ALG1	Median WTS(TPM) Expression	0.6243	0.5269	0.2783	Mann-Whitney U	0.9969	-0.0045	-	173	5.5447	-	360	5.562
ALG10	Median WTS(TPM) Expression	0.7369	0.656	0.1831	Mann-Whitney U	1.0566	0.0794	-	173	21.546	-	360	20.3918
ALG10B	Median WTS(TPM) Expression	0.4487	0.3418	0.4662	Mann-Whitney U	1.0968	0.1333	-	173	14.2693	-	360	13.0103
ALG11	Median WTS(TPM) Expression	0.386	0.2813	0.5508	Mann-Whitney U	1.0421	0.0594	-	173	10.4062	-	360	9.9862
ALG12	Median WTS(TPM) Expression	0.0117	0.0033	2.4831	Mann-Whitney U	1.2717	0.3468	-	173	10.0729	-	360	7.9206
ALG13	Median WTS(TPM) Expression	0.0623	0.0282	1.5492	Mann-Whitney U	1.1248	0.1697	-	173	120.402	-	360	107.044
ALG14	Median WTS(TPM) Expression	0.4144	0.3082	0.5112	Mann-Whitney U	1.1022	0.1404	-	173	10.1135	-	360	9.1758
ALG1L	Median WTS(TPM) Expression	0.2409	0.1543	0.8117	Mann-Whitney U	0.8323	-0.2647	-	173	0.2397	-	360	0.288
ALG1L2	Median WTS(TPM) Expression	0.1697	0.0992	1.0034	Mann-Whitney U	1.0905	0.125	-	173	0.6486	-	360	0.5948
ALG1L9P	Median WTS(TPM) Expression	0.2223	0.1394	0.8558	Mann-Whitney U	null	null	-	173	0	-	360	0
ALG2	Median WTS(TPM) Expression	0.8289	0.7678	0.1147	Mann-Whitney U	0.976	-0.035	-	173	22.5226	-	360	23.0762
ALG3	Median WTS(TPM) Expression	0.7677	0.6929	0.1593	Mann-Whitney U	0.9727	-0.04	-	173	31.9608	-	360	32.8592
ALG5	Median WTS(TPM) Expression	0.6921	0.6036	0.2193	Mann-Whitney U	0.9912	-0.0127	-	173	19.2017	-	360	19.3719
ALG6	Median WTS(TPM) Expression	0.9039	0.8657	0.0626	Mann-Whitney U	0.9828	-0.0251	-	173	9.3884	-	360	9.5531
ALG8	Median WTS(TPM) Expression	0.7428	0.6634	0.1782	Mann-Whitney U	1.0266	0.0379	-	173	30.2404	-	360	29.456
ALG9	Median WTS(TPM) Expression	0.0619	0.028	1.5532	Mann-Whitney U	1.1416	0.191	-	173	30.4674	-	360	26.6892
ALK	Median WTS(TPM) Expression	0.0019	0.0003	3.5268	Mann-Whitney U	1.5926	0.6714	-	173	0.4631	-	360	0.2908
ALKAL2	Median WTS(TPM) Expression	0.0002	0	5.0204	Mann-Whitney U	1.6205	0.6964	-	173	0.5901	-	360	0.3642
ALKBH1	Median WTS(TPM) Expression	0.0189	0.0061	2.2124	Mann-Whitney U	1.0967	0.1331	-	173	4.5904	-	360	4.1858
ALKBH2	Median WTS(TPM) Expression	0.0004	0	4.4512	Mann-Whitney U	1.3724	0.4567	-	173	4.9226	-	360	3.5868
ALKBH3	Median WTS(TPM) Expression	0.047	0.0197	1.7057	Mann-Whitney U	1.1984	0.2611	-	173	21.3962	-	360	17.8547
ALKBH4	Median WTS(TPM) Expression	0.0112	0.0031	2.5067	Mann-Whitney U	1.1577	0.2112	-	173	4.6505	-	360	4.0171
ALKBH5	Median WTS(TPM) Expression	0.955	0.9361	0.0287	Mann-Whitney U	1.0033	0.0048	-	173	10.5378	-	360	10.5029
ALKBH6	Median WTS(TPM) Expression	0.034	0.013	1.885	Mann-Whitney U	1.1116	0.1526	-	173	5.5002	-	360	4.948
ALKBH7	Median WTS(TPM) Expression	0.1651	0.0958	1.0185	Mann-Whitney U	1.154	0.2067	-	173	6.5223	-	360	5.6517
ALKBH8	Median WTS(TPM) Expression	0.014	0.0041	2.3831	Mann-Whitney U	1.2709	0.3458	-	173	5.99	-	360	4.7133
ALLC	Median WTS(TPM) Expression	0.0001	0	5.5905	Mann-Whitney U	2.0366	1.0262	-	173	0.2001	-	360	0.0982
ALMS1	Median WTS(TPM) Expression	0.188	0.1131	0.9464	Mann-Whitney U	1.1882	0.2487	-	173	37.3985	-	360	31.4756
ALOX12	Median WTS(TPM) Expression	0.0016	0.0002	3.6549	Mann-Whitney U	1.2819	0.3582	-	173	3.1475	-	360	2.4554
ALOX12B	Median WTS(TPM) Expression	0.2482	0.1601	0.7956	Mann-Whitney U	1.2142	0.28	-	173	0.6995	-	360	0.5761
ALOX15	Median WTS(TPM) Expression	0.5107	0.4034	0.3943	Mann-Whitney U	1.0613	0.0858	-	173	1.8044	-	360	1.7002
ALOX15B	Median WTS(TPM) Expression	0.8242	0.7623	0.1179	Mann-Whitney U	1.2901	0.3674	-	173	0.6266	-	360	0.4857
ALOX5	Median WTS(TPM) Expression	0.8484	0.7936	0.1004	Mann-Whitney U	0.9593	-0.0599	-	173	5.7798	-	360	6.025
ALOX5AP	Median WTS(TPM) Expression	0.0043	0.0009	3.0583	Mann-Whitney U	0.6752	-0.5666	-	173	4.0097	-	360	5.9386
ALOXE3	Median WTS(TPM) Expression	0.2044	0.1253	0.9019	Mann-Whitney U	1.0125	0.0179	-	173	0.1617	-	360	0.1597
ALPG	Median WTS(TPM) Expression	0.0046	0.001	3.0183	Mann-Whitney U	1.8137	0.8589	-	173	0.0556	-	360	0.0306
ALPI	Median WTS(TPM) Expression	0.0332	0.0126	1.8992	Mann-Whitney U	1.6986	0.7644	-	173	0.0547	-	360	0.0322
ALPK1	Median WTS(TPM) Expression	0.5339	0.4277	0.3689	Mann-Whitney U	1.0979	0.1347	-	173	4.6719	-	360	4.2555
ALPK2	Median WTS(TPM) Expression	0.0344	0.0132	1.8792	Mann-Whitney U	1.1996	0.2626	-	173	0.8039	-	360	0.6702
ALPK3	Median WTS(TPM) Expression	0.0016	0.0002	3.6416	Mann-Whitney U	1.4181	0.504	-	173	1.53	-	360	1.0788
ALPL	Median WTS(TPM) Expression	0.5975	0.4967	0.3039	Mann-Whitney U	0.9886	-0.0166	-	173	2.8491	-	360	2.882
ALPP	Median WTS(TPM) Expression	0.0004	0	4.5371	Mann-Whitney U	2.1466	1.1021	-	173	0.1802	-	360	0.0839
ALS2	Median WTS(TPM) Expression	0.0025	0.0004	3.3802	Mann-Whitney U	1.1763	0.2342	-	173	40.1954	-	360	34.1714
ALS2CL	Median WTS(TPM) Expression	0.0443	0.0183	1.7379	Mann-Whitney U	1.3675	0.4516	-	173	1.2684	-	360	0.9275
ALS2CR12	Median WTS(TPM) Expression	0.095	0.0481	1.3182	Mann-Whitney U	1.1469	0.1978	-	173	1.5732	-	360	1.3717
ALX1	Median WTS(TPM) Expression	0.2621	0.1717	0.7653	Mann-Whitney U	1.3223	0.4031	-	173	0.2408	-	360	0.1821
ALX3	Median WTS(TPM) Expression	0.0041	0.0008	3.0852	Mann-Whitney U	1.7934	0.8427	-	173	0.1428	-	360	0.0796
ALX4	Median WTS(TPM) Expression	0.0906	0.0453	1.3438	Mann-Whitney U	1.286	0.3629	-	173	0.1692	-	360	0.1316
ALYREF	Median WTS(TPM) Expression	0.4592	0.352	0.4535	Mann-Whitney U	0.9329	-0.1002	-	173	30.2539	-	360	32.4309
AMACR	Median WTS(TPM) Expression	0.0216	0.0073	2.1376	Mann-Whitney U	1.6435	0.7167	-	173	137.069	-	360	83.4025
AMBN	Median WTS(TPM) Expression	0.0074	0.0018	2.7463	Mann-Whitney U	null	15.8713	-	173	0.0287	-	360	0
AMBP	Median WTS(TPM) Expression	0	0	5.942	Mann-Whitney U	2.2186	1.1497	-	173	0.9658	-	360	0.4353
AMBRA1	Median WTS(TPM) Expression	0.0059	0.0013	2.8757	Mann-Whitney U	1.1162	0.1586	-	173	14.0585	-	360	12.5954
AMD1	Median WTS(TPM) Expression	0.3165	0.2181	0.6614	Mann-Whitney U	1.1035	0.1421	-	173	71.7963	-	360	65.0633
AMDHD1	Median WTS(TPM) Expression	0	0	7.498	Mann-Whitney U	1.4803	0.5659	-	173	1.1552	-	360	0.7803
AMDHD2	Median WTS(TPM) Expression	0	0	5.9683	Mann-Whitney U	1.306	0.3851	-	173	10.8967	-	360	8.3437
AMELX	Median WTS(TPM) Expression	0	0	9.7915	Mann-Whitney U	2.0727	1.0515	-	173	3.4292	-	360	1.6545
AMELY	Median WTS(TPM) Expression	0.0134	0.0039	2.4069	Mann-Whitney U	1.4798	0.5654	-	173	0.3455	-	360	0.2335
AMER1	Median WTS(TPM) Expression	0.0213	0.0072	2.1454	Mann-Whitney U	1.1655	0.2209	-	173	8.2554	-	360	7.0833
AMER2	Median WTS(TPM) Expression	0.0003	0	4.7072	Mann-Whitney U	2.0606	1.0431	-	173	0.0969	-	360	0.047
AMER3	Median WTS(TPM) Expression	0.0087	0.0022	2.6566	Mann-Whitney U	2.1406	1.098	-	173	0.1203	-	360	0.0562
AMFR	Median WTS(TPM) Expression	0.4472	0.3403	0.4681	Mann-Whitney U	1.0307	0.0436	-	173	77.2609	-	360	74.9622
AMH	Median WTS(TPM) Expression	0.0004	0	4.3957	Mann-Whitney U	1.5978	0.6761	-	173	1.8259	-	360	1.1427
AMHR2	Median WTS(TPM) Expression	0.0088	0.0023	2.6462	Mann-Whitney U	1.4345	0.5205	-	173	0.5427	-	360	0.3784
AMIGO1	Median WTS(TPM) Expression	0.0037	0.0007	3.1469	Mann-Whitney U	1.279	0.355	-	173	4.4709	-	360	3.4956
AMIGO2	Median WTS(TPM) Expression	0.811	0.7454	0.1276	Mann-Whitney U	1.0008	0.0012	-	173	4.6719	-	360	4.6682
AMIGO3	Median WTS(TPM) Expression	0.0048	0.001	2.9996	Mann-Whitney U	1.2029	0.2665	-	173	4.565	-	360	3.795
AMMECR1	Median WTS(TPM) Expression	0.9854	0.9792	0.0091	Mann-Whitney U	0.9369	-0.094	-	173	8.3028	-	360	8.862
AMMECR1L	Median WTS(TPM) Expression	0.0394	0.0157	1.8039	Mann-Whitney U	1.1833	0.2428	-	173	3.2855	-	360	2.7765
AMN	Median WTS(TPM) Expression	0	0	7.6584	Mann-Whitney U	2.45	1.2928	-	173	0.6005	-	360	0.2451
AMN1	Median WTS(TPM) Expression	0.1848	0.1107	0.9559	Mann-Whitney U	1.1678	0.2238	-	173	10.0917	-	360	8.6416
AMOT	Median WTS(TPM) Expression	0.5041	0.3965	0.4017	Mann-Whitney U	1.1154	0.1576	-	173	6.9838	-	360	6.2611
AMOTL1	Median WTS(TPM) Expression	0.0013	0.0002	3.751	Mann-Whitney U	1.4654	0.5513	-	173	22.746	-	360	15.5218
AMOTL2	Median WTS(TPM) Expression	0.0072	0.0017	2.7617	Mann-Whitney U	1.4025	0.488	-	173	5.6976	-	360	4.0624
AMPD1	Median WTS(TPM) Expression	0.0631	0.0287	1.5426	Mann-Whitney U	1.2522	0.3244	-	173	0.4091	-	360	0.3267
AMPD2	Median WTS(TPM) Expression	0.0001	0	5.4806	Mann-Whitney U	1.3725	0.4568	-	173	20.385	-	360	14.8526
AMPD3	Median WTS(TPM) Expression	0.5027	0.3952	0.4032	Mann-Whitney U	0.8943	-0.1612	-	173	10.2059	-	360	11.4126
AMPH	Median WTS(TPM) Expression	0.0189	0.0061	2.212	Mann-Whitney U	1.3783	0.4629	-	173	0.4515	-	360	0.3275
AMT	Median WTS(TPM) Expression	0	0	6.171	Mann-Whitney U	1.3962	0.4816	-	173	24.6941	-	360	17.6861
AMTN	Median WTS(TPM) Expression	0.8546	0.8015	0.0961	Mann-Whitney U	0.9395	-0.09	-	173	0.1224	-	360	0.1303
AMY1A	Median WTS(TPM) Expression	0.3426	0.2408	0.6183	Mann-Whitney U	1.0863	0.1194	-	173	0.2848	-	360	0.2621
AMY2A	Median WTS(TPM) Expression	0.0003	0	4.7151	Mann-Whitney U	2.5842	1.3697	-	173	0.2743	-	360	0.1061
AMY2B	Median WTS(TPM) Expression	0.0073	0.0018	2.7563	Mann-Whitney U	1.2984	0.3767	-	173	9.7745	-	360	7.5281
AMYP1	Median WTS(TPM) Expression	0.814	0.7493	0.1254	Mann-Whitney U	null	null	-	173	0	-	360	0
AMZ1	Median WTS(TPM) Expression	0	0	6.8568	Mann-Whitney U	1.4268	0.5128	-	173	2.5793	-	360	1.8077
AMZ2	Median WTS(TPM) Expression	0.7447	0.6656	0.1768	Mann-Whitney U	1.0122	0.0175	-	173	36.5413	-	360	36.1012
AMZ2P1	Median WTS(TPM) Expression	0.0979	0.0499	1.3017	Mann-Whitney U	1.1956	0.2578	-	173	2.311	-	360	1.9328
ANAPC1	Median WTS(TPM) Expression	0.0083	0.0021	2.684	Mann-Whitney U	1.2412	0.3117	-	173	17.5616	-	360	14.149
ANAPC10	Median WTS(TPM) Expression	0.7418	0.6621	0.1791	Mann-Whitney U	1.0624	0.0873	-	173	16.0946	-	360	15.1492
ANAPC11	Median WTS(TPM) Expression	0.4337	0.3266	0.4859	Mann-Whitney U	0.9513	-0.072	-	173	10.6533	-	360	11.1986
ANAPC13	Median WTS(TPM) Expression	0.5122	0.4049	0.3926	Mann-Whitney U	0.9328	-0.1004	-	173	18.1445	-	360	19.4526
ANAPC15	Median WTS(TPM) Expression	0.4105	0.3045	0.5164	Mann-Whitney U	1.0953	0.1313	-	173	14.2491	-	360	13.0094
ANAPC16	Median WTS(TPM) Expression	0.007	0.0017	2.7786	Mann-Whitney U	0.8297	-0.2693	-	173	9.5493	-	360	11.5092
ANAPC1P1	Median WTS(TPM) Expression	0.0666	0.0308	1.5121	Mann-Whitney U	1.1728	0.23	-	173	0.1348	-	360	0.115
ANAPC2	Median WTS(TPM) Expression	0.0001	0	5.1091	Mann-Whitney U	1.3403	0.4226	-	173	18.1678	-	360	13.5546
ANAPC4	Median WTS(TPM) Expression	0.095	0.048	1.3185	Mann-Whitney U	1.1439	0.1939	-	173	18.3311	-	360	16.0252
ANAPC5	Median WTS(TPM) Expression	0.0238	0.0083	2.0818	Mann-Whitney U	1.1537	0.2062	-	173	75.527	-	360	65.4662
ANAPC7	Median WTS(TPM) Expression	0.4797	0.3719	0.4296	Mann-Whitney U	1.0988	0.136	-	173	54.334	-	360	49.4477
ANG	Median WTS(TPM) Expression	0.3033	0.2064	0.6853	Mann-Whitney U	1.0858	0.1188	-	173	5.9342	-	360	5.4653
ANGEL1	Median WTS(TPM) Expression	0.0107	0.0029	2.5338	Mann-Whitney U	1.1117	0.1528	-	173	8.5568	-	360	7.6968
ANGEL2	Median WTS(TPM) Expression	0.1126	0.0596	1.2251	Mann-Whitney U	1.123	0.1674	-	173	43.5639	-	360	38.7922
ANGPT1	Median WTS(TPM) Expression	0.4415	0.3345	0.4755	Mann-Whitney U	0.9459	-0.0803	-	173	2.3407	-	360	2.4747
ANGPT2	Median WTS(TPM) Expression	0.3909	0.2859	0.5438	Mann-Whitney U	0.9323	-0.1011	-	173	10.0569	-	360	10.7866
ANGPT4	Median WTS(TPM) Expression	0.0021	0.0003	3.4687	Mann-Whitney U	1.6801	0.7486	-	173	0.1246	-	360	0.0742
ANGPTL1	Median WTS(TPM) Expression	0.3592	0.2559	0.592	Mann-Whitney U	1.1803	0.2392	-	173	11.293	-	360	9.5676
ANGPTL2	Median WTS(TPM) Expression	0.955	0.9361	0.0287	Mann-Whitney U	1.0615	0.0861	-	173	4.0226	-	360	3.7896
ANGPTL3	Median WTS(TPM) Expression	0.0001	0	5.3262	Mann-Whitney U	1.6858	0.7534	-	173	16.5304	-	360	9.8058
ANGPTL4	Median WTS(TPM) Expression	0.1432	0.0803	1.0952	Mann-Whitney U	1.1595	0.2135	-	173	3.3278	-	360	2.8701
ANGPTL5	Median WTS(TPM) Expression	0.0215	0.0072	2.1402	Mann-Whitney U	1.195	0.257	-	173	0.1034	-	360	0.0866
ANGPTL6	Median WTS(TPM) Expression	0.0007	0.0001	4.1696	Mann-Whitney U	1.3911	0.4762	-	173	0.4999	-	360	0.3594
ANGPTL7	Median WTS(TPM) Expression	0.0211	0.0071	2.1517	Mann-Whitney U	1.3201	0.4006	-	173	1.2461	-	360	0.944
ANGPTL8	Median WTS(TPM) Expression	0	0	5.9442	Mann-Whitney U	1.6982	0.764	-	173	0.7329	-	360	0.4316
ANHX	Median WTS(TPM) Expression	0.003	0.0005	3.272	Mann-Whitney U	null	null	-	173	0	-	360	0
ANK1	Median WTS(TPM) Expression	0.7745	0.7009	0.1544	Mann-Whitney U	0.9834	-0.0241	-	173	0.6683	-	360	0.6796
ANK2	Median WTS(TPM) Expression	0.5737	0.4701	0.3278	Mann-Whitney U	1.1463	0.197	-	173	5.6264	-	360	4.9084
ANK3	Median WTS(TPM) Expression	0.0003	0	4.6123	Mann-Whitney U	1.3966	0.482	-	173	62.0414	-	360	44.4222
ANKAR	Median WTS(TPM) Expression	0.0421	0.0171	1.7661	Mann-Whitney U	1.1919	0.2532	-	173	10.5033	-	360	8.8124
ANKDD1A	Median WTS(TPM) Expression	0.0003	0	4.5397	Mann-Whitney U	1.4945	0.5797	-	173	2.1961	-	360	1.4695
ANKDD1B	Median WTS(TPM) Expression	0.005	0.0011	2.9769	Mann-Whitney U	1.3465	0.4292	-	173	0.2565	-	360	0.1905
ANKEF1	Median WTS(TPM) Expression	0.1504	0.0852	1.0695	Mann-Whitney U	1.121	0.1648	-	173	4.4248	-	360	3.9473
ANKFN1	Median WTS(TPM) Expression	0.1541	0.0878	1.0563	Mann-Whitney U	1.3394	0.4215	-	173	0.3854	-	360	0.2877
ANKFY1	Median WTS(TPM) Expression	0.0563	0.0248	1.6055	Mann-Whitney U	1.1757	0.2335	-	173	27.2086	-	360	23.1434
ANKH	Median WTS(TPM) Expression	0.9678	0.9538	0.0206	Mann-Whitney U	1.0097	0.014	-	173	124.474	-	360	123.273
ANKHD1	Median WTS(TPM) Expression	0.0091	0.0024	2.6265	Mann-Whitney U	1.2646	0.3386	-	173	138.692	-	360	109.676
ANKHD1-EIF4EBP3	Median WTS(TPM) Expression	0.0344	0.0132	1.8788	Mann-Whitney U	1.2519	0.3241	-	173	20.667	-	360	16.5086
ANKIB1	Median WTS(TPM) Expression	0.0021	0.0003	3.4816	Mann-Whitney U	1.2688	0.3435	-	173	76.9135	-	360	60.6178
ANKK1	Median WTS(TPM) Expression	0.001	0.0001	3.9321	Mann-Whitney U	1.7304	0.7911	-	173	0.7271	-	360	0.4202
ANKLE1	Median WTS(TPM) Expression	0	0	5.8643	Mann-Whitney U	1.5662	0.6472	-	173	0.6079	-	360	0.3881
ANKLE2	Median WTS(TPM) Expression	0.061	0.0275	1.5612	Mann-Whitney U	1.2466	0.318	-	173	59.8691	-	360	48.0272
ANKMY1	Median WTS(TPM) Expression	0	0	7.5293	Mann-Whitney U	1.5223	0.6062	-	173	38.6928	-	360	25.4179
ANKMY2	Median WTS(TPM) Expression	0.9885	0.9835	0.0072	Mann-Whitney U	1.0375	0.0531	-	173	6.6024	-	360	6.3638
ANKRA2	Median WTS(TPM) Expression	0.0008	0.0001	4.0817	Mann-Whitney U	1.3076	0.3869	-	173	32.9135	-	360	25.1718
ANKRD1	Median WTS(TPM) Expression	0.7605	0.6843	0.1647	Mann-Whitney U	1.0488	0.0688	-	173	0.1575	-	360	0.1501
ANKRD10	Median WTS(TPM) Expression	0.0004	0	4.4962	Mann-Whitney U	1.4316	0.5176	-	173	198.334	-	360	138.543
ANKRD11	Median WTS(TPM) Expression	0.0205	0.0068	2.1689	Mann-Whitney U	1.2171	0.2835	-	173	53.6111	-	360	44.0469
ANKRD12	Median WTS(TPM) Expression	0.0672	0.0311	1.5076	Mann-Whitney U	1.1753	0.233	-	173	28.9708	-	360	24.6504
ANKRD13A	Median WTS(TPM) Expression	0.042	0.0171	1.7672	Mann-Whitney U	1.2088	0.2736	-	173	19.9503	-	360	16.5044
ANKRD13B	Median WTS(TPM) Expression	0	0	6.6539	Mann-Whitney U	1.5198	0.6039	-	173	4.2164	-	360	2.7742
ANKRD13C	Median WTS(TPM) Expression	0.174	0.1025	0.9894	Mann-Whitney U	1.1188	0.1619	-	173	15.7567	-	360	14.0837
ANKRD13D	Median WTS(TPM) Expression	0.0002	0	5.0017	Mann-Whitney U	1.3707	0.4549	-	173	18.1157	-	360	13.2168
ANKRD16	Median WTS(TPM) Expression	0.0003	0	4.7018	Mann-Whitney U	1.376	0.4604	-	173	6.8279	-	360	4.9622
ANKRD17	Median WTS(TPM) Expression	0.0422	0.0172	1.7647	Mann-Whitney U	1.1465	0.1972	-	173	65.7696	-	360	57.3662
ANKRD18A	Median WTS(TPM) Expression	0.2343	0.1491	0.8266	Mann-Whitney U	1.0501	0.0705	-	173	12.6367	-	360	12.034
ANKRD18B	Median WTS(TPM) Expression	0.4559	0.3489	0.4573	Mann-Whitney U	1.207	0.2714	-	173	6.8796	-	360	5.6998
ANKRD18CP	Median WTS(TPM) Expression	0.0072	0.0017	2.7583	Mann-Whitney U	1.2369	0.3068	-	173	0.1442	-	360	0.1166
ANKRD2	Median WTS(TPM) Expression	0.0052	0.0011	2.9549	Mann-Whitney U	1.7045	0.7693	-	173	0.0688	-	360	0.0403
ANKRD20A1	Median WTS(TPM) Expression	0.0017	0.0003	3.5946	Mann-Whitney U	1.4493	0.5353	-	173	1.5956	-	360	1.101
ANKRD20A11P	Median WTS(TPM) Expression	0.0545	0.0238	1.6238	Mann-Whitney U	1.2958	0.3739	-	173	0.1856	-	360	0.1432
ANKRD20A12P	Median WTS(TPM) Expression	0.6111	0.5122	0.2906	Mann-Whitney U	null	null	-	173	0	-	360	0
ANKRD20A14P	Median WTS(TPM) Expression	0.163	0.0942	1.0259	Mann-Whitney U	1.1067	0.1463	-	173	0.132	-	360	0.1193
ANKRD20A17P	Median WTS(TPM) Expression	0.1141	0.0605	1.2182	Mann-Whitney U	1.8506	0.888	-	173	0.0699	-	360	0.0378
ANKRD20A2	Median WTS(TPM) Expression	0.0244	0.0085	2.0691	Mann-Whitney U	1.6249	0.7003	-	173	0.3804	-	360	0.2341
ANKRD20A3	Median WTS(TPM) Expression	0.618	0.52	0.284	Mann-Whitney U	0.9739	-0.0382	-	173	0.5567	-	360	0.5716
ANKRD20A4	Median WTS(TPM) Expression	0.0115	0.0032	2.4966	Mann-Whitney U	1.4452	0.5313	-	173	1.1287	-	360	0.781
ANKRD20A5P	Median WTS(TPM) Expression	0.0469	0.0196	1.7071	Mann-Whitney U	1.313	0.3929	-	173	0.44	-	360	0.3351
ANKRD20A7P	Median WTS(TPM) Expression	0.0825	0.0402	1.3959	Mann-Whitney U	1.3807	0.4654	-	173	0.0774	-	360	0.0561
ANKRD20A8P	Median WTS(TPM) Expression	0.4331	0.326	0.4867	Mann-Whitney U	1.0321	0.0456	-	173	0.1806	-	360	0.1749
ANKRD20A9P	Median WTS(TPM) Expression	0.0007	0.0001	4.1075	Mann-Whitney U	null	15.8713	-	173	0.0234	-	360	0
ANKRD22	Median WTS(TPM) Expression	0.5156	0.4087	0.3886	Mann-Whitney U	1.3255	0.4065	-	173	2.4967	-	360	1.8836
ANKRD23	Median WTS(TPM) Expression	0.0009	0.0001	3.9513	Mann-Whitney U	1.2856	0.3625	-	173	4.0291	-	360	3.1339
ANKRD24	Median WTS(TPM) Expression	0	0	7.1759	Mann-Whitney U	1.587	0.6663	-	173	0.8788	-	360	0.5538
ANKRD26	Median WTS(TPM) Expression	0.0002	0	5.0229	Mann-Whitney U	1.3969	0.4822	-	173	14.1913	-	360	10.1594
ANKRD27	Median WTS(TPM) Expression	0.4951	0.3875	0.4117	Mann-Whitney U	0.9648	-0.0517	-	173	8.2327	-	360	8.5331
ANKRD28	Median WTS(TPM) Expression	0.0058	0.0013	2.8857	Mann-Whitney U	1.2311	0.3	-	173	55.4717	-	360	45.0576
ANKRD29	Median WTS(TPM) Expression	0.6747	0.5834	0.234	Mann-Whitney U	1.1342	0.1817	-	173	1.8316	-	360	1.6148
ANKRD30A	Median WTS(TPM) Expression	0	0	5.6913	Mann-Whitney U	2.158	1.1097	-	173	0.1118	-	360	0.0518
ANKRD30B	Median WTS(TPM) Expression	0.0004	0	4.4283	Mann-Whitney U	3.0915	1.6283	-	173	0.3825	-	360	0.1237
ANKRD30BL	Median WTS(TPM) Expression	0.0703	0.0329	1.483	Mann-Whitney U	1.4482	0.5342	-	173	0.1005	-	360	0.0694
ANKRD30BP1	Median WTS(TPM) Expression	0.0001	0	5.1027	Mann-Whitney U	3.014	1.5917	-	173	0.1555	-	360	0.0516
ANKRD30BP2	Median WTS(TPM) Expression	0.0077	0.0019	2.7244	Mann-Whitney U	2.0794	1.0561	-	173	0.104	-	360	0.05
ANKRD31	Median WTS(TPM) Expression	0.0145	0.0043	2.3629	Mann-Whitney U	1.2327	0.3019	-	173	0.653	-	360	0.5297
ANKRD33	Median WTS(TPM) Expression	0.0009	0.0001	3.9784	Mann-Whitney U	2.0161	1.0116	-	173	0.1275	-	360	0.0632
ANKRD33B	Median WTS(TPM) Expression	0.0903	0.0451	1.346	Mann-Whitney U	1.1096	0.1501	-	173	0.5808	-	360	0.5234
ANKRD34A	Median WTS(TPM) Expression	0.0482	0.0203	1.6925	Mann-Whitney U	1.3516	0.4347	-	173	0.5344	-	360	0.3954
ANKRD34B	Median WTS(TPM) Expression	0.4553	0.3483	0.4581	Mann-Whitney U	0.7876	-0.3444	-	173	0.9196	-	360	1.1675
ANKRD34C	Median WTS(TPM) Expression	0.001	0.0001	3.9224	Mann-Whitney U	2.0156	1.0112	-	173	0.1086	-	360	0.0539
ANKRD35	Median WTS(TPM) Expression	0.2377	0.1518	0.8189	Mann-Whitney U	null	null	-	173	0	-	360	0
ANKRD36	Median WTS(TPM) Expression	0.13	0.0711	1.148	Mann-Whitney U	1.1984	0.2611	-	173	18.2987	-	360	15.269
ANKRD36B	Median WTS(TPM) Expression	0.0507	0.0217	1.6635	Mann-Whitney U	1.2446	0.3157	-	173	32.4084	-	360	26.0396
ANKRD36BP2	Median WTS(TPM) Expression	0.9992	0.9988	0.0005	Mann-Whitney U	0.9708	-0.0427	-	173	0.872	-	360	0.8983
ANKRD36C	Median WTS(TPM) Expression	0.359	0.2556	0.5924	Mann-Whitney U	1.0513	0.0722	-	173	25.4775	-	360	24.2344
ANKRD37	Median WTS(TPM) Expression	0.7027	0.6158	0.2106	Mann-Whitney U	0.9719	-0.0411	-	173	8.3202	-	360	8.5607
ANKRD39	Median WTS(TPM) Expression	0.0729	0.0345	1.4627	Mann-Whitney U	1.105	0.1441	-	173	3.1766	-	360	2.8746
ANKRD40	Median WTS(TPM) Expression	0.2306	0.1461	0.8353	Mann-Whitney U	1.1349	0.1825	-	173	24.3675	-	360	21.4714
ANKRD42	Median WTS(TPM) Expression	0.0985	0.0503	1.2984	Mann-Whitney U	1.1675	0.2235	-	173	6.3873	-	360	5.4708
ANKRD44	Median WTS(TPM) Expression	0.4438	0.337	0.4724	Mann-Whitney U	1.1326	0.1796	-	173	25.7745	-	360	22.7571
ANKRD45	Median WTS(TPM) Expression	0.5093	0.4019	0.3959	Mann-Whitney U	1.0397	0.0562	-	173	0.3057	-	360	0.294
ANKRD46	Median WTS(TPM) Expression	0.6572	0.5636	0.2491	Mann-Whitney U	1.113	0.1545	-	173	14.6499	-	360	13.1623
ANKRD49	Median WTS(TPM) Expression	0.027	0.0097	2.0131	Mann-Whitney U	1.2341	0.3035	-	173	10.8957	-	360	8.8286
ANKRD50	Median WTS(TPM) Expression	0.2285	0.1443	0.8407	Mann-Whitney U	1.2237	0.2912	-	173	59.4974	-	360	48.6215
ANKRD52	Median WTS(TPM) Expression	0.1192	0.0638	1.195	Mann-Whitney U	1.1822	0.2415	-	173	4.6055	-	360	3.8957
ANKRD53	Median WTS(TPM) Expression	0	0	7.3323	Mann-Whitney U	1.7217	0.7839	-	173	1.878	-	360	1.0908
ANKRD54	Median WTS(TPM) Expression	0.0014	0.0002	3.7235	Mann-Whitney U	1.2384	0.3084	-	173	4.631	-	360	3.7397
ANKRD55	Median WTS(TPM) Expression	0.0012	0.0002	3.8012	Mann-Whitney U	1.55	0.6323	-	173	0.2589	-	360	0.1671
ANKRD6	Median WTS(TPM) Expression	0.0085	0.0022	2.6665	Mann-Whitney U	1.3266	0.4078	-	173	9.4633	-	360	7.1334
ANKRD60	Median WTS(TPM) Expression	0.0001	0	5.5363	Mann-Whitney U	null	15.8713	-	173	0.0915	-	360	0
ANKRD61	Median WTS(TPM) Expression	0.0145	0.0043	2.3625	Mann-Whitney U	1.2655	0.3397	-	173	8.4402	-	360	6.6694
ANKRD62	Median WTS(TPM) Expression	0.0009	0.0001	3.9678	Mann-Whitney U	1.8397	0.8794	-	173	0.1531	-	360	0.0832
ANKRD62P1-PARP4P3	Median WTS(TPM) Expression	0.001	0.0001	3.9099	Mann-Whitney U	null	15.8713	-	173	0.0358	-	360	0
ANKRD63	Median WTS(TPM) Expression	0.0764	0.0365	1.4377	Mann-Whitney U	1.4077	0.4933	-	173	0.2394	-	360	0.1701
ANKRD65	Median WTS(TPM) Expression	0.0428	0.0175	1.7576	Mann-Whitney U	1.3819	0.4666	-	173	0.9661	-	360	0.6991
ANKRD66	Median WTS(TPM) Expression	0.0682	0.0317	1.4993	Mann-Whitney U	1.4798	0.5654	-	173	0.2265	-	360	0.153
ANKRD7	Median WTS(TPM) Expression	0.0424	0.0173	1.7628	Mann-Whitney U	1.3949	0.4802	-	173	0.147	-	360	0.1054
ANKRD9	Median WTS(TPM) Expression	0.0609	0.0274	1.5625	Mann-Whitney U	1.2388	0.3089	-	173	3.1107	-	360	2.5111
ANKS1A	Median WTS(TPM) Expression	0.0093	0.0024	2.6162	Mann-Whitney U	1.1349	0.1825	-	173	3.9183	-	360	3.4526
ANKS1B	Median WTS(TPM) Expression	0	0	6.3103	Mann-Whitney U	1.7583	0.8141	-	173	24.6078	-	360	13.9956
ANKS3	Median WTS(TPM) Expression	0.0004	0	4.5059	Mann-Whitney U	1.2592	0.3325	-	173	3.6527	-	360	2.9009
ANKS4B	Median WTS(TPM) Expression	0.0024	0.0004	3.3916	Mann-Whitney U	1.6417	0.7152	-	173	0.3081	-	360	0.1877
ANKS6	Median WTS(TPM) Expression	0.0807	0.0391	1.4084	Mann-Whitney U	1.0803	0.1114	-	173	8.5357	-	360	7.9016
ANKUB1	Median WTS(TPM) Expression	0.0004	0	4.4904	Mann-Whitney U	1.4979	0.5829	-	173	0.9922	-	360	0.6624
ANKZF1	Median WTS(TPM) Expression	0	0	10.2755	Mann-Whitney U	1.6135	0.6902	-	173	30.4942	-	360	18.8997
ANLN	Median WTS(TPM) Expression	0.4814	0.3735	0.4277	Mann-Whitney U	0.9055	-0.1432	-	173	17.8413	-	360	19.7036
ANO1	Median WTS(TPM) Expression	0.043	0.0176	1.7541	Mann-Whitney U	1.273	0.3483	-	173	17.1472	-	360	13.4694
ANO10	Median WTS(TPM) Expression	0.9511	0.9304	0.0314	Mann-Whitney U	1.1137	0.1554	-	173	31.4157	-	360	28.2075
ANO2	Median WTS(TPM) Expression	0.0205	0.0068	2.1674	Mann-Whitney U	1.2643	0.3384	-	173	1.5714	-	360	1.2429
ANO3	Median WTS(TPM) Expression	0.0556	0.0244	1.613	Mann-Whitney U	1.3379	0.42	-	173	0.498	-	360	0.3722
ANO4	Median WTS(TPM) Expression	0.1473	0.083	1.0807	Mann-Whitney U	1.2771	0.3529	-	173	0.4382	-	360	0.3431
ANO5	Median WTS(TPM) Expression	0.5877	0.4854	0.3139	Mann-Whitney U	0.9516	-0.0715	-	173	0.1946	-	360	0.2044
ANO6	Median WTS(TPM) Expression	0.5566	0.4517	0.3452	Mann-Whitney U	1.1115	0.1525	-	173	16.1326	-	360	14.5147
ANO7	Median WTS(TPM) Expression	0.007	0.0017	2.7813	Mann-Whitney U	1.5731	0.6536	-	173	8.4922	-	360	5.3982
ANO8	Median WTS(TPM) Expression	0.03	0.0111	1.9552	Mann-Whitney U	1.1318	0.1787	-	173	4.234	-	360	3.7409
ANO9	Median WTS(TPM) Expression	0.1103	0.058	1.2363	Mann-Whitney U	1.3938	0.479	-	173	2.3903	-	360	1.715
ANP32A	Median WTS(TPM) Expression	0.2572	0.1676	0.7758	Mann-Whitney U	1.1302	0.1766	-	173	83.5305	-	360	73.9079
ANP32B	Median WTS(TPM) Expression	0.9873	0.982	0.0079	Mann-Whitney U	1.0737	0.1026	-	173	27.5467	-	360	25.6566
ANP32C	Median WTS(TPM) Expression	0.1087	0.057	1.2443	Mann-Whitney U	1.0583	0.0817	-	173	0.4356	-	360	0.4116
ANP32D	Median WTS(TPM) Expression	0.0271	0.0097	2.0114	Mann-Whitney U	null	15.8713	-	173	0.1882	-	360	0
ANP32E	Median WTS(TPM) Expression	0.45	0.3433	0.4643	Mann-Whitney U	0.9454	-0.081	-	173	11.7473	-	360	12.4259
ANPEP	Median WTS(TPM) Expression	0.7319	0.65	0.1871	Mann-Whitney U	1.0226	0.0323	-	173	5.8018	-	360	5.6734
ANTXR1	Median WTS(TPM) Expression	0.3372	0.2361	0.6269	Mann-Whitney U	0.8357	-0.2589	-	173	33.5304	-	360	40.121
ANTXR2	Median WTS(TPM) Expression	0.3662	0.2625	0.5809	Mann-Whitney U	1.0866	0.1198	-	173	37.9243	-	360	34.9024
ANTXRL	Median WTS(TPM) Expression	0.0138	0.0041	2.3913	Mann-Whitney U	1.6165	0.6929	-	173	0.117	-	360	0.0724
ANTXRLP1	Median WTS(TPM) Expression	0.3718	0.2675	0.5726	Mann-Whitney U	null	null	-	173	0	-	360	0
ANXA1	Median WTS(TPM) Expression	0.0011	0.0001	3.8674	Mann-Whitney U	0.7132	-0.4876	-	173	23.074	-	360	32.3532
ANXA10	Median WTS(TPM) Expression	0.0217	0.0073	2.1343	Mann-Whitney U	1.6644	0.735	-	173	0.6354	-	360	0.3817
ANXA11	Median WTS(TPM) Expression	0.6889	0.5998	0.222	Mann-Whitney U	1.0705	0.0982	-	173	6.9825	-	360	6.5229
ANXA13	Median WTS(TPM) Expression	0.0074	0.0018	2.7454	Mann-Whitney U	1.8913	0.9194	-	173	0.2063	-	360	0.1091
ANXA2	Median WTS(TPM) Expression	0	0	6.9695	Mann-Whitney U	0.5315	-0.9118	-	173	45.0885	-	360	84.827
ANXA2R	Median WTS(TPM) Expression	0.0323	0.0122	1.913	Mann-Whitney U	1.2239	0.2915	-	173	0.9516	-	360	0.7775
ANXA3	Median WTS(TPM) Expression	0.1325	0.0729	1.1372	Mann-Whitney U	0.6664	-0.5855	-	173	10.6788	-	360	16.0241
ANXA4	Median WTS(TPM) Expression	0.79	0.7192	0.1431	Mann-Whitney U	1.0042	0.006	-	173	31.5556	-	360	31.4244
ANXA5	Median WTS(TPM) Expression	0.3154	0.2172	0.6632	Mann-Whitney U	0.9694	-0.0448	-	173	190.617	-	360	196.633
ANXA6	Median WTS(TPM) Expression	0.9436	0.9199	0.0363	Mann-Whitney U	0.9582	-0.0616	-	173	25.5327	-	360	26.646
ANXA7	Median WTS(TPM) Expression	0.1164	0.062	1.2073	Mann-Whitney U	0.9241	-0.1139	-	173	66.4327	-	360	71.8882
ANXA8	Median WTS(TPM) Expression	0.0272	0.0098	2.0098	Mann-Whitney U	2.4489	1.2921	-	173	0.0776	-	360	0.0317
ANXA8L1	Median WTS(TPM) Expression	0.5508	0.4459	0.3508	Mann-Whitney U	0	-15.8713	-	173	0	-	360	0.0166
ANXA9	Median WTS(TPM) Expression	0.0005	0	4.3126	Mann-Whitney U	1.6107	0.6876	-	173	1.0388	-	360	0.645
AOAH	Median WTS(TPM) Expression	0.9265	0.8961	0.0477	Mann-Whitney U	1.0635	0.0889	-	173	5.3778	-	360	5.0566
AOC1	Median WTS(TPM) Expression	0.0986	0.0504	1.2977	Mann-Whitney U	1.4386	0.5247	-	173	0.3765	-	360	0.2617
AOC2	Median WTS(TPM) Expression	0.0758	0.0361	1.4422	Mann-Whitney U	1.1553	0.2082	-	173	2.0269	-	360	1.7545
AOC3	Median WTS(TPM) Expression	0.1716	0.1007	0.9969	Mann-Whitney U	1.1489	0.2002	-	173	2.0565	-	360	1.79
AOC4P	Median WTS(TPM) Expression	0.001	0.0001	3.8911	Mann-Whitney U	1.6341	0.7085	-	173	0.2185	-	360	0.1337
AOX1	Median WTS(TPM) Expression	0.0007	0.0001	4.1116	Mann-Whitney U	2.1073	1.0754	-	173	3.3689	-	360	1.5987
AP1AR	Median WTS(TPM) Expression	0.0177	0.0056	2.2498	Mann-Whitney U	1.2714	0.3464	-	173	18.0979	-	360	14.2348
AP1B1	Median WTS(TPM) Expression	0.2407	0.1541	0.8121	Mann-Whitney U	1.1662	0.2218	-	173	57.8769	-	360	49.6282
AP1G1	Median WTS(TPM) Expression	0.4177	0.3113	0.5068	Mann-Whitney U	1.0757	0.1053	-	173	43.9305	-	360	40.8384
AP1G2	Median WTS(TPM) Expression	0.0068	0.0016	2.7978	Mann-Whitney U	1.2566	0.3295	-	173	63.4839	-	360	50.521
AP1M1	Median WTS(TPM) Expression	0.5835	0.4805	0.3183	Mann-Whitney U	1.1622	0.2168	-	173	9.6234	-	360	8.2806
AP1M2	Median WTS(TPM) Expression	0.7078	0.6217	0.2064	Mann-Whitney U	0.9842	-0.0229	-	173	20.02	-	360	20.3407
AP1S1	Median WTS(TPM) Expression	0.4243	0.3177	0.498	Mann-Whitney U	1.1008	0.1385	-	173	23.721	-	360	21.5498
AP1S2	Median WTS(TPM) Expression	0.1671	0.0973	1.012	Mann-Whitney U	0.8353	-0.2595	-	173	7.5395	-	360	9.0256
AP1S3	Median WTS(TPM) Expression	0.0925	0.0465	1.3327	Mann-Whitney U	1.1297	0.1759	-	173	19.2717	-	360	17.0596
AP2A1	Median WTS(TPM) Expression	0.8661	0.8159	0.0883	Mann-Whitney U	1.0853	0.1181	-	173	13.5016	-	360	12.4408
AP2A2	Median WTS(TPM) Expression	0.9178	0.8844	0.0533	Mann-Whitney U	0.9947	-0.0076	-	173	58.4034	-	360	58.7134
AP2B1	Median WTS(TPM) Expression	0.23	0.1456	0.8368	Mann-Whitney U	0.9055	-0.1432	-	173	34.1421	-	360	37.7045
AP2M1	Median WTS(TPM) Expression	0.2377	0.1518	0.8188	Mann-Whitney U	1.0458	0.0646	-	173	106.637	-	360	101.968
AP2S1	Median WTS(TPM) Expression	0.0001	0	5.0604	Mann-Whitney U	0.7396	-0.4352	-	173	23.4326	-	360	31.6834
AP3B1	Median WTS(TPM) Expression	0.485	0.3771	0.4236	Mann-Whitney U	0.9426	-0.0853	-	173	14.8818	-	360	15.7878
AP3B2	Median WTS(TPM) Expression	0.0284	0.0103	1.9859	Mann-Whitney U	1.3673	0.4514	-	173	1.5052	-	360	1.1008
AP3D1	Median WTS(TPM) Expression	0.416	0.3096	0.5092	Mann-Whitney U	1.1596	0.2137	-	173	40.3906	-	360	34.8302
AP3M1	Median WTS(TPM) Expression	0.9339	0.9065	0.0426	Mann-Whitney U	1.0484	0.0682	-	173	37.4347	-	360	35.7057
AP3M2	Median WTS(TPM) Expression	0.0082	0.0021	2.6875	Mann-Whitney U	1.3837	0.4685	-	173	31.9797	-	360	23.1116
AP3S1	Median WTS(TPM) Expression	0.7326	0.6508	0.1865	Mann-Whitney U	1.0037	0.0053	-	173	12.4587	-	360	12.4131
AP3S2	Median WTS(TPM) Expression	0.7855	0.7141	0.1463	Mann-Whitney U	1.0058	0.0083	-	173	24.3765	-	360	24.2358
AP4B1	Median WTS(TPM) Expression	0.0324	0.0123	1.9115	Mann-Whitney U	1.1912	0.2525	-	173	11.0673	-	360	9.2905
AP4B1-AS1	Median WTS(TPM) Expression	0.0025	0.0004	3.3783	Mann-Whitney U	1.3226	0.4034	-	173	0.579	-	360	0.4378
AP4E1	Median WTS(TPM) Expression	0.1096	0.0576	1.2399	Mann-Whitney U	1.235	0.3045	-	173	4.3191	-	360	3.4973
AP4M1	Median WTS(TPM) Expression	0.0004	0	4.4075	Mann-Whitney U	1.3571	0.4405	-	173	5.9807	-	360	4.407
AP4S1	Median WTS(TPM) Expression	0.3061	0.209	0.6799	Mann-Whitney U	1.0302	0.0429	-	173	1.7925	-	360	1.74
AP5B1	Median WTS(TPM) Expression	0.0458	0.0191	1.7197	Mann-Whitney U	1.1238	0.1684	-	173	2.2987	-	360	2.0455
AP5M1	Median WTS(TPM) Expression	0.6875	0.5981	0.2232	Mann-Whitney U	1.0282	0.0401	-	173	24.739	-	360	24.0611
AP5S1	Median WTS(TPM) Expression	0.0184	0.0059	2.2291	Mann-Whitney U	1.1821	0.2413	-	173	2.7563	-	360	2.3317
AP5Z1	Median WTS(TPM) Expression	0.0002	0	4.7604	Mann-Whitney U	1.3516	0.4346	-	173	8.5814	-	360	6.3492
APAF1	Median WTS(TPM) Expression	0.3331	0.2325	0.6335	Mann-Whitney U	1.2088	0.2736	-	173	12.5962	-	360	10.4201
APBA1	Median WTS(TPM) Expression	0.002	0.0003	3.4986	Mann-Whitney U	1.2759	0.3515	-	173	3.2165	-	360	2.521
APBA2	Median WTS(TPM) Expression	0.0018	0.0003	3.554	Mann-Whitney U	1.3703	0.4545	-	173	5.6385	-	360	4.1149
APBA3	Median WTS(TPM) Expression	0.0305	0.0114	1.9448	Mann-Whitney U	1.1353	0.1831	-	173	4.7241	-	360	4.161
APBB1	Median WTS(TPM) Expression	0.2013	0.123	0.9101	Mann-Whitney U	1.1255	0.1706	-	173	3.7928	-	360	3.3698
APBB1IP	Median WTS(TPM) Expression	0.6541	0.5601	0.2517	Mann-Whitney U	0.7778	-0.3626	-	173	2.5096	-	360	3.2266
APBB2	Median WTS(TPM) Expression	0.115	0.0611	1.2138	Mann-Whitney U	1.0903	0.1247	-	173	38.2537	-	360	35.0854
APBB3	Median WTS(TPM) Expression	0	0	7.1832	Mann-Whitney U	1.328	0.4092	-	173	13.6924	-	360	10.3107
APC	Median WTS(TPM) Expression	0.0137	0.004	2.3938	Mann-Whitney U	1.1977	0.2603	-	173	29.6013	-	360	24.7142
APC2	Median WTS(TPM) Expression	0	0	6.2425	Mann-Whitney U	1.4733	0.5591	-	173	0.7143	-	360	0.4849
APCDD1	Median WTS(TPM) Expression	0.1402	0.0782	1.1071	Mann-Whitney U	1.4731	0.5589	-	173	13.5509	-	360	9.1986
APCDD1L	Median WTS(TPM) Expression	0.0528	0.0229	1.6408	Mann-Whitney U	1.1703	0.2269	-	173	0.2879	-	360	0.246
APCS	Median WTS(TPM) Expression	0.0005	0.0001	4.2787	Mann-Whitney U	2.8836	1.5279	-	173	0.2173	-	360	0.0754
APEH	Median WTS(TPM) Expression	0.1169	0.0624	1.205	Mann-Whitney U	1.151	0.2028	-	173	38.8494	-	360	33.754
APEX1	Median WTS(TPM) Expression	0.74	0.6599	0.1805	Mann-Whitney U	0.9982	-0.0026	-	173	90.8103	-	360	90.9761
APEX2	Median WTS(TPM) Expression	0.6696	0.5776	0.2383	Mann-Whitney U	0.9562	-0.0646	-	173	6.4095	-	360	6.703
APH1A	Median WTS(TPM) Expression	0.5712	0.4671	0.3305	Mann-Whitney U	1.0014	0.002	-	173	25.0516	-	360	25.0176
APH1B	Median WTS(TPM) Expression	0.5119	0.4046	0.393	Mann-Whitney U	0.8886	-0.1704	-	173	9.1254	-	360	10.2696
API5	Median WTS(TPM) Expression	0.4036	0.298	0.5258	Mann-Whitney U	1.0991	0.1363	-	173	38.8363	-	360	35.3346
APIP	Median WTS(TPM) Expression	0.6813	0.5906	0.2287	Mann-Whitney U	1.0533	0.075	-	173	15.594	-	360	14.8045
APLF	Median WTS(TPM) Expression	0.0241	0.0084	2.0749	Mann-Whitney U	1.2923	0.37	-	173	1.5816	-	360	1.2238
APLN	Median WTS(TPM) Expression	0.0596	0.0266	1.5745	Mann-Whitney U	0.6664	-0.5855	-	173	1.0774	-	360	1.6166
APLNR	Median WTS(TPM) Expression	0.4063	0.3004	0.5223	Mann-Whitney U	1.0803	0.1114	-	173	4.7456	-	360	4.3929
APLP1	Median WTS(TPM) Expression	0.777	0.704	0.1524	Mann-Whitney U	1.0372	0.0527	-	173	0.5878	-	360	0.5667
APLP2	Median WTS(TPM) Expression	0.5325	0.4263	0.3703	Mann-Whitney U	1.084	0.1163	-	173	270.349	-	360	249.41
APMAP	Median WTS(TPM) Expression	0.5929	0.4914	0.3086	Mann-Whitney U	1.0993	0.1365	-	173	35.633	-	360	32.4154
APOA1	Median WTS(TPM) Expression	0.0046	0.0009	3.0229	Mann-Whitney U	2.1784	1.1233	-	173	0.3634	-	360	0.1668
APOA2	Median WTS(TPM) Expression	0.1274	0.0693	1.159	Mann-Whitney U	1.1579	0.2116	-	173	0.6384	-	360	0.5513
APOA4	Median WTS(TPM) Expression	0.0001	0	5.2415	Mann-Whitney U	2.4153	1.2722	-	173	0.1321	-	360	0.0547
APOA5	Median WTS(TPM) Expression	0.0002	0	4.8329	Mann-Whitney U	2.0381	1.0272	-	173	0.2203	-	360	0.1081
APOB	Median WTS(TPM) Expression	0.0009	0.0001	3.9865	Mann-Whitney U	59941.2	15.8713	-	173	0.2398	-	360	0
APOBEC1	Median WTS(TPM) Expression	0.2096	0.1293	0.8885	Mann-Whitney U	null	null	-	173	0	-	360	0
APOBEC2	Median WTS(TPM) Expression	0.0085	0.0021	2.6696	Mann-Whitney U	1.1813	0.2403	-	173	1.2213	-	360	1.0339
APOBEC3A	Median WTS(TPM) Expression	0.1533	0.0873	1.0591	Mann-Whitney U	0.8008	-0.3206	-	173	0.3919	-	360	0.4894
APOBEC3C	Median WTS(TPM) Expression	0.0302	0.0112	1.9515	Mann-Whitney U	0.8204	-0.2856	-	173	2.4636	-	360	3.0031
APOBEC3D	Median WTS(TPM) Expression	0.1037	0.0536	1.2705	Mann-Whitney U	1.1773	0.2355	-	173	1.9171	-	360	1.6284
APOBEC3F	Median WTS(TPM) Expression	0.2719	0.1799	0.7449	Mann-Whitney U	1.1872	0.2476	-	173	4.851	-	360	4.0859
APOBEC3G	Median WTS(TPM) Expression	0.3906	0.2856	0.5442	Mann-Whitney U	1.0924	0.1275	-	173	3.2691	-	360	2.9925
APOBEC3H	Median WTS(TPM) Expression	0.0003	0	4.6855	Mann-Whitney U	1.8682	0.9017	-	173	0.4643	-	360	0.2485
APOBEC4	Median WTS(TPM) Expression	0.122	0.0657	1.1822	Mann-Whitney U	1.2375	0.3074	-	173	0.5408	-	360	0.437
APOBR	Median WTS(TPM) Expression	0.9036	0.8653	0.0629	Mann-Whitney U	0.8503	-0.234	-	173	0.4772	-	360	0.5612
APOC1	Median WTS(TPM) Expression	0.3262	0.2266	0.6447	Mann-Whitney U	0.9096	-0.1367	-	173	35.4297	-	360	38.9501
APOC1P1	Median WTS(TPM) Expression	0.0078	0.0019	2.7202	Mann-Whitney U	1.5277	0.6114	-	173	0.214	-	360	0.1401
APOC2	Median WTS(TPM) Expression	0.2313	0.1466	0.8338	Mann-Whitney U	0.8202	-0.286	-	173	2.6154	-	360	3.1888
APOC3	Median WTS(TPM) Expression	0.0033	0.0006	3.2168	Mann-Whitney U	null	null	-	173	0	-	360	0
APOC4	Median WTS(TPM) Expression	0.0009	0.0001	3.9831	Mann-Whitney U	null	null	-	173	0	-	360	0
APOD	Median WTS(TPM) Expression	0.54	0.434	0.3625	Mann-Whitney U	0.9041	-0.1455	-	173	24.495	-	360	27.0936
APOE	Median WTS(TPM) Expression	0.4703	0.3626	0.4405	Mann-Whitney U	1.0148	0.0212	-	173	32.5954	-	360	32.1193
APOF	Median WTS(TPM) Expression	0.035	0.0135	1.869	Mann-Whitney U	1.2953	0.3733	-	173	1.1526	-	360	0.8899
APOH	Median WTS(TPM) Expression	0.0005	0	4.3012	Mann-Whitney U	4.1549	2.0548	-	173	0.4937	-	360	0.1188
APOL1	Median WTS(TPM) Expression	0.7309	0.6487	0.188	Mann-Whitney U	1.0049	0.007	-	173	8.552	-	360	8.5106
APOL2	Median WTS(TPM) Expression	0.063	0.0286	1.5432	Mann-Whitney U	1.1978	0.2604	-	173	23.2643	-	360	19.422
APOL3	Median WTS(TPM) Expression	0.0523	0.0225	1.647	Mann-Whitney U	1.2869	0.3639	-	173	11.2011	-	360	8.7037
APOL4	Median WTS(TPM) Expression	0.8667	0.8169	0.0878	Mann-Whitney U	0.9405	-0.0885	-	173	7.8372	-	360	8.3328
APOL5	Median WTS(TPM) Expression	0	0	7.6443	Mann-Whitney U	2.289	1.1947	-	173	0.2162	-	360	0.0945
APOL6	Median WTS(TPM) Expression	0.5248	0.4179	0.3789	Mann-Whitney U	1.0745	0.1036	-	173	3.0985	-	360	2.8838
APOLD1	Median WTS(TPM) Expression	0.2086	0.1285	0.8911	Mann-Whitney U	1.0897	0.1239	-	173	0.9621	-	360	0.8829
APOM	Median WTS(TPM) Expression	0.0002	0	5.0325	Mann-Whitney U	1.437	0.523	-	173	1.9106	-	360	1.3296
APOO	Median WTS(TPM) Expression	0.0167	0.0052	2.2832	Mann-Whitney U	0.8584	-0.2202	-	173	11.1938	-	360	13.0398
APOOL	Median WTS(TPM) Expression	0.9698	0.9564	0.0194	Mann-Whitney U	1.0168	0.0241	-	173	10.3926	-	360	10.2208
APOPT1	Median WTS(TPM) Expression	0.1567	0.0897	1.0474	Mann-Whitney U	1.177	0.2351	-	173	21.6233	-	360	18.3721
APP	Median WTS(TPM) Expression	0.9696	0.9562	0.0195	Mann-Whitney U	1.037	0.0524	-	173	146.936	-	360	141.698
APPBP2	Median WTS(TPM) Expression	0.8872	0.8447	0.0733	Mann-Whitney U	1.0535	0.0752	-	173	9.8189	-	360	9.32
APPL1	Median WTS(TPM) Expression	0.0148	0.0044	2.3523	Mann-Whitney U	1.3025	0.3813	-	173	65.4685	-	360	50.2629
APPL2	Median WTS(TPM) Expression	0.0432	0.0177	1.752	Mann-Whitney U	1.1591	0.2131	-	173	96.8584	-	360	83.5604
APRT	Median WTS(TPM) Expression	0.7005	0.6132	0.2124	Mann-Whitney U	0.9649	-0.0516	-	173	27.0746	-	360	28.06
APTX	Median WTS(TPM) Expression	0.0478	0.0201	1.6967	Mann-Whitney U	1.1606	0.2149	-	173	42.3366	-	360	36.478
AQP1	Median WTS(TPM) Expression	0.5403	0.4343	0.3622	Mann-Whitney U	1.1049	0.144	-	173	7.7414	-	360	7.0062
AQP10	Median WTS(TPM) Expression	0.2688	0.1774	0.751	Mann-Whitney U	1.1473	0.1982	-	173	0.0844	-	360	0.0736
AQP11	Median WTS(TPM) Expression	0.0029	0.0005	3.2795	Mann-Whitney U	1.3402	0.4224	-	173	2.7947	-	360	2.0853
AQP12A	Median WTS(TPM) Expression	0.1886	0.1136	0.9447	Mann-Whitney U	null	null	-	173	0	-	360	0
AQP12B	Median WTS(TPM) Expression	0.0094	0.0025	2.6079	Mann-Whitney U	null	15.8713	-	173	0.0487	-	360	0
AQP2	Median WTS(TPM) Expression	0.0311	0.0116	1.9354	Mann-Whitney U	1.5462	0.6288	-	173	0.0197	-	360	0.0127
AQP3	Median WTS(TPM) Expression	0.3372	0.2361	0.6269	Mann-Whitney U	1.236	0.3056	-	173	17.6429	-	360	14.2746
AQP4	Median WTS(TPM) Expression	0.9851	0.9787	0.0094	Mann-Whitney U	0.9276	-0.1085	-	173	0.5338	-	360	0.5755
AQP4-AS1	Median WTS(TPM) Expression	0.3332	0.2326	0.6334	Mann-Whitney U	1.0491	0.0692	-	173	0.0201	-	360	0.0192
AQP5	Median WTS(TPM) Expression	0.0378	0.0149	1.827	Mann-Whitney U	1.5907	0.6697	-	173	0.0834	-	360	0.0524
AQP6	Median WTS(TPM) Expression	0.0207	0.0069	2.161	Mann-Whitney U	1.3658	0.4497	-	173	0.0678	-	360	0.0496
AQP7	Median WTS(TPM) Expression	0.002	0.0003	3.5127	Mann-Whitney U	1.3844	0.4692	-	173	0.8396	-	360	0.6065
AQP7P1	Median WTS(TPM) Expression	0.0004	0	4.5298	Mann-Whitney U	1.5591	0.6408	-	173	1.1996	-	360	0.7694
AQP7P2	Median WTS(TPM) Expression	0.0368	0.0144	1.8411	Mann-Whitney U	null	null	-	173	0	-	360	0
AQP7P3	Median WTS(TPM) Expression	0.0068	0.0016	2.7984	Mann-Whitney U	1.4791	0.5647	-	173	0.2627	-	360	0.1776
AQP7P4	Median WTS(TPM) Expression	0.1095	0.0575	1.2404	Mann-Whitney U	null	15.8713	-	173	0.1261	-	360	0
AQP8	Median WTS(TPM) Expression	0.0044	0.0009	3.0519	Mann-Whitney U	null	15.8713	-	173	0.0388	-	360	0
AQP9	Median WTS(TPM) Expression	0.179	0.1062	0.9739	Mann-Whitney U	0.6498	-0.622	-	173	0.6042	-	360	0.9299
AQR	Median WTS(TPM) Expression	0.3279	0.2281	0.6419	Mann-Whitney U	1.1386	0.1872	-	173	40.4495	-	360	35.5268
AR	Median WTS(TPM) Expression	0.9198	0.887	0.0521	Mann-Whitney U	0.9725	-0.0403	-	173	184.092	-	360	189.303
ARAF	Median WTS(TPM) Expression	0.3317	0.2314	0.6357	Mann-Whitney U	1.1341	0.1816	-	173	38.439	-	360	33.8937
ARAP1	Median WTS(TPM) Expression	0.0055	0.0012	2.9213	Mann-Whitney U	1.1881	0.2487	-	173	23.9822	-	360	20.1845
ARAP2	Median WTS(TPM) Expression	0.0845	0.0414	1.3825	Mann-Whitney U	1.1818	0.2409	-	173	10.9107	-	360	9.2326
ARAP3	Median WTS(TPM) Expression	0.1722	0.1011	0.9953	Mann-Whitney U	1.1744	0.2319	-	173	3.659	-	360	3.1156
ARC	Median WTS(TPM) Expression	0.0004	0	4.3909	Mann-Whitney U	1.7713	0.8248	-	173	0.2047	-	360	0.1156
ARCN1	Median WTS(TPM) Expression	0.6026	0.5024	0.2989	Mann-Whitney U	0.9538	-0.0683	-	173	32.8023	-	360	34.3927
AREG	Median WTS(TPM) Expression	0.5044	0.3968	0.4014	Mann-Whitney U	0.8076	-0.3082	-	173	0.3132	-	360	0.3878
AREL1	Median WTS(TPM) Expression	0.0874	0.0433	1.3637	Mann-Whitney U	1.1669	0.2227	-	173	23.8206	-	360	20.413
ARF1	Median WTS(TPM) Expression	0.1458	0.082	1.0863	Mann-Whitney U	0.9079	-0.1394	-	173	94.016	-	360	103.556
ARF3	Median WTS(TPM) Expression	0.3095	0.2118	0.674	Mann-Whitney U	0.9603	-0.0585	-	173	67.7389	-	360	70.5428
ARF4	Median WTS(TPM) Expression	0.0095	0.0025	2.6032	Mann-Whitney U	0.8694	-0.2019	-	173	61.6706	-	360	70.935
ARF5	Median WTS(TPM) Expression	0.9963	0.9942	0.0025	Mann-Whitney U	1.0297	0.0422	-	173	56.3945	-	360	54.767
ARF6	Median WTS(TPM) Expression	0.7326	0.6508	0.1865	Mann-Whitney U	1.0314	0.0446	-	173	31.8933	-	360	30.9229
ARFGAP1	Median WTS(TPM) Expression	0.0008	0.0001	4.0502	Mann-Whitney U	1.289	0.3662	-	173	37.1938	-	360	28.8554
ARFGAP2	Median WTS(TPM) Expression	0.0017	0.0002	3.616	Mann-Whitney U	1.2848	0.3616	-	173	33.1706	-	360	25.8175
ARFGAP3	Median WTS(TPM) Expression	0.8979	0.8577	0.0667	Mann-Whitney U	1.0763	0.1061	-	173	26.258	-	360	24.3967
ARFGEF1	Median WTS(TPM) Expression	0.5891	0.4869	0.3126	Mann-Whitney U	1.076	0.1057	-	173	67.0021	-	360	62.2701
ARFGEF2	Median WTS(TPM) Expression	0.5915	0.4899	0.3099	Mann-Whitney U	0.9951	-0.0071	-	173	8.2576	-	360	8.2981
ARFIP1	Median WTS(TPM) Expression	0.4435	0.3367	0.4728	Mann-Whitney U	1.0353	0.0501	-	173	14.5577	-	360	14.0607
ARFIP2	Median WTS(TPM) Expression	0.0528	0.0229	1.6408	Mann-Whitney U	1.1751	0.2328	-	173	42.2608	-	360	35.9627
ARFRP1	Median WTS(TPM) Expression	0.01	0.0027	2.5723	Mann-Whitney U	1.1453	0.1958	-	173	8.3436	-	360	7.2849
ARG1	Median WTS(TPM) Expression	0.082	0.0398	1.3998	Mann-Whitney U	1.0976	0.1344	-	173	2.4713	-	360	2.2516
ARG2	Median WTS(TPM) Expression	0.8391	0.7816	0.107	Mann-Whitney U	1.0396	0.0561	-	173	31.1461	-	360	29.9586
ARGFX	Median WTS(TPM) Expression	0.0003	0	4.5719	Mann-Whitney U	1.3056	0.3847	-	173	1.8137	-	360	1.3891
ARGLU1	Median WTS(TPM) Expression	0.0001	0	5.6015	Mann-Whitney U	1.4627	0.5487	-	173	66.2748	-	360	45.3094
ARHGAP1	Median WTS(TPM) Expression	0.9628	0.9466	0.0238	Mann-Whitney U	0.9456	-0.0806	-	173	13.046	-	360	13.7959
ARHGAP10	Median WTS(TPM) Expression	0.0177	0.0056	2.249	Mann-Whitney U	1.4945	0.5796	-	173	8.3161	-	360	5.5646
ARHGAP11A	Median WTS(TPM) Expression	0.6005	0.5001	0.3009	Mann-Whitney U	1.1294	0.1755	-	173	10.5989	-	360	9.3848
ARHGAP11B	Median WTS(TPM) Expression	0.1599	0.0919	1.0365	Mann-Whitney U	1.2827	0.3591	-	173	12.6803	-	360	9.886
ARHGAP12	Median WTS(TPM) Expression	0.1524	0.0866	1.0623	Mann-Whitney U	1.1986	0.2613	-	173	28.2302	-	360	23.5536
ARHGAP15	Median WTS(TPM) Expression	0.7477	0.6691	0.1745	Mann-Whitney U	0.9493	-0.0751	-	173	5.2431	-	360	5.5231
ARHGAP17	Median WTS(TPM) Expression	0.2344	0.1491	0.8264	Mann-Whitney U	1.1221	0.1662	-	173	44.3607	-	360	39.5349
ARHGAP18	Median WTS(TPM) Expression	0.9662	0.9511	0.0218	Mann-Whitney U	1.0329	0.0468	-	173	1.5443	-	360	1.495
ARHGAP19	Median WTS(TPM) Expression	0.0038	0.0007	3.1341	Mann-Whitney U	1.2998	0.3783	-	173	9.3797	-	360	7.2161
ARHGAP19-SLIT1	Median WTS(TPM) Expression	0.3583	0.255	0.5935	Mann-Whitney U	1.1369	0.1851	-	173	7.9272	-	360	6.9728
ARHGAP20	Median WTS(TPM) Expression	0.001	0.0001	3.9097	Mann-Whitney U	1.4347	0.5208	-	173	1.3599	-	360	0.9478
ARHGAP21	Median WTS(TPM) Expression	0.3135	0.2156	0.6663	Mann-Whitney U	1.1387	0.1874	-	173	29.4726	-	360	25.8826
ARHGAP22	Median WTS(TPM) Expression	0.0283	0.0103	1.9863	Mann-Whitney U	1.0897	0.1239	-	173	2.8679	-	360	2.6318
ARHGAP23	Median WTS(TPM) Expression	0.3641	0.2603	0.5845	Mann-Whitney U	1.1732	0.2305	-	173	2.7887	-	360	2.3769
ARHGAP24	Median WTS(TPM) Expression	0.0161	0.0049	2.3054	Mann-Whitney U	1.1874	0.2478	-	173	5.8034	-	360	4.8875
ARHGAP25	Median WTS(TPM) Expression	0.1117	0.0589	1.2298	Mann-Whitney U	1.1871	0.2474	-	173	2.5491	-	360	2.1474
ARHGAP26	Median WTS(TPM) Expression	0.0247	0.0086	2.0634	Mann-Whitney U	1.2566	0.3296	-	173	30.7094	-	360	24.4377
ARHGAP27	Median WTS(TPM) Expression	0.4908	0.3831	0.4167	Mann-Whitney U	1.0354	0.0502	-	173	6.1854	-	360	5.9739
ARHGAP28	Median WTS(TPM) Expression	0.8676	0.818	0.0872	Mann-Whitney U	0.9867	-0.0193	-	173	5.3914	-	360	5.4638
ARHGAP29	Median WTS(TPM) Expression	0.4292	0.3224	0.4917	Mann-Whitney U	1.0615	0.0861	-	173	25.1645	-	360	23.7066
ARHGAP30	Median WTS(TPM) Expression	0.9985	0.9978	0.0009	Mann-Whitney U	0.9041	-0.1455	-	173	4.6071	-	360	5.0959
ARHGAP31	Median WTS(TPM) Expression	0.4526	0.3458	0.4612	Mann-Whitney U	0.9498	-0.0743	-	173	1.4298	-	360	1.5054
ARHGAP32	Median WTS(TPM) Expression	0.0423	0.0172	1.7633	Mann-Whitney U	1.1598	0.2139	-	173	60.4815	-	360	52.147
ARHGAP33	Median WTS(TPM) Expression	0.0001	0	5.4226	Mann-Whitney U	1.3752	0.4596	-	173	7.8596	-	360	5.7153
ARHGAP35	Median WTS(TPM) Expression	0.6748	0.5836	0.2339	Mann-Whitney U	1.0305	0.0434	-	173	1.9779	-	360	1.9193
ARHGAP36	Median WTS(TPM) Expression	0.1199	0.0643	1.1918	Mann-Whitney U	1.3878	0.4728	-	173	0.0359	-	360	0.0259
ARHGAP39	Median WTS(TPM) Expression	0.0068	0.0016	2.792	Mann-Whitney U	1.2405	0.311	-	173	6.3747	-	360	5.1387
ARHGAP4	Median WTS(TPM) Expression	0.2545	0.1654	0.7816	Mann-Whitney U	1.1862	0.2464	-	173	7.2469	-	360	6.1092
ARHGAP40	Median WTS(TPM) Expression	0.0014	0.0002	3.7024	Mann-Whitney U	1.7414	0.8003	-	173	0.0913	-	360	0.0524
ARHGAP42	Median WTS(TPM) Expression	0.2013	0.1231	0.9098	Mann-Whitney U	1.1569	0.2103	-	173	3.986	-	360	3.4454
ARHGAP44	Median WTS(TPM) Expression	0.0191	0.0062	2.2076	Mann-Whitney U	1.1983	0.261	-	173	4.1981	-	360	3.5033
ARHGAP45	Median WTS(TPM) Expression	0.3665	0.2627	0.5805	Mann-Whitney U	1.069	0.0962	-	173	2.0135	-	360	1.8836
ARHGAP5	Median WTS(TPM) Expression	0.5191	0.4121	0.385	Mann-Whitney U	1.1075	0.1473	-	173	52.2378	-	360	47.1669
ARHGAP6	Median WTS(TPM) Expression	0.0001	0	5.2393	Mann-Whitney U	1.4238	0.5097	-	173	30.8848	-	360	21.6921
ARHGAP8	Median WTS(TPM) Expression	0	0	6.2886	Mann-Whitney U	1.5689	0.6498	-	173	29.8103	-	360	19.0008
ARHGAP9	Median WTS(TPM) Expression	0.9393	0.9141	0.039	Mann-Whitney U	1.0026	0.0037	-	173	5.1961	-	360	5.1828
ARHGDIA	Median WTS(TPM) Expression	0.8536	0.8001	0.0968	Mann-Whitney U	0.9814	-0.027	-	173	55.9122	-	360	56.9702
ARHGDIB	Median WTS(TPM) Expression	0.0339	0.013	1.8872	Mann-Whitney U	0.8391	-0.253	-	173	47.5152	-	360	56.6239
ARHGDIG	Median WTS(TPM) Expression	0.0092	0.0024	2.6209	Mann-Whitney U	1.4236	0.5095	-	173	7.9987	-	360	5.6187
ARHGEF1	Median WTS(TPM) Expression	0.0562	0.0248	1.6062	Mann-Whitney U	1.1465	0.1972	-	173	8.4915	-	360	7.4066
ARHGEF10	Median WTS(TPM) Expression	0.0015	0.0002	3.694	Mann-Whitney U	1.3535	0.4367	-	173	14.5187	-	360	10.7269
ARHGEF10L	Median WTS(TPM) Expression	0.0001	0	5.4831	Mann-Whitney U	1.4367	0.5228	-	173	8.4678	-	360	5.8939
ARHGEF11	Median WTS(TPM) Expression	0.5375	0.4315	0.365	Mann-Whitney U	1.0732	0.1019	-	173	22.8304	-	360	21.2727
ARHGEF12	Median WTS(TPM) Expression	0.1062	0.0553	1.2572	Mann-Whitney U	1.2296	0.2982	-	173	63.7463	-	360	51.8416
ARHGEF15	Median WTS(TPM) Expression	0.2841	0.1901	0.7211	Mann-Whitney U	1.0861	0.1192	-	173	1.7886	-	360	1.6468
ARHGEF16	Median WTS(TPM) Expression	0.0001	0	5.3649	Mann-Whitney U	1.3477	0.4305	-	173	5.6605	-	360	4.2002
ARHGEF17	Median WTS(TPM) Expression	0.0306	0.0114	1.9433	Mann-Whitney U	1.1838	0.2434	-	173	12.6181	-	360	10.6594
ARHGEF18	Median WTS(TPM) Expression	0.0007	0.0001	4.0958	Mann-Whitney U	1.2499	0.3218	-	173	1.5455	-	360	1.2365
ARHGEF19	Median WTS(TPM) Expression	0.0477	0.02	1.698	Mann-Whitney U	1.3178	0.3982	-	173	1.6158	-	360	1.2262
ARHGEF2	Median WTS(TPM) Expression	0.5128	0.4056	0.3919	Mann-Whitney U	0.9649	-0.0516	-	173	20.0006	-	360	20.7287
ARHGEF25	Median WTS(TPM) Expression	0	0	6.9652	Mann-Whitney U	1.609	0.6861	-	173	5.0918	-	360	3.1646
ARHGEF26	Median WTS(TPM) Expression	0.0099	0.0026	2.5808	Mann-Whitney U	1.25	0.3219	-	173	13.8193	-	360	11.0556
ARHGEF28	Median WTS(TPM) Expression	0.0012	0.0002	3.7969	Mann-Whitney U	1.6303	0.7052	-	173	4.8409	-	360	2.9693
ARHGEF3	Median WTS(TPM) Expression	0.8168	0.7527	0.1234	Mann-Whitney U	1.0258	0.0367	-	173	17.0094	-	360	16.582
ARHGEF33	Median WTS(TPM) Expression	0.0068	0.0016	2.7996	Mann-Whitney U	1.3157	0.3958	-	173	1.0269	-	360	0.7805
ARHGEF34P	Median WTS(TPM) Expression	0.0005	0	4.3042	Mann-Whitney U	1.442	0.5281	-	173	18.9916	-	360	13.1704
ARHGEF35	Median WTS(TPM) Expression	0.0288	0.0105	1.9773	Mann-Whitney U	1.2942	0.372	-	173	9.3528	-	360	7.2269
ARHGEF37	Median WTS(TPM) Expression	0	0	6.1173	Mann-Whitney U	1.3801	0.4648	-	173	7.3113	-	360	5.2976
ARHGEF38	Median WTS(TPM) Expression	0.0616	0.0278	1.5562	Mann-Whitney U	1.1016	0.1396	-	173	25.0503	-	360	22.7396
ARHGEF39	Median WTS(TPM) Expression	0.6477	0.5527	0.2575	Mann-Whitney U	1.1215	0.1654	-	173	1.6351	-	360	1.458
ARHGEF4	Median WTS(TPM) Expression	0	0	6.9817	Mann-Whitney U	1.638	0.712	-	173	4.0114	-	360	2.449
ARHGEF40	Median WTS(TPM) Expression	0.0006	0.0001	4.2186	Mann-Whitney U	1.2832	0.3597	-	173	5.8489	-	360	4.5581
ARHGEF5	Median WTS(TPM) Expression	0.005	0.0011	2.9727	Mann-Whitney U	1.2421	0.3128	-	173	11.7656	-	360	9.4725
ARHGEF6	Median WTS(TPM) Expression	0.8671	0.8173	0.0876	Mann-Whitney U	0.9863	-0.02	-	173	6.1181	-	360	6.2034
ARHGEF7	Median WTS(TPM) Expression	0.0099	0.0027	2.5765	Mann-Whitney U	1.3182	0.3986	-	173	49.7738	-	360	37.7591
ARHGEF9	Median WTS(TPM) Expression	0.5856	0.4827	0.3163	Mann-Whitney U	0.9935	-0.0094	-	173	18.154	-	360	18.2722
ARID1A	Median WTS(TPM) Expression	0.0023	0.0004	3.4307	Mann-Whitney U	1.2619	0.3355	-	173	83.3147	-	360	66.0256
ARID1B	Median WTS(TPM) Expression	0.0016	0.0002	3.6446	Mann-Whitney U	1.2123	0.2777	-	173	35.464	-	360	29.2546
ARID2	Median WTS(TPM) Expression	0.0005	0	4.3804	Mann-Whitney U	1.3589	0.4424	-	173	44.1	-	360	32.453
ARID3A	Median WTS(TPM) Expression	0.0277	0.01	1.9999	Mann-Whitney U	1.2123	0.2777	-	173	2.0921	-	360	1.7257
ARID3B	Median WTS(TPM) Expression	0.0019	0.0003	3.5449	Mann-Whitney U	1.2315	0.3004	-	173	1.8578	-	360	1.5086
ARID3C	Median WTS(TPM) Expression	0	0	7.8407	Mann-Whitney U	2.7386	1.4535	-	173	0.2058	-	360	0.0751
ARID4A	Median WTS(TPM) Expression	0.0012	0.0002	3.8032	Mann-Whitney U	1.336	0.4179	-	173	19.7736	-	360	14.8008
ARID4B	Median WTS(TPM) Expression	0.0063	0.0014	2.8396	Mann-Whitney U	1.2757	0.3513	-	173	49.0587	-	360	38.4553
ARID5A	Median WTS(TPM) Expression	0.0181	0.0058	2.2378	Mann-Whitney U	1.2779	0.3538	-	173	3.9393	-	360	3.0826
ARID5B	Median WTS(TPM) Expression	0.3522	0.2494	0.6031	Mann-Whitney U	1.1383	0.1869	-	173	37.0618	-	360	32.558
ARIH1	Median WTS(TPM) Expression	0.0063	0.0014	2.8423	Mann-Whitney U	1.2757	0.3512	-	173	23.2924	-	360	18.2591
ARIH2	Median WTS(TPM) Expression	0.0186	0.006	2.2227	Mann-Whitney U	1.2671	0.3415	-	173	40.7182	-	360	32.1362
ARIH2OS	Median WTS(TPM) Expression	0.0025	0.0004	3.3674	Mann-Whitney U	1.2707	0.3457	-	173	1.6287	-	360	1.2817
ARL1	Median WTS(TPM) Expression	0.0536	0.0233	1.6326	Mann-Whitney U	0.9127	-0.1317	-	173	87.1433	-	360	95.4751
ARL10	Median WTS(TPM) Expression	0.0044	0.0009	3.0442	Mann-Whitney U	1.3529	0.436	-	173	1.5931	-	360	1.1775
ARL11	Median WTS(TPM) Expression	0.7988	0.73	0.1367	Mann-Whitney U	0.8788	-0.1864	-	173	0.0934	-	360	0.1063
ARL13A	Median WTS(TPM) Expression	0.0613	0.0276	1.5585	Mann-Whitney U	1.272	0.3471	-	173	1.6723	-	360	1.3147
ARL13B	Median WTS(TPM) Expression	0.1254	0.068	1.1677	Mann-Whitney U	1.1097	0.1502	-	173	9.58	-	360	8.6328
ARL14	Median WTS(TPM) Expression	0.002	0.0003	3.5134	Mann-Whitney U	1.7927	0.8421	-	173	0.1348	-	360	0.0752
ARL14EP	Median WTS(TPM) Expression	0.7648	0.6893	0.1616	Mann-Whitney U	0.9841	-0.0231	-	173	14.4602	-	360	14.6934
ARL15	Median WTS(TPM) Expression	0.9654	0.9499	0.0223	Mann-Whitney U	1.0474	0.0668	-	173	22.9988	-	360	21.9582
ARL16	Median WTS(TPM) Expression	0.0107	0.0029	2.533	Mann-Whitney U	1.192	0.2533	-	173	13.1509	-	360	11.033
ARL17A	Median WTS(TPM) Expression	0.3249	0.2256	0.6467	Mann-Whitney U	1.153	0.2054	-	173	10.8256	-	360	9.3892
ARL17B	Median WTS(TPM) Expression	0.011	0.003	2.5194	Mann-Whitney U	1.3077	0.3871	-	173	10.1794	-	360	7.784
ARL2	Median WTS(TPM) Expression	0.8866	0.844	0.0736	Mann-Whitney U	0.9564	-0.0643	-	173	11.1278	-	360	11.6353
ARL2BP	Median WTS(TPM) Expression	0.4207	0.3142	0.5028	Mann-Whitney U	0.9689	-0.0455	-	173	13.4985	-	360	13.9314
ARL3	Median WTS(TPM) Expression	0.901	0.8617	0.0646	Mann-Whitney U	1.0712	0.0992	-	173	16.398	-	360	15.3079
ARL4A	Median WTS(TPM) Expression	0.5617	0.4573	0.3398	Mann-Whitney U	1.0311	0.0442	-	173	3.1795	-	360	3.0836
ARL4C	Median WTS(TPM) Expression	0.2281	0.144	0.8417	Mann-Whitney U	0.8631	-0.2124	-	173	1.7541	-	360	2.0324
ARL4D	Median WTS(TPM) Expression	0.0221	0.0075	2.1248	Mann-Whitney U	1.3725	0.4568	-	173	0.6691	-	360	0.4875
ARL5A	Median WTS(TPM) Expression	0.3818	0.2771	0.5574	Mann-Whitney U	1.1002	0.1378	-	173	12.3781	-	360	11.2506
ARL5B	Median WTS(TPM) Expression	0.3598	0.2564	0.5911	Mann-Whitney U	0.9393	-0.0903	-	173	1.5435	-	360	1.6432
ARL5C	Median WTS(TPM) Expression	0.0042	0.0008	3.0734	Mann-Whitney U	null	null	-	173	0	-	360	0
ARL6	Median WTS(TPM) Expression	0.4859	0.378	0.4225	Mann-Whitney U	1.0745	0.1036	-	173	3.4085	-	360	3.1722
ARL6IP1	Median WTS(TPM) Expression	0.2038	0.1249	0.9034	Mann-Whitney U	0.9688	-0.0457	-	173	110.122	-	360	113.665
ARL6IP4	Median WTS(TPM) Expression	0.034	0.0131	1.8843	Mann-Whitney U	1.2273	0.2954	-	173	36.1374	-	360	29.4454
ARL6IP5	Median WTS(TPM) Expression	0.1494	0.0846	1.0729	Mann-Whitney U	0.9383	-0.0919	-	173	28.186	-	360	30.0393
ARL6IP6	Median WTS(TPM) Expression	0.8589	0.8069	0.0932	Mann-Whitney U	0.9425	-0.0854	-	173	19.9062	-	360	21.1198
ARL8A	Median WTS(TPM) Expression	0.9806	0.9722	0.0122	Mann-Whitney U	1.0132	0.0189	-	173	39.7097	-	360	39.1937
ARL8B	Median WTS(TPM) Expression	0.5427	0.4368	0.3597	Mann-Whitney U	1.0329	0.0467	-	173	59.9031	-	360	57.9948
ARL9	Median WTS(TPM) Expression	0.0041	0.0008	3.0898	Mann-Whitney U	1.5527	0.6348	-	173	0.2225	-	360	0.1433
ARMC1	Median WTS(TPM) Expression	0.3542	0.2513	0.5999	Mann-Whitney U	0.9763	-0.0346	-	173	21.621	-	360	22.1459
ARMC10	Median WTS(TPM) Expression	0.4667	0.3592	0.4447	Mann-Whitney U	1.019	0.0272	-	173	14.9676	-	360	14.688
ARMC10P1	Median WTS(TPM) Expression	0.0597	0.0267	1.5732	Mann-Whitney U	1.4806	0.5662	-	173	0.167	-	360	0.1128
ARMC12	Median WTS(TPM) Expression	0.0001	0	5.0374	Mann-Whitney U	1.5081	0.5927	-	173	1.5832	-	360	1.0498
ARMC2	Median WTS(TPM) Expression	0.0508	0.0217	1.6628	Mann-Whitney U	1.21	0.275	-	173	4.5392	-	360	3.7514
ARMC3	Median WTS(TPM) Expression	0.0445	0.0184	1.7359	Mann-Whitney U	1.144	0.1941	-	173	0.9867	-	360	0.8625
ARMC4	Median WTS(TPM) Expression	0.0002	0	4.965	Mann-Whitney U	1.6455	0.7185	-	173	1.9606	-	360	1.1915
ARMC4P1	Median WTS(TPM) Expression	0	0	7.6433	Mann-Whitney U	2.2224	1.1521	-	173	0.2799	-	360	0.126
ARMC5	Median WTS(TPM) Expression	0.0009	0.0001	3.9631	Mann-Whitney U	1.2324	0.3015	-	173	3.0125	-	360	2.4444
ARMC6	Median WTS(TPM) Expression	0.0062	0.0014	2.8517	Mann-Whitney U	1.1935	0.2552	-	173	12.7025	-	360	10.6427
ARMC7	Median WTS(TPM) Expression	0.0784	0.0376	1.4246	Mann-Whitney U	1.1312	0.1778	-	173	1.0472	-	360	0.9257
ARMC8	Median WTS(TPM) Expression	0.1474	0.0832	1.0801	Mann-Whitney U	1.1744	0.2319	-	173	41.2161	-	360	35.0952
ARMC9	Median WTS(TPM) Expression	0	0	7.3382	Mann-Whitney U	1.4772	0.5629	-	173	14.1517	-	360	9.5801
ARMCX1	Median WTS(TPM) Expression	0.5772	0.4736	0.3246	Mann-Whitney U	0.8621	-0.214	-	173	1.1847	-	360	1.3741
ARMCX2	Median WTS(TPM) Expression	0.9433	0.9194	0.0365	Mann-Whitney U	1.0623	0.0872	-	173	5.0702	-	360	4.7729
ARMCX3	Median WTS(TPM) Expression	0.6515	0.5575	0.2538	Mann-Whitney U	0.9275	-0.1085	-	173	18.4034	-	360	19.8412
ARMCX4	Median WTS(TPM) Expression	0.5868	0.4842	0.3149	Mann-Whitney U	0.9604	-0.0582	-	173	1.9352	-	360	2.0149
ARMCX5	Median WTS(TPM) Expression	0.1639	0.0949	1.0228	Mann-Whitney U	1.1282	0.174	-	173	7.909	-	360	7.0103
ARMCX6	Median WTS(TPM) Expression	0.2342	0.149	0.8269	Mann-Whitney U	1.1125	0.1538	-	173	5.6894	-	360	5.1141
ARMH3	Median WTS(TPM) Expression	0.0015	0.0002	3.6652	Mann-Whitney U	1.2833	0.3598	-	173	11.5683	-	360	9.0147
ARMH4	Median WTS(TPM) Expression	0.1118	0.059	1.2292	Mann-Whitney U	1.064	0.0895	-	173	1.9025	-	360	1.788
ARMS2	Median WTS(TPM) Expression	0.0836	0.0409	1.3886	Mann-Whitney U	1.2311	0.2999	-	173	0.0906	-	360	0.0736
ARMT1	Median WTS(TPM) Expression	0.6237	0.5261	0.279	Mann-Whitney U	1.14	0.189	-	173	10.354	-	360	9.0825
ARNT	Median WTS(TPM) Expression	0.0413	0.0167	1.7775	Mann-Whitney U	1.1959	0.2581	-	173	37.8988	-	360	31.6903
ARNT2	Median WTS(TPM) Expression	0.004	0.0008	3.1053	Mann-Whitney U	1.3468	0.4296	-	173	7.0575	-	360	5.2401
ARNTL	Median WTS(TPM) Expression	0.1483	0.0838	1.0768	Mann-Whitney U	1.1773	0.2355	-	173	13.3408	-	360	11.3317
ARNTL2	Median WTS(TPM) Expression	0.6253	0.528	0.2773	Mann-Whitney U	0.8835	-0.1787	-	173	1.2403	-	360	1.4039
ARPC1A	Median WTS(TPM) Expression	0.8791	0.8337	0.079	Mann-Whitney U	1.0588	0.0825	-	173	75.7712	-	360	71.5616
ARPC1B	Median WTS(TPM) Expression	0.1166	0.0621	1.2068	Mann-Whitney U	0.9284	-0.1072	-	173	21.0484	-	360	22.6724
ARPC2	Median WTS(TPM) Expression	0.8138	0.7491	0.1255	Mann-Whitney U	1.048	0.0677	-	173	120.419	-	360	114.9
ARPC3	Median WTS(TPM) Expression	0.3104	0.2127	0.6722	Mann-Whitney U	0.9797	-0.0295	-	173	14.7097	-	360	15.0138
ARPC4	Median WTS(TPM) Expression	0.1687	0.0985	1.0066	Mann-Whitney U	0.9667	-0.0488	-	173	38.8004	-	360	40.1362
ARPC4-TTLL3	Median WTS(TPM) Expression	0.9552	0.9363	0.0286	Mann-Whitney U	1.0112	0.0161	-	173	9.2958	-	360	9.1928
ARPC5	Median WTS(TPM) Expression	0.0009	0.0001	3.9834	Mann-Whitney U	0.8166	-0.2924	-	173	39.7068	-	360	48.6267
ARPC5L	Median WTS(TPM) Expression	0.7109	0.6255	0.2038	Mann-Whitney U	0.9857	-0.0208	-	173	5.8847	-	360	5.9704
ARPIN	Median WTS(TPM) Expression	0.0945	0.0478	1.321	Mann-Whitney U	1.0577	0.0809	-	173	4.097	-	360	3.8736
ARPP19	Median WTS(TPM) Expression	0.7793	0.7067	0.1508	Mann-Whitney U	1.0559	0.0784	-	173	21.2315	-	360	20.1079
ARPP21	Median WTS(TPM) Expression	0.0025	0.0004	3.377	Mann-Whitney U	1.6123	0.6891	-	173	0.2351	-	360	0.1458
ARR3	Median WTS(TPM) Expression	0.0211	0.0071	2.1497	Mann-Whitney U	1.3197	0.4002	-	173	3.7563	-	360	2.8464
ARRB1	Median WTS(TPM) Expression	0.2136	0.1323	0.8784	Mann-Whitney U	1.1194	0.1628	-	173	28.5934	-	360	25.5427
ARRB2	Median WTS(TPM) Expression	0.8775	0.8314	0.0802	Mann-Whitney U	0.9228	-0.1159	-	173	11.3623	-	360	12.3124
ARRDC1	Median WTS(TPM) Expression	0.301	0.2045	0.6894	Mann-Whitney U	1.1049	0.144	-	173	25.2742	-	360	22.8738
ARRDC2	Median WTS(TPM) Expression	0.1785	0.1058	0.9755	Mann-Whitney U	1.1617	0.2162	-	173	2.1187	-	360	1.8238
ARRDC3	Median WTS(TPM) Expression	0.1929	0.1169	0.9323	Mann-Whitney U	1.0824	0.1142	-	173	57.7673	-	360	53.3712
ARRDC4	Median WTS(TPM) Expression	0.9245	0.8932	0.049	Mann-Whitney U	1.1521	0.2042	-	173	7.5326	-	360	6.5382
ARRDC5	Median WTS(TPM) Expression	0.0173	0.0055	2.2623	Mann-Whitney U	1.2184	0.285	-	173	0.5129	-	360	0.421
ARSA	Median WTS(TPM) Expression	0.0142	0.0042	2.3728	Mann-Whitney U	1.2161	0.2822	-	173	12.0945	-	360	9.9456
ARSB	Median WTS(TPM) Expression	0.788	0.717	0.1445	Mann-Whitney U	0.9709	-0.0426	-	173	8.3868	-	360	8.6379
ARSD	Median WTS(TPM) Expression	0.3869	0.2821	0.5495	Mann-Whitney U	1.1099	0.1504	-	173	35.4624	-	360	31.9518
ARSE	Median WTS(TPM) Expression	0.3294	0.2295	0.6393	Mann-Whitney U	1.1424	0.1921	-	173	0.4028	-	360	0.3526
ARSEP1	Median WTS(TPM) Expression	0.0051	0.0011	2.9622	Mann-Whitney U	1.6732	0.7426	-	173	0.232	-	360	0.1387
ARSF	Median WTS(TPM) Expression	0.0421	0.0171	1.7667	Mann-Whitney U	1.7676	0.8218	-	173	0.0474	-	360	0.0268
ARSG	Median WTS(TPM) Expression	0.009	0.0023	2.6317	Mann-Whitney U	1.344	0.4265	-	173	3.9958	-	360	2.9731
ARSH	Median WTS(TPM) Expression	0.0187	0.0061	2.2175	Mann-Whitney U	1.484	0.5695	-	173	0.1466	-	360	0.0988
ARSI	Median WTS(TPM) Expression	0.1579	0.0906	1.043	Mann-Whitney U	1.2138	0.2796	-	173	0.5567	-	360	0.4587
ARSJ	Median WTS(TPM) Expression	0.3462	0.2443	0.6122	Mann-Whitney U	0.8364	-0.2578	-	173	3.3924	-	360	4.0561
ARSK	Median WTS(TPM) Expression	0.0804	0.0389	1.4106	Mann-Whitney U	1.1163	0.1587	-	173	3.0292	-	360	2.7136
ART1	Median WTS(TPM) Expression	0.0177	0.0056	2.2496	Mann-Whitney U	1.3607	0.4443	-	173	0.1573	-	360	0.1156
ART3	Median WTS(TPM) Expression	0.1404	0.0783	1.1064	Mann-Whitney U	1.3077	0.387	-	173	0.4657	-	360	0.3561
ART4	Median WTS(TPM) Expression	0.0124	0.0035	2.4537	Mann-Whitney U	1.4833	0.5688	-	173	3.7618	-	360	2.5361
ART5	Median WTS(TPM) Expression	0.0579	0.0257	1.5902	Mann-Whitney U	1.7109	0.7748	-	173	0.2023	-	360	0.1182
ARTN	Median WTS(TPM) Expression	0.0824	0.0401	1.397	Mann-Whitney U	1.1801	0.2389	-	173	0.7382	-	360	0.6256
ARV1	Median WTS(TPM) Expression	0.2651	0.1743	0.7586	Mann-Whitney U	0.9199	-0.1204	-	173	11.7342	-	360	12.7559
ARVCF	Median WTS(TPM) Expression	0	0	9.4088	Mann-Whitney U	1.5786	0.6587	-	173	13.0479	-	360	8.2654
ARX	Median WTS(TPM) Expression	0.6751	0.584	0.2336	Mann-Whitney U	0.7931	-0.3345	-	173	0.2149	-	360	0.271
AS3MT	Median WTS(TPM) Expression	0.1256	0.0682	1.1665	Mann-Whitney U	1.1825	0.2418	-	173	2.0546	-	360	1.7376
ASAH1	Median WTS(TPM) Expression	0.5551	0.45	0.3468	Mann-Whitney U	0.9301	-0.1045	-	173	96.4187	-	360	103.665
ASAH2	Median WTS(TPM) Expression	0.3176	0.219	0.6596	Mann-Whitney U	1.1202	0.1637	-	173	4.9862	-	360	4.4512
ASAH2B	Median WTS(TPM) Expression	0.176	0.1041	0.9827	Mann-Whitney U	1.3045	0.3835	-	173	3.4571	-	360	2.6502
ASAH2C	Median WTS(TPM) Expression	0.0166	0.0052	2.287	Mann-Whitney U	null	null	-	173	0	-	360	0
ASAP1	Median WTS(TPM) Expression	0.4536	0.3467	0.46	Mann-Whitney U	1.0454	0.0641	-	173	55.0258	-	360	52.6358
ASAP2	Median WTS(TPM) Expression	0.0846	0.0415	1.3819	Mann-Whitney U	1.0895	0.1236	-	173	25.1256	-	360	23.0624
ASAP3	Median WTS(TPM) Expression	0.0017	0.0002	3.6109	Mann-Whitney U	1.3977	0.483	-	173	8.605	-	360	6.1567
ASB1	Median WTS(TPM) Expression	0.0003	0	4.558	Mann-Whitney U	1.2515	0.3236	-	173	11.015	-	360	8.8017
ASB10	Median WTS(TPM) Expression	0.0005	0.0001	4.2983	Mann-Whitney U	2.4438	1.2891	-	173	0.0905	-	360	0.037
ASB11	Median WTS(TPM) Expression	0.1829	0.1092	0.9616	Mann-Whitney U	1.2303	0.299	-	173	0.1059	-	360	0.0861
ASB12	Median WTS(TPM) Expression	0.042	0.0171	1.7674	Mann-Whitney U	null	null	-	173	0	-	360	0
ASB13	Median WTS(TPM) Expression	0.0025	0.0004	3.3684	Mann-Whitney U	1.2539	0.3264	-	173	2.6482	-	360	2.112
ASB14	Median WTS(TPM) Expression	0.0034	0.0006	3.1918	Mann-Whitney U	1.4001	0.4855	-	173	2.4636	-	360	1.7596
ASB15	Median WTS(TPM) Expression	0.0005	0.0001	4.2765	Mann-Whitney U	1.7178	0.7806	-	173	0.1525	-	360	0.0887
ASB16	Median WTS(TPM) Expression	0.0051	0.0011	2.9608	Mann-Whitney U	1.2099	0.2749	-	173	1.3427	-	360	1.1097
ASB17	Median WTS(TPM) Expression	0.0039	0.0008	3.1153	Mann-Whitney U	1.8981	0.9245	-	173	0.1471	-	360	0.0775
ASB18	Median WTS(TPM) Expression	0	0	7.0935	Mann-Whitney U	2.1536	1.1068	-	173	0.4659	-	360	0.2163
ASB2	Median WTS(TPM) Expression	0.0098	0.0026	2.5836	Mann-Whitney U	1.4591	0.545	-	173	0.8108	-	360	0.5557
ASB4	Median WTS(TPM) Expression	0.0019	0.0003	3.5433	Mann-Whitney U	2.0259	1.0186	-	173	0.24	-	360	0.1184
ASB5	Median WTS(TPM) Expression	0.0187	0.006	2.2183	Mann-Whitney U	1.4098	0.4955	-	173	0.1579	-	360	0.112
ASB6	Median WTS(TPM) Expression	0.1063	0.0554	1.2566	Mann-Whitney U	1.1171	0.1597	-	173	7.783	-	360	6.9674
ASB7	Median WTS(TPM) Expression	0.0003	0	4.654	Mann-Whitney U	1.3005	0.379	-	173	5.1352	-	360	3.9487
ASB8	Median WTS(TPM) Expression	0.1041	0.0539	1.2681	Mann-Whitney U	1.0788	0.1094	-	173	23.5493	-	360	21.829
ASB9	Median WTS(TPM) Expression	0.205	0.1258	0.9003	Mann-Whitney U	1.1964	0.2587	-	173	1.5039	-	360	1.2571
ASCC1	Median WTS(TPM) Expression	0.0429	0.0176	1.7555	Mann-Whitney U	1.2977	0.3759	-	173	29.7384	-	360	22.9167
ASCC2	Median WTS(TPM) Expression	0.0024	0.0004	3.4059	Mann-Whitney U	1.3545	0.4378	-	173	43.2561	-	360	31.9342
ASCC3	Median WTS(TPM) Expression	0.8438	0.7876	0.1037	Mann-Whitney U	0.9817	-0.0266	-	173	20.9426	-	360	21.3329
ASCL1	Median WTS(TPM) Expression	0.0008	0.0001	4.0725	Mann-Whitney U	2.3702	1.245	-	173	0.1196	-	360	0.0505
ASCL2	Median WTS(TPM) Expression	0.429	0.3221	0.492	Mann-Whitney U	1.1668	0.2226	-	173	0.2127	-	360	0.1823
ASCL3	Median WTS(TPM) Expression	0.0201	0.0067	2.177	Mann-Whitney U	1.5652	0.6463	-	173	0.6157	-	360	0.3934
ASCL4	Median WTS(TPM) Expression	0.0062	0.0014	2.846	Mann-Whitney U	1.7739	0.8269	-	173	0.0649	-	360	0.0366
ASCL5	Median WTS(TPM) Expression	0.0018	0.0003	3.58	Mann-Whitney U	1.6556	0.7273	-	173	0.8981	-	360	0.5425
ASF1A	Median WTS(TPM) Expression	0.0602	0.027	1.5685	Mann-Whitney U	1.2188	0.2854	-	173	9.2808	-	360	7.6148
ASF1B	Median WTS(TPM) Expression	0.9311	0.9027	0.0445	Mann-Whitney U	0.9862	-0.0201	-	173	4.629	-	360	4.6939
ASGR1	Median WTS(TPM) Expression	0.0019	0.0003	3.5298	Mann-Whitney U	1.5339	0.6172	-	173	0.831	-	360	0.5418
ASGR2	Median WTS(TPM) Expression	0.2402	0.1537	0.8132	Mann-Whitney U	1.0827	0.1147	-	173	0.1542	-	360	0.1424
ASH1L	Median WTS(TPM) Expression	0.5918	0.4903	0.3096	Mann-Whitney U	1.0023	0.0033	-	173	83.6624	-	360	83.4724
ASH2L	Median WTS(TPM) Expression	0.2937	0.1982	0.7029	Mann-Whitney U	1.1625	0.2172	-	173	25.058	-	360	21.5558
ASIC1	Median WTS(TPM) Expression	0.0989	0.0506	1.2959	Mann-Whitney U	1.0727	0.1012	-	173	2.2192	-	360	2.0688
ASIC2	Median WTS(TPM) Expression	0.0061	0.0014	2.8628	Mann-Whitney U	1.9216	0.9423	-	173	0.3133	-	360	0.163
ASIC3	Median WTS(TPM) Expression	0.0004	0	4.4722	Mann-Whitney U	1.4856	0.5711	-	173	3.5412	-	360	2.3837
ASIC4	Median WTS(TPM) Expression	0.0011	0.0001	3.8411	Mann-Whitney U	1.4469	0.533	-	173	0.2281	-	360	0.1577
ASIP	Median WTS(TPM) Expression	0.0001	0	5.3225	Mann-Whitney U	1.526	0.6097	-	173	1.5421	-	360	1.0106
ASL	Median WTS(TPM) Expression	0.0018	0.0003	3.5692	Mann-Whitney U	1.4041	0.4897	-	173	19.9113	-	360	14.1806
ASMT	Median WTS(TPM) Expression	0.0033	0.0006	3.2123	Mann-Whitney U	1.5232	0.6071	-	173	0.273	-	360	0.1792
ASMTL	Median WTS(TPM) Expression	0.0303	0.0112	1.95	Mann-Whitney U	1.1569	0.2102	-	173	23.0563	-	360	19.9299
ASNA1	Median WTS(TPM) Expression	0.4786	0.3706	0.4311	Mann-Whitney U	1.0237	0.0339	-	173	15.0558	-	360	14.7066
ASNS	Median WTS(TPM) Expression	0.1101	0.0579	1.2375	Mann-Whitney U	1.2342	0.3036	-	173	24.0848	-	360	19.514
ASNSD1	Median WTS(TPM) Expression	0.2016	0.1233	0.909	Mann-Whitney U	1.1132	0.1547	-	173	24.7058	-	360	22.193
ASPA	Median WTS(TPM) Expression	0.0008	0.0001	4.0589	Mann-Whitney U	1.5693	0.6501	-	173	1.3124	-	360	0.8363
ASPDH	Median WTS(TPM) Expression	0	0	8.4496	Mann-Whitney U	1.7174	0.7802	-	173	1.1372	-	360	0.6622
ASPG	Median WTS(TPM) Expression	0	0	7.1708	Mann-Whitney U	1.6951	0.7614	-	173	2.8282	-	360	1.6684
ASPH	Median WTS(TPM) Expression	0.3559	0.2529	0.5971	Mann-Whitney U	1.076	0.1056	-	173	52.9281	-	360	49.1915
ASPHD1	Median WTS(TPM) Expression	0.3912	0.2862	0.5433	Mann-Whitney U	1.0413	0.0583	-	173	0.8815	-	360	0.8466
ASPHD2	Median WTS(TPM) Expression	0.0548	0.024	1.6204	Mann-Whitney U	1.2147	0.2806	-	173	0.504	-	360	0.4149
ASPM	Median WTS(TPM) Expression	0.4099	0.3039	0.5172	Mann-Whitney U	0.9349	-0.0972	-	173	8.3242	-	360	8.9041
ASPN	Median WTS(TPM) Expression	0.454	0.347	0.4596	Mann-Whitney U	0.8769	-0.1894	-	173	13.0782	-	360	14.9133
ASPRV1	Median WTS(TPM) Expression	0.0012	0.0002	3.8042	Mann-Whitney U	1.3507	0.4337	-	173	0.3482	-	360	0.2578
ASPSCR1	Median WTS(TPM) Expression	0.0021	0.0003	3.4706	Mann-Whitney U	1.3104	0.39	-	173	8.272	-	360	6.3124
ASRGL1	Median WTS(TPM) Expression	0.179	0.1062	0.9739	Mann-Whitney U	1.4275	0.5135	-	173	18.4385	-	360	12.9168
ASS1	Median WTS(TPM) Expression	0.5272	0.4203	0.3764	Mann-Whitney U	1.0175	0.025	-	173	4.4898	-	360	4.4126
ASTE1	Median WTS(TPM) Expression	0.0132	0.0038	2.4154	Mann-Whitney U	1.2195	0.2863	-	173	10.3753	-	360	8.5078
ASTL	Median WTS(TPM) Expression	0	0	6.3386	Mann-Whitney U	1.9395	0.9557	-	173	0.1966	-	360	0.1014
ASTN1	Median WTS(TPM) Expression	0.0009	0.0001	3.9871	Mann-Whitney U	1.6184	0.6946	-	173	0.1293	-	360	0.0799
ASTN2	Median WTS(TPM) Expression	0.1547	0.0883	1.054	Mann-Whitney U	1.1424	0.1921	-	173	24.991	-	360	21.8752
ASXL1	Median WTS(TPM) Expression	0.0229	0.0079	2.1042	Mann-Whitney U	1.2203	0.2872	-	173	20.727	-	360	16.9858
ASXL2	Median WTS(TPM) Expression	0.214	0.1326	0.8774	Mann-Whitney U	1.1824	0.2417	-	173	37.2705	-	360	31.5204
ASXL3	Median WTS(TPM) Expression	0.0008	0.0001	4.034	Mann-Whitney U	1.8604	0.8956	-	173	0.5226	-	360	0.2809
ASZ1	Median WTS(TPM) Expression	0.0027	0.0005	3.3372	Mann-Whitney U	1.7194	0.7819	-	173	0.1027	-	360	0.0597
ATAD1	Median WTS(TPM) Expression	0.2005	0.1224	0.9121	Mann-Whitney U	1.1693	0.2256	-	173	20.9439	-	360	17.9121
ATAD2	Median WTS(TPM) Expression	0.3901	0.2851	0.545	Mann-Whitney U	1.1405	0.1897	-	173	37.0077	-	360	32.4478
ATAD2B	Median WTS(TPM) Expression	0.0101	0.0027	2.565	Mann-Whitney U	1.3038	0.3827	-	173	25.1018	-	360	19.2534
ATAD3A	Median WTS(TPM) Expression	0.0001	0	5.1372	Mann-Whitney U	1.2796	0.3557	-	173	14.0718	-	360	10.9968
ATAD3B	Median WTS(TPM) Expression	0	0	10.6535	Mann-Whitney U	1.532	0.6154	-	173	14.8341	-	360	9.6831
ATAD3C	Median WTS(TPM) Expression	0.0011	0.0001	3.8758	Mann-Whitney U	1.5684	0.6493	-	173	1.6699	-	360	1.0647
ATAD5	Median WTS(TPM) Expression	0.2963	0.2004	0.6981	Mann-Whitney U	1.0973	0.1339	-	173	4.2074	-	360	3.8343
ATAT1	Median WTS(TPM) Expression	0.0001	0	5.5224	Mann-Whitney U	1.314	0.3939	-	173	17.4701	-	360	13.2958
ATCAY	Median WTS(TPM) Expression	0.0044	0.0009	3.0427	Mann-Whitney U	1.4114	0.4971	-	173	0.0321	-	360	0.0227
ATE1	Median WTS(TPM) Expression	0.3176	0.219	0.6596	Mann-Whitney U	1.0992	0.1365	-	173	15.8253	-	360	14.3967
ATF1	Median WTS(TPM) Expression	0.9151	0.8809	0.0551	Mann-Whitney U	1.0238	0.0339	-	173	17.9958	-	360	17.5774
ATF2	Median WTS(TPM) Expression	0.5002	0.3925	0.4061	Mann-Whitney U	1.1292	0.1753	-	173	60.5707	-	360	53.642
ATF3	Median WTS(TPM) Expression	0.44	0.333	0.4775	Mann-Whitney U	1.0082	0.0119	-	173	4.177	-	360	4.1428
ATF4	Median WTS(TPM) Expression	0.1507	0.0854	1.0684	Mann-Whitney U	1.1693	0.2257	-	173	94.1486	-	360	80.5152
ATF4P4	Median WTS(TPM) Expression	0.0186	0.006	2.2225	Mann-Whitney U	1.3483	0.4311	-	173	0.1165	-	360	0.0864
ATF5	Median WTS(TPM) Expression	0.0358	0.0139	1.8558	Mann-Whitney U	1.1988	0.2616	-	173	9.3277	-	360	7.7808
ATF6	Median WTS(TPM) Expression	0.8638	0.8131	0.0898	Mann-Whitney U	0.969	-0.0454	-	173	16.2912	-	360	16.8116
ATF6B	Median WTS(TPM) Expression	0.1909	0.1153	0.9381	Mann-Whitney U	1.1095	0.1499	-	173	75.1654	-	360	67.7478
ATF7	Median WTS(TPM) Expression	0.0343	0.0132	1.881	Mann-Whitney U	1.1565	0.2098	-	173	51.4695	-	360	44.5027
ATF7IP	Median WTS(TPM) Expression	0.6687	0.5766	0.2391	Mann-Whitney U	1.0413	0.0584	-	173	46.2232	-	360	44.3897
ATF7IP2	Median WTS(TPM) Expression	0.3955	0.2903	0.5372	Mann-Whitney U	1.1228	0.1671	-	173	6.7519	-	360	6.0134
ATG10	Median WTS(TPM) Expression	0.1069	0.0558	1.2533	Mann-Whitney U	1.148	0.1991	-	173	8.4769	-	360	7.384
ATG101	Median WTS(TPM) Expression	0.4342	0.3271	0.4853	Mann-Whitney U	0.982	-0.0262	-	173	10.8246	-	360	11.023
ATG12	Median WTS(TPM) Expression	0.1995	0.1217	0.9147	Mann-Whitney U	1.1312	0.1779	-	173	11.8291	-	360	10.4569
ATG13	Median WTS(TPM) Expression	0.4126	0.3065	0.5136	Mann-Whitney U	1.0361	0.0511	-	173	38.184	-	360	36.855
ATG14	Median WTS(TPM) Expression	0.0001	0	5.5829	Mann-Whitney U	1.2652	0.3394	-	173	3.5314	-	360	2.7912
ATG16L1	Median WTS(TPM) Expression	0.0074	0.0018	2.7475	Mann-Whitney U	1.264	0.338	-	173	22.9976	-	360	18.1947
ATG16L2	Median WTS(TPM) Expression	0.2697	0.1782	0.7492	Mann-Whitney U	1.0598	0.0838	-	173	8.374	-	360	7.9016
ATG2A	Median WTS(TPM) Expression	0.0002	0	4.8348	Mann-Whitney U	1.2918	0.3694	-	173	6.7852	-	360	5.2524
ATG2B	Median WTS(TPM) Expression	0.0298	0.011	1.9579	Mann-Whitney U	1.195	0.257	-	173	26.9366	-	360	22.5407
ATG3	Median WTS(TPM) Expression	0.3242	0.2249	0.6481	Mann-Whitney U	1.0178	0.0255	-	173	66.9896	-	360	65.8176
ATG4A	Median WTS(TPM) Expression	0.7753	0.702	0.1537	Mann-Whitney U	1.0324	0.0459	-	173	9.3865	-	360	9.0923
ATG4B	Median WTS(TPM) Expression	0	0	7.8472	Mann-Whitney U	1.5008	0.5857	-	173	66.9029	-	360	44.5788
ATG4C	Median WTS(TPM) Expression	0.1355	0.0749	1.1255	Mann-Whitney U	1.1674	0.2232	-	173	1.4066	-	360	1.205
ATG4D	Median WTS(TPM) Expression	0.0683	0.0317	1.4988	Mann-Whitney U	1.1446	0.1949	-	173	6.7769	-	360	5.9208
ATG5	Median WTS(TPM) Expression	0.5485	0.4432	0.3534	Mann-Whitney U	0.9798	-0.0295	-	173	6.8877	-	360	7.03
ATG7	Median WTS(TPM) Expression	0.1173	0.0626	1.2032	Mann-Whitney U	1.0611	0.0856	-	173	26.5474	-	360	25.0184
ATG9A	Median WTS(TPM) Expression	0.0279	0.0101	1.995	Mann-Whitney U	1.2129	0.2785	-	173	23.5896	-	360	19.449
ATG9B	Median WTS(TPM) Expression	0.0016	0.0002	3.6262	Mann-Whitney U	1.3715	0.4558	-	173	2.4876	-	360	1.8137
ATIC	Median WTS(TPM) Expression	0.008	0.002	2.7007	Mann-Whitney U	1.2989	0.3772	-	173	51.4266	-	360	39.5936
ATL1	Median WTS(TPM) Expression	0.3823	0.2776	0.5566	Mann-Whitney U	1.1412	0.1906	-	173	8.2408	-	360	7.2211
ATL2	Median WTS(TPM) Expression	0.8277	0.7664	0.1155	Mann-Whitney U	0.9874	-0.0183	-	173	67.6788	-	360	68.5439
ATL3	Median WTS(TPM) Expression	0.0158	0.0048	2.3152	Mann-Whitney U	0.8459	-0.2414	-	173	29.8489	-	360	35.2853
ATM	Median WTS(TPM) Expression	0.0229	0.0079	2.105	Mann-Whitney U	1.3002	0.3787	-	173	72.4519	-	360	55.7256
ATMIN	Median WTS(TPM) Expression	0.1975	0.1203	0.9199	Mann-Whitney U	1.1391	0.1879	-	173	23.4055	-	360	20.5469
ATN1	Median WTS(TPM) Expression	0.0115	0.0032	2.4932	Mann-Whitney U	1.3451	0.4277	-	173	11.4267	-	360	8.4949
ATOH1	Median WTS(TPM) Expression	0	0	7.6931	Mann-Whitney U	3.0195	1.5943	-	173	0.4678	-	360	0.1549
ATOH7	Median WTS(TPM) Expression	0.0016	0.0002	3.6213	Mann-Whitney U	1.4457	0.5317	-	173	0.1809	-	360	0.1251
ATOH8	Median WTS(TPM) Expression	0.0004	0	4.4008	Mann-Whitney U	1.6253	0.7007	-	173	0.8793	-	360	0.541
ATOX1	Median WTS(TPM) Expression	0.0019	0.0003	3.5237	Mann-Whitney U	0.7829	-0.3531	-	173	35.7318	-	360	45.6392
ATP10A	Median WTS(TPM) Expression	0.4756	0.3677	0.4345	Mann-Whitney U	1.0555	0.078	-	173	3.5725	-	360	3.3846
ATP10B	Median WTS(TPM) Expression	0.1174	0.0627	1.2026	Mann-Whitney U	1.0366	0.0518	-	173	0.4358	-	360	0.4204
ATP10D	Median WTS(TPM) Expression	0.5965	0.4956	0.3049	Mann-Whitney U	0.9981	-0.0027	-	173	9.9077	-	360	9.9264
ATP11A	Median WTS(TPM) Expression	0.4881	0.3803	0.4198	Mann-Whitney U	1.1584	0.2121	-	173	38.176	-	360	32.957
ATP11AUN	Median WTS(TPM) Expression	0.0007	0.0001	4.1583	Mann-Whitney U	null	null	-	173	0	-	360	0
ATP11B	Median WTS(TPM) Expression	0.973	0.961	0.0173	Mann-Whitney U	0.9135	-0.1305	-	173	166.482	-	360	182.24
ATP11C	Median WTS(TPM) Expression	0.2672	0.176	0.7544	Mann-Whitney U	0.8867	-0.1735	-	173	13.0607	-	360	14.73
ATP12A	Median WTS(TPM) Expression	0.0678	0.0314	1.5032	Mann-Whitney U	0.6802	-0.5559	-	173	0.1859	-	360	0.2733
ATP13A1	Median WTS(TPM) Expression	0.0009	0.0001	3.9706	Mann-Whitney U	1.2045	0.2684	-	173	32.4867	-	360	26.9718
ATP13A2	Median WTS(TPM) Expression	0.0518	0.0223	1.6518	Mann-Whitney U	1.215	0.2809	-	173	21.3791	-	360	17.5963
ATP13A3	Median WTS(TPM) Expression	0.7394	0.6591	0.1811	Mann-Whitney U	1.0653	0.0912	-	173	42.2597	-	360	39.671
ATP13A4	Median WTS(TPM) Expression	0.0054	0.0012	2.9295	Mann-Whitney U	1.575	0.6553	-	173	0.6196	-	360	0.3934
ATP13A5	Median WTS(TPM) Expression	0.0008	0.0001	4.0736	Mann-Whitney U	2.133	1.0929	-	173	0.0831	-	360	0.039
ATP1A1	Median WTS(TPM) Expression	0.6953	0.6073	0.2166	Mann-Whitney U	0.961	-0.0575	-	173	105.397	-	360	109.68
ATP1A2	Median WTS(TPM) Expression	0.0461	0.0192	1.7169	Mann-Whitney U	1.1775	0.2357	-	173	0.9502	-	360	0.8069
ATP1A3	Median WTS(TPM) Expression	0.3859	0.2812	0.5509	Mann-Whitney U	1.0094	0.0134	-	173	0.2876	-	360	0.2849
ATP1A4	Median WTS(TPM) Expression	0.0001	0	5.0832	Mann-Whitney U	2.0997	1.0702	-	173	0.1644	-	360	0.0783
ATP1B1	Median WTS(TPM) Expression	0.018	0.0057	2.241	Mann-Whitney U	0.7087	-0.4967	-	173	15.7412	-	360	22.211
ATP1B2	Median WTS(TPM) Expression	0.105	0.0545	1.2632	Mann-Whitney U	1.27	0.3449	-	173	1.2337	-	360	0.9714
ATP1B3	Median WTS(TPM) Expression	0.4951	0.3875	0.4117	Mann-Whitney U	0.9574	-0.0628	-	173	29.573	-	360	30.8897
ATP1B4	Median WTS(TPM) Expression	0.0014	0.0002	3.7051	Mann-Whitney U	2.2089	1.1433	-	173	0.1005	-	360	0.0455
ATP23	Median WTS(TPM) Expression	0.8455	0.7899	0.1024	Mann-Whitney U	1.0564	0.0792	-	173	3.6563	-	360	3.461
ATP2A1	Median WTS(TPM) Expression	0.0053	0.0012	2.9369	Mann-Whitney U	1.2356	0.3052	-	173	4.1837	-	360	3.3861
ATP2A2	Median WTS(TPM) Expression	0.0962	0.0488	1.3112	Mann-Whitney U	0.9024	-0.1482	-	173	52.1311	-	360	57.772
ATP2A3	Median WTS(TPM) Expression	0.9126	0.8776	0.0567	Mann-Whitney U	0.9292	-0.1059	-	173	8.0381	-	360	8.6503
ATP2B1	Median WTS(TPM) Expression	0.2792	0.186	0.7304	Mann-Whitney U	1.1898	0.2507	-	173	53.0912	-	360	44.6214
ATP2B2	Median WTS(TPM) Expression	0.0139	0.0041	2.3882	Mann-Whitney U	1.9375	0.9542	-	173	0.3808	-	360	0.1966
ATP2B3	Median WTS(TPM) Expression	0.0374	0.0147	1.8325	Mann-Whitney U	1.3834	0.4682	-	173	0.1587	-	360	0.1147
ATP2B4	Median WTS(TPM) Expression	0.7645	0.6889	0.1618	Mann-Whitney U	0.906	-0.1424	-	173	9.9111	-	360	10.939
ATP2C1	Median WTS(TPM) Expression	0.1264	0.0687	1.163	Mann-Whitney U	1.1733	0.2306	-	173	170.71	-	360	145.494
ATP2C2	Median WTS(TPM) Expression	0.5138	0.4066	0.3908	Mann-Whitney U	0.9329	-0.1002	-	173	9.4713	-	360	10.1524
ATP4A	Median WTS(TPM) Expression	0.0113	0.0031	2.5049	Mann-Whitney U	1.4628	0.5488	-	173	0.0761	-	360	0.052
ATP4B	Median WTS(TPM) Expression	0	0	8.0462	Mann-Whitney U	1.7589	0.8146	-	173	0.3178	-	360	0.1807
ATP5D	Median WTS(TPM) Expression	0.0096	0.0025	2.5937	Mann-Whitney U	1.1696	0.226	-	173	20.5899	-	360	17.604
ATP5E	Median WTS(TPM) Expression	0.0912	0.0457	1.3401	Mann-Whitney U	0.8656	-0.2083	-	173	40.7736	-	360	47.1062
ATP5EP2	Median WTS(TPM) Expression	0.0001	0	5.6606	Mann-Whitney U	null	null	-	173	0	-	360	0
ATP5G3	Median WTS(TPM) Expression	0.0282	0.0102	1.9897	Mann-Whitney U	0.9188	-0.1221	-	173	51.2169	-	360	55.7409
ATP5H	Median WTS(TPM) Expression	0.0011	0.0001	3.8557	Mann-Whitney U	0.7631	-0.3901	-	173	86.4509	-	360	113.294
ATP5I	Median WTS(TPM) Expression	0.2874	0.1927	0.7151	Mann-Whitney U	0.9442	-0.0828	-	173	110.749	-	360	117.293
ATP5J	Median WTS(TPM) Expression	0.2756	0.183	0.7377	Mann-Whitney U	0.9137	-0.1302	-	173	62.4108	-	360	68.3062
ATP5J2-PTCD1	Median WTS(TPM) Expression	0.0491	0.0208	1.6813	Mann-Whitney U	1.5563	0.6381	-	173	0.1541	-	360	0.099
ATP5L	Median WTS(TPM) Expression	0.7461	0.6673	0.1756	Mann-Whitney U	1.0273	0.0389	-	173	158.555	-	360	154.34
ATP5MC2	Median WTS(TPM) Expression	0.4219	0.3155	0.501	Mann-Whitney U	0.9714	-0.0419	-	173	144.175	-	360	148.424
ATP5MD	Median WTS(TPM) Expression	0.0681	0.0316	1.5001	Mann-Whitney U	0.8818	-0.1815	-	173	68.2222	-	360	77.368
ATP5MF	Median WTS(TPM) Expression	0.4844	0.3764	0.4243	Mann-Whitney U	0.9341	-0.0984	-	173	33.0973	-	360	35.4326
ATP5O	Median WTS(TPM) Expression	0.4769	0.369	0.433	Mann-Whitney U	0.9726	-0.0401	-	173	84.0154	-	360	86.3815
ATP5PB	Median WTS(TPM) Expression	0.2336	0.1485	0.8284	Mann-Whitney U	0.9682	-0.0466	-	173	113.608	-	360	117.337
ATP5SL	Median WTS(TPM) Expression	0.2036	0.1248	0.9039	Mann-Whitney U	1.0674	0.0941	-	173	8.4252	-	360	7.8932
ATP6AP1	Median WTS(TPM) Expression	0.9439	0.9203	0.0361	Mann-Whitney U	1.0164	0.0235	-	173	66.3928	-	360	65.3193
ATP6AP1L	Median WTS(TPM) Expression	0.0001	0	5.2207	Mann-Whitney U	1.458	0.544	-	173	4.6823	-	360	3.2114
ATP6AP2	Median WTS(TPM) Expression	0.003	0.0006	3.2591	Mann-Whitney U	0.807	-0.3094	-	173	53.6759	-	360	66.5156
ATP6V0A1	Median WTS(TPM) Expression	0.6083	0.5093	0.293	Mann-Whitney U	1.0013	0.0019	-	173	25.3054	-	360	25.2713
ATP6V0A2	Median WTS(TPM) Expression	0.9045	0.8667	0.0621	Mann-Whitney U	1.072	0.1003	-	173	25.7061	-	360	23.9799
ATP6V0A4	Median WTS(TPM) Expression	0.0065	0.0015	2.8261	Mann-Whitney U	1.5184	0.6026	-	173	0.3149	-	360	0.2074
ATP6V0B	Median WTS(TPM) Expression	0.3328	0.2323	0.634	Mann-Whitney U	0.9756	-0.0356	-	173	30.9576	-	360	31.7312
ATP6V0C	Median WTS(TPM) Expression	0.4533	0.3464	0.4604	Mann-Whitney U	0.9717	-0.0414	-	173	108.016	-	360	111.159
ATP6V0D1	Median WTS(TPM) Expression	0.4719	0.3642	0.4386	Mann-Whitney U	0.9923	-0.0112	-	173	48.2312	-	360	48.6068
ATP6V0D2	Median WTS(TPM) Expression	0.2613	0.1711	0.7669	Mann-Whitney U	0.8263	-0.2752	-	173	0.2137	-	360	0.2586
ATP6V0E1	Median WTS(TPM) Expression	0.1666	0.0969	1.0136	Mann-Whitney U	0.9461	-0.0799	-	173	40.3702	-	360	42.6689
ATP6V0E2	Median WTS(TPM) Expression	0.0283	0.0103	1.9867	Mann-Whitney U	1.2647	0.3388	-	173	96.9793	-	360	76.6835
ATP6V1A	Median WTS(TPM) Expression	0.2055	0.1263	0.8988	Mann-Whitney U	0.9022	-0.1484	-	173	45.9655	-	360	50.947
ATP6V1B1	Median WTS(TPM) Expression	0.0029	0.0005	3.2805	Mann-Whitney U	1.4668	0.5527	-	173	3.0092	-	360	2.0515
ATP6V1B2	Median WTS(TPM) Expression	0.9726	0.9605	0.0175	Mann-Whitney U	0.9931	-0.0099	-	173	7.763	-	360	7.8168
ATP6V1C1	Median WTS(TPM) Expression	0.5471	0.4414	0.3551	Mann-Whitney U	1.0079	0.0114	-	173	28.7787	-	360	28.5523
ATP6V1C2	Median WTS(TPM) Expression	0.1624	0.0938	1.0277	Mann-Whitney U	1.2614	0.335	-	173	3.0048	-	360	2.3822
ATP6V1D	Median WTS(TPM) Expression	0.4141	0.3079	0.5116	Mann-Whitney U	0.9471	-0.0784	-	173	36.6894	-	360	38.7392
ATP6V1E1	Median WTS(TPM) Expression	0.5066	0.3992	0.3988	Mann-Whitney U	0.9893	-0.0155	-	173	28.9014	-	360	29.2127
ATP6V1E2	Median WTS(TPM) Expression	0.8149	0.7504	0.1247	Mann-Whitney U	1.0259	0.0369	-	173	1.9174	-	360	1.8689
ATP6V1F	Median WTS(TPM) Expression	0.0705	0.033	1.4819	Mann-Whitney U	0.9109	-0.1347	-	173	22.0558	-	360	24.2136
ATP6V1G1	Median WTS(TPM) Expression	0.4277	0.3209	0.4936	Mann-Whitney U	0.9634	-0.0538	-	173	33.2644	-	360	34.5286
ATP6V1G2	Median WTS(TPM) Expression	0.0007	0.0001	4.1253	Mann-Whitney U	1.3837	0.4686	-	173	0.8339	-	360	0.6026
ATP6V1G2-DDX39B	Median WTS(TPM) Expression	0.3016	0.205	0.6882	Mann-Whitney U	null	null	-	173	0	-	360	0
ATP6V1G3	Median WTS(TPM) Expression	0.0449	0.0186	1.7304	Mann-Whitney U	null	null	-	173	0	-	360	0
ATP6V1H	Median WTS(TPM) Expression	0.9922	0.9887	0.0049	Mann-Whitney U	0.976	-0.0351	-	173	37.8093	-	360	38.7396
ATP7A	Median WTS(TPM) Expression	0.0818	0.0397	1.4008	Mann-Whitney U	0.8952	-0.1598	-	173	0.4841	-	360	0.5408
ATP7B	Median WTS(TPM) Expression	0.0008	0.0001	4.0286	Mann-Whitney U	1.3963	0.4816	-	173	13.5888	-	360	9.7319
ATP8A1	Median WTS(TPM) Expression	0.0003	0	4.5661	Mann-Whitney U	1.3571	0.4405	-	173	60.519	-	360	44.5958
ATP8A2	Median WTS(TPM) Expression	0.0039	0.0008	3.11	Mann-Whitney U	1.8761	0.9077	-	173	5.0875	-	360	2.7117
ATP8B1	Median WTS(TPM) Expression	0.8244	0.7625	0.1177	Mann-Whitney U	1.0395	0.0558	-	173	20.0629	-	360	19.3012
ATP8B2	Median WTS(TPM) Expression	0.165	0.0957	1.019	Mann-Whitney U	1.1472	0.1981	-	173	11.039	-	360	9.6224
ATP8B3	Median WTS(TPM) Expression	0.0848	0.0416	1.3809	Mann-Whitney U	1.1837	0.2433	-	173	0.5306	-	360	0.4483
ATP8B4	Median WTS(TPM) Expression	0.1161	0.0618	1.2091	Mann-Whitney U	1.1881	0.2487	-	173	3.764	-	360	3.168
ATP9A	Median WTS(TPM) Expression	0.4655	0.3579	0.4462	Mann-Whitney U	1.111	0.1518	-	173	34.7779	-	360	31.3043
ATP9B	Median WTS(TPM) Expression	0.3289	0.229	0.6401	Mann-Whitney U	1.0473	0.0666	-	173	6.699	-	360	6.3966
ATPAF1	Median WTS(TPM) Expression	0.9268	0.8965	0.0474	Mann-Whitney U	0.9884	-0.0168	-	173	42.3865	-	360	42.8844
ATPAF2	Median WTS(TPM) Expression	0.5724	0.4684	0.3293	Mann-Whitney U	1.0859	0.1188	-	173	16.487	-	360	15.1834
ATPIF1	Median WTS(TPM) Expression	0.5838	0.4809	0.318	Mann-Whitney U	1.0908	0.1253	-	173	38.6549	-	360	35.4386
ATR	Median WTS(TPM) Expression	0.0229	0.0078	2.1054	Mann-Whitney U	1.1613	0.2157	-	173	135.448	-	360	116.636
ATRAID	Median WTS(TPM) Expression	0.385	0.2803	0.5524	Mann-Whitney U	0.9696	-0.0445	-	173	32.7641	-	360	33.7915
ATRIP	Median WTS(TPM) Expression	0.0159	0.0049	2.3111	Mann-Whitney U	1.2289	0.2974	-	173	7.1091	-	360	5.7848
ATRN	Median WTS(TPM) Expression	0.4034	0.2977	0.5262	Mann-Whitney U	1.0993	0.1366	-	173	25.3901	-	360	23.0971
ATRNL1	Median WTS(TPM) Expression	0	0	7.3074	Mann-Whitney U	2.1812	1.1251	-	173	2.8233	-	360	1.2944
ATRX	Median WTS(TPM) Expression	0.2471	0.1592	0.798	Mann-Whitney U	1.1626	0.2174	-	173	61.2856	-	360	52.7142
ATXN1	Median WTS(TPM) Expression	0.1968	0.1197	0.9219	Mann-Whitney U	0.8806	-0.1835	-	173	3.9622	-	360	4.4994
ATXN10	Median WTS(TPM) Expression	0.2471	0.1592	0.798	Mann-Whitney U	1.1611	0.2155	-	173	96.124	-	360	82.789
ATXN1L	Median WTS(TPM) Expression	0.1464	0.0824	1.084	Mann-Whitney U	1.1118	0.1529	-	173	4.9003	-	360	4.4077
ATXN2	Median WTS(TPM) Expression	0.0189	0.0061	2.2124	Mann-Whitney U	1.219	0.2857	-	173	171.489	-	360	140.685
ATXN2L	Median WTS(TPM) Expression	0.0222	0.0075	2.1232	Mann-Whitney U	1.1991	0.2619	-	173	148.909	-	360	124.187
ATXN3	Median WTS(TPM) Expression	0.0419	0.017	1.7697	Mann-Whitney U	1.1456	0.1961	-	173	28.4127	-	360	24.8013
ATXN3L	Median WTS(TPM) Expression	0.0033	0.0006	3.2109	Mann-Whitney U	1.6746	0.7438	-	173	0.0641	-	360	0.0383
ATXN7	Median WTS(TPM) Expression	0.0037	0.0007	3.1545	Mann-Whitney U	1.2602	0.3337	-	173	50.7643	-	360	40.2828
ATXN7L1	Median WTS(TPM) Expression	0	0	6.8483	Mann-Whitney U	1.4115	0.4972	-	173	26.0267	-	360	18.4392
ATXN7L2	Median WTS(TPM) Expression	0.0002	0	4.7634	Mann-Whitney U	1.3927	0.4778	-	173	2.2838	-	360	1.6399
ATXN7L3	Median WTS(TPM) Expression	0.3272	0.2274	0.6432	Mann-Whitney U	0.9586	-0.061	-	173	3.8077	-	360	3.9722
ATXN7L3B	Median WTS(TPM) Expression	0.7005	0.6132	0.2124	Mann-Whitney U	1.0702	0.0979	-	173	5.5922	-	360	5.2252
ATXN8OS	Median WTS(TPM) Expression	0.0088	0.0022	2.6495	Mann-Whitney U	null	null	-	173	0	-	360	0
AUH	Median WTS(TPM) Expression	0.0029	0.0005	3.2863	Mann-Whitney U	1.2408	0.3113	-	173	25.4705	-	360	20.5273
AUNIP	Median WTS(TPM) Expression	0.1395	0.0776	1.1099	Mann-Whitney U	1.1633	0.2182	-	173	2.9156	-	360	2.5064
AUP1	Median WTS(TPM) Expression	0.0613	0.0276	1.5592	Mann-Whitney U	1.1996	0.2625	-	173	37.5982	-	360	31.3428
AURKA	Median WTS(TPM) Expression	0.811	0.7454	0.1276	Mann-Whitney U	0.9279	-0.1079	-	173	7.1729	-	360	7.73
AURKAIP1	Median WTS(TPM) Expression	0.4556	0.3486	0.4577	Mann-Whitney U	0.9499	-0.0741	-	173	10.1169	-	360	10.6503
AURKB	Median WTS(TPM) Expression	0.2112	0.1305	0.8845	Mann-Whitney U	0.9366	-0.0946	-	173	2.9861	-	360	3.1883
AURKC	Median WTS(TPM) Expression	0.0094	0.0025	2.6097	Mann-Whitney U	1.2064	0.2707	-	173	0.512	-	360	0.4244
AUTS2	Median WTS(TPM) Expression	0	0	13.5169	Mann-Whitney U	2.0267	1.0191	-	173	137.404	-	360	67.7966
AVEN	Median WTS(TPM) Expression	0.1357	0.0751	1.1246	Mann-Whitney U	1.0998	0.1372	-	173	5.2952	-	360	4.8149
AVIL	Median WTS(TPM) Expression	0	0	6.4197	Mann-Whitney U	1.3932	0.4784	-	173	7.6356	-	360	5.4805
AVL9	Median WTS(TPM) Expression	0.8877	0.8455	0.0729	Mann-Whitney U	1.0123	0.0177	-	173	18.008	-	360	17.789
AVP	Median WTS(TPM) Expression	0.0173	0.0055	2.2621	Mann-Whitney U	null	null	-	173	0	-	360	0
AVPI1	Median WTS(TPM) Expression	0.0025	0.0004	3.3768	Mann-Whitney U	1.305	0.3841	-	173	0.4786	-	360	0.3667
AVPR1A	Median WTS(TPM) Expression	0.0705	0.033	1.4812	Mann-Whitney U	1.1927	0.2542	-	173	1.958	-	360	1.6416
AVPR1B	Median WTS(TPM) Expression	0.0027	0.0005	3.3322	Mann-Whitney U	1.6441	0.7173	-	173	0.1242	-	360	0.0755
AVPR2	Median WTS(TPM) Expression	0.0019	0.0003	3.5303	Mann-Whitney U	1.4195	0.5054	-	173	0.3688	-	360	0.2598
AWAT1	Median WTS(TPM) Expression	0.0039	0.0008	3.1235	Mann-Whitney U	1.3771	0.4616	-	173	0.5128	-	360	0.3724
AWAT2	Median WTS(TPM) Expression	0.0007	0.0001	4.1566	Mann-Whitney U	1.4852	0.5706	-	173	0.1688	-	360	0.1136
AXDND1	Median WTS(TPM) Expression	0.0153	0.0047	2.3315	Mann-Whitney U	1.5175	0.6017	-	173	0.9154	-	360	0.6032
AXIN1	Median WTS(TPM) Expression	0.0621	0.0281	1.5512	Mann-Whitney U	1.1374	0.1857	-	173	9.577	-	360	8.4204
AXIN2	Median WTS(TPM) Expression	0.0099	0.0026	2.5783	Mann-Whitney U	1.4223	0.5082	-	173	10.3154	-	360	7.2527
AXL	Median WTS(TPM) Expression	0.974	0.9624	0.0166	Mann-Whitney U	1.0039	0.0056	-	173	3.9545	-	360	3.939
AZGP1	Median WTS(TPM) Expression	0	0	6.8058	Mann-Whitney U	3.3015	1.7231	-	173	43.5433	-	360	13.1888
AZGP1P1	Median WTS(TPM) Expression	0	0	7.6682	Mann-Whitney U	2.7346	1.4513	-	173	1.0752	-	360	0.3932
AZI2	Median WTS(TPM) Expression	0.4049	0.2991	0.5241	Mann-Whitney U	1.0862	0.1193	-	173	95.0515	-	360	87.5074
AZIN1	Median WTS(TPM) Expression	0.9275	0.8975	0.047	Mann-Whitney U	1.0419	0.0592	-	173	146.255	-	360	140.378
AZIN2	Median WTS(TPM) Expression	0.0005	0.0001	4.2685	Mann-Whitney U	1.3554	0.4388	-	173	7.0794	-	360	5.223
AZU1	Median WTS(TPM) Expression	0.657	0.5634	0.2492	Mann-Whitney U	0.736	-0.4423	-	173	0.0689	-	360	0.0937
B2M	Median WTS(TPM) Expression	0.036	0.014	1.8529	Mann-Whitney U	0.8878	-0.1717	-	173	966.384	-	360	1088.54
B3GALNT1	Median WTS(TPM) Expression	0.2367	0.151	0.821	Mann-Whitney U	0.8909	-0.1667	-	173	4.2733	-	360	4.7968
B3GALNT2	Median WTS(TPM) Expression	0.1615	0.0931	1.031	Mann-Whitney U	1.2112	0.2765	-	173	31.7386	-	360	26.2036
B3GALT1	Median WTS(TPM) Expression	0.0112	0.0031	2.5088	Mann-Whitney U	1.2246	0.2923	-	173	0.4437	-	360	0.3623
B3GALT2	Median WTS(TPM) Expression	0.9768	0.9667	0.0147	Mann-Whitney U	1.0169	0.0242	-	173	4.5804	-	360	4.5041
B3GALT4	Median WTS(TPM) Expression	0.1589	0.0913	1.0397	Mann-Whitney U	1.1529	0.2053	-	173	1.4819	-	360	1.2854
B3GALT5	Median WTS(TPM) Expression	0.1038	0.0537	1.2698	Mann-Whitney U	1.3741	0.4585	-	173	0.3871	-	360	0.2817
B3GALT6	Median WTS(TPM) Expression	0.0485	0.0205	1.689	Mann-Whitney U	1.0906	0.1251	-	173	2.1362	-	360	1.9587
B3GAT1	Median WTS(TPM) Expression	0.4311	0.3241	0.4893	Mann-Whitney U	1.2001	0.2632	-	173	1.8984	-	360	1.5818
B3GAT2	Median WTS(TPM) Expression	0.0356	0.0138	1.8602	Mann-Whitney U	1.2578	0.331	-	173	0.178	-	360	0.1415
B3GAT3	Median WTS(TPM) Expression	0.175	0.1032	0.9862	Mann-Whitney U	1.1325	0.1795	-	173	13.5545	-	360	11.9686
B3GLCT	Median WTS(TPM) Expression	0.4259	0.3191	0.496	Mann-Whitney U	0.9171	-0.1249	-	173	0.9613	-	360	1.0482
B3GNT2	Median WTS(TPM) Expression	0.7297	0.6474	0.1888	Mann-Whitney U	1.0232	0.0331	-	173	6.0074	-	360	5.8713
B3GNT3	Median WTS(TPM) Expression	0.6363	0.54	0.2676	Mann-Whitney U	1.2797	0.3558	-	173	0.3141	-	360	0.2455
B3GNT4	Median WTS(TPM) Expression	0.0002	0	4.8005	Mann-Whitney U	1.5027	0.5875	-	173	4.0606	-	360	2.7023
B3GNT5	Median WTS(TPM) Expression	0.2988	0.2025	0.6935	Mann-Whitney U	0.8263	-0.2753	-	173	8.0086	-	360	9.6924
B3GNT6	Median WTS(TPM) Expression	0.6642	0.5717	0.2428	Mann-Whitney U	1.1436	0.1936	-	173	0.7444	-	360	0.6509
B3GNT7	Median WTS(TPM) Expression	0.7758	0.7027	0.1533	Mann-Whitney U	1.0732	0.1019	-	173	0.7096	-	360	0.6612
B3GNT8	Median WTS(TPM) Expression	0.0044	0.0009	3.0419	Mann-Whitney U	1.1961	0.2583	-	173	1.0673	-	360	0.8924
B3GNT9	Median WTS(TPM) Expression	0.2881	0.1933	0.7137	Mann-Whitney U	1.0341	0.0483	-	173	1.9259	-	360	1.8625
B3GNTL1	Median WTS(TPM) Expression	0.0092	0.0024	2.6248	Mann-Whitney U	1.2206	0.2876	-	173	4.0969	-	360	3.3565
B4GALNT1	Median WTS(TPM) Expression	0.6257	0.5284	0.277	Mann-Whitney U	0.9789	-0.0308	-	173	1.3994	-	360	1.4296
B4GALNT2	Median WTS(TPM) Expression	0.0013	0.0002	3.7495	Mann-Whitney U	1.6718	0.7414	-	173	0.0732	-	360	0.0438
B4GALNT3	Median WTS(TPM) Expression	0.5915	0.4899	0.3099	Mann-Whitney U	0.8276	-0.273	-	173	2.8772	-	360	3.4766
B4GALNT4	Median WTS(TPM) Expression	0	0	6.2209	Mann-Whitney U	1.4812	0.5667	-	173	22.96	-	360	15.5012
B4GALT1	Median WTS(TPM) Expression	0.0072	0.0017	2.7648	Mann-Whitney U	0.8193	-0.2876	-	173	44.0066	-	360	53.714
B4GALT2	Median WTS(TPM) Expression	0.3716	0.2674	0.5729	Mann-Whitney U	1.0856	0.1185	-	173	20.1106	-	360	18.5244
B4GALT3	Median WTS(TPM) Expression	0.673	0.5815	0.2354	Mann-Whitney U	0.9787	-0.031	-	173	13.9468	-	360	14.2501
B4GALT4	Median WTS(TPM) Expression	0.6054	0.5063	0.2956	Mann-Whitney U	1.0907	0.1253	-	173	8.5546	-	360	7.8432
B4GALT5	Median WTS(TPM) Expression	0.2974	0.2014	0.696	Mann-Whitney U	0.9264	-0.1103	-	173	8.1838	-	360	8.834
B4GALT6	Median WTS(TPM) Expression	0.4138	0.3076	0.512	Mann-Whitney U	1.1187	0.1618	-	173	5.8203	-	360	5.2028
B4GALT7	Median WTS(TPM) Expression	0.0029	0.0005	3.2795	Mann-Whitney U	1.1828	0.2422	-	173	14.3619	-	360	12.1426
B9D1	Median WTS(TPM) Expression	0.1199	0.0643	1.1915	Mann-Whitney U	1.1023	0.1405	-	173	8.9437	-	360	8.1139
B9D2	Median WTS(TPM) Expression	0.0029	0.0005	3.2882	Mann-Whitney U	1.287	0.364	-	173	1.3112	-	360	1.0188
BAALC	Median WTS(TPM) Expression	0.4981	0.3905	0.4084	Mann-Whitney U	1.161	0.2153	-	173	0.4521	-	360	0.3894
BAAT	Median WTS(TPM) Expression	0.0089	0.0023	2.6427	Mann-Whitney U	1.8579	0.8937	-	173	0.5501	-	360	0.2961
BABAM1	Median WTS(TPM) Expression	0.4268	0.32	0.4948	Mann-Whitney U	1.0583	0.0818	-	173	21.1319	-	360	19.967
BACE1	Median WTS(TPM) Expression	0.0784	0.0376	1.4243	Mann-Whitney U	1.1219	0.166	-	173	20.0368	-	360	17.8594
BACE2	Median WTS(TPM) Expression	0.4523	0.3455	0.4616	Mann-Whitney U	0.9247	-0.113	-	173	24.6401	-	360	26.6478
BACH1	Median WTS(TPM) Expression	0.5041	0.3965	0.4017	Mann-Whitney U	1.0858	0.1187	-	173	37.8858	-	360	34.893
BACH2	Median WTS(TPM) Expression	0.0013	0.0002	3.7708	Mann-Whitney U	1.3814	0.4661	-	173	1.0201	-	360	0.7385
BAD	Median WTS(TPM) Expression	0.1369	0.0758	1.1201	Mann-Whitney U	1.1372	0.1855	-	173	14.6943	-	360	12.921
BAG1	Median WTS(TPM) Expression	0.6166	0.5183	0.2855	Mann-Whitney U	1.0405	0.0573	-	173	15.3138	-	360	14.7176
BAG2	Median WTS(TPM) Expression	0.7032	0.6166	0.21	Mann-Whitney U	0.9722	-0.0407	-	173	3.0449	-	360	3.132
BAG3	Median WTS(TPM) Expression	0.1668	0.097	1.0131	Mann-Whitney U	1.1061	0.1455	-	173	13.2709	-	360	11.9977
BAG4	Median WTS(TPM) Expression	0.4847	0.3767	0.424	Mann-Whitney U	1.0829	0.1148	-	173	20.6425	-	360	19.063
BAG5	Median WTS(TPM) Expression	0.4656	0.3581	0.446	Mann-Whitney U	1.0897	0.1239	-	173	42.7059	-	360	39.1907
BAG6	Median WTS(TPM) Expression	0.0424	0.0173	1.7626	Mann-Whitney U	1.1698	0.2263	-	173	83.3088	-	360	71.2139
BAGE2	Median WTS(TPM) Expression	0.0433	0.0178	1.75	Mann-Whitney U	1.3955	0.4808	-	173	0.4126	-	360	0.2956
BAHD1	Median WTS(TPM) Expression	0.0017	0.0002	3.617	Mann-Whitney U	1.2463	0.3176	-	173	4.2984	-	360	3.449
BAI2	Median WTS(TPM) Expression	0.0868	0.0429	1.3675	Mann-Whitney U	1.1133	0.1548	-	173	1.78	-	360	1.5989
BAIAP2	Median WTS(TPM) Expression	0.0001	0	5.6566	Mann-Whitney U	1.3849	0.4697	-	173	34.5953	-	360	24.9812
BAIAP2L1	Median WTS(TPM) Expression	0.811	0.7454	0.1276	Mann-Whitney U	1.1273	0.1729	-	173	42.6959	-	360	37.8748
BAIAP2L2	Median WTS(TPM) Expression	0.001	0.0001	3.938	Mann-Whitney U	1.6687	0.7387	-	173	1.4065	-	360	0.8429
BAIAP3	Median WTS(TPM) Expression	0	0	9.0372	Mann-Whitney U	1.8415	0.8809	-	173	6.3762	-	360	3.4625
BAK1	Median WTS(TPM) Expression	0.6008	0.5005	0.3006	Mann-Whitney U	1.0045	0.0065	-	173	3.1033	-	360	3.0893
BAMBI	Median WTS(TPM) Expression	0.0091	0.0023	2.63	Mann-Whitney U	1.4441	0.5302	-	173	8.7518	-	360	6.0602
BANF1	Median WTS(TPM) Expression	0.2266	0.1428	0.8452	Mann-Whitney U	0.8607	-0.2164	-	173	31.5786	-	360	36.6882
BANF2	Median WTS(TPM) Expression	0.0023	0.0004	3.4338	Mann-Whitney U	null	null	-	173	0	-	360	0
BANK1	Median WTS(TPM) Expression	0.1279	0.0697	1.1567	Mann-Whitney U	1.2142	0.28	-	173	4.6987	-	360	3.8699
BANP	Median WTS(TPM) Expression	0.0117	0.0033	2.4831	Mann-Whitney U	1.1659	0.2214	-	173	9.8499	-	360	8.4484
BAP1	Median WTS(TPM) Expression	0.1008	0.0518	1.2856	Mann-Whitney U	1.0906	0.1251	-	173	18.7303	-	360	17.1744
BARD1	Median WTS(TPM) Expression	0.1346	0.0743	1.1289	Mann-Whitney U	1.1782	0.2366	-	173	29.8458	-	360	25.3321
BARHL1	Median WTS(TPM) Expression	0.0001	0	5.4164	Mann-Whitney U	1.5479	0.6303	-	173	0.4978	-	360	0.3216
BARHL2	Median WTS(TPM) Expression	0.0018	0.0003	3.5594	Mann-Whitney U	1.9536	0.9661	-	173	0.0486	-	360	0.0249
BARX1	Median WTS(TPM) Expression	0.9902	0.9856	0.0063	Mann-Whitney U	1.128	0.1738	-	173	0.2356	-	360	0.2088
BARX2	Median WTS(TPM) Expression	0.021	0.007	2.1533	Mann-Whitney U	1.4083	0.4939	-	173	0.9322	-	360	0.662
BASP1	Median WTS(TPM) Expression	0.5935	0.492	0.3081	Mann-Whitney U	0.8757	-0.1914	-	173	3.9003	-	360	4.4538
BATF	Median WTS(TPM) Expression	0.3308	0.2306	0.6371	Mann-Whitney U	1.0575	0.0807	-	173	0.6065	-	360	0.5735
BATF2	Median WTS(TPM) Expression	0.2785	0.1854	0.7318	Mann-Whitney U	1.2571	0.3301	-	173	0.5222	-	360	0.4154
BATF3	Median WTS(TPM) Expression	0.174	0.1024	0.9895	Mann-Whitney U	1.1753	0.233	-	173	0.3623	-	360	0.3082
BAX	Median WTS(TPM) Expression	0.6756	0.5844	0.2333	Mann-Whitney U	0.9788	-0.031	-	173	30.0989	-	360	30.7519
BAZ1A	Median WTS(TPM) Expression	0.0135	0.0039	2.4046	Mann-Whitney U	1.2598	0.3332	-	173	47.7632	-	360	37.9129
BAZ1B	Median WTS(TPM) Expression	0.015	0.0045	2.3429	Mann-Whitney U	1.2374	0.3073	-	173	61.006	-	360	49.302
BAZ2A	Median WTS(TPM) Expression	0.0134	0.0039	2.4066	Mann-Whitney U	1.2212	0.2883	-	173	130.02	-	360	106.466
BAZ2B	Median WTS(TPM) Expression	0	0	5.7886	Mann-Whitney U	1.3342	0.416	-	173	76.9463	-	360	57.6716
BBC3	Median WTS(TPM) Expression	0.0185	0.006	2.2235	Mann-Whitney U	1.2898	0.3672	-	173	0.9413	-	360	0.7298
BBIP1	Median WTS(TPM) Expression	0.0197	0.0065	2.1886	Mann-Whitney U	1.2339	0.3032	-	173	51.5148	-	360	41.7496
BBOX1	Median WTS(TPM) Expression	0.0073	0.0018	2.7562	Mann-Whitney U	1.7047	0.7695	-	173	0.4054	-	360	0.2378
BBS1	Median WTS(TPM) Expression	0	0	6.6441	Mann-Whitney U	1.4167	0.5026	-	173	27.1773	-	360	19.1831
BBS10	Median WTS(TPM) Expression	0.3015	0.2049	0.6885	Mann-Whitney U	1.2869	0.3639	-	173	12.4806	-	360	9.6985
BBS12	Median WTS(TPM) Expression	0.0229	0.0078	2.1057	Mann-Whitney U	1.1439	0.194	-	173	1.7586	-	360	1.5374
BBS2	Median WTS(TPM) Expression	0.077	0.0368	1.4338	Mann-Whitney U	1.0749	0.1042	-	173	63.044	-	360	58.6516
BBS4	Median WTS(TPM) Expression	0.0007	0.0001	4.1526	Mann-Whitney U	1.3188	0.3992	-	173	24.037	-	360	18.2266
BBS5	Median WTS(TPM) Expression	0.0002	0	4.7546	Mann-Whitney U	1.3564	0.4398	-	173	4.805	-	360	3.5425
BBS7	Median WTS(TPM) Expression	0.1886	0.1135	0.9449	Mann-Whitney U	1.0416	0.0588	-	173	15.348	-	360	14.735
BBS9	Median WTS(TPM) Expression	0.0117	0.0033	2.4856	Mann-Whitney U	1.2354	0.305	-	173	13.8044	-	360	11.174
BBX	Median WTS(TPM) Expression	0.5593	0.4547	0.3422	Mann-Whitney U	1.0243	0.0347	-	173	53.6757	-	360	52.4018
BCAM	Median WTS(TPM) Expression	0.7812	0.7091	0.1493	Mann-Whitney U	1.0652	0.0911	-	173	18.8431	-	360	17.6902
BCAN	Median WTS(TPM) Expression	0.2216	0.1388	0.8576	Mann-Whitney U	1.0827	0.1146	-	173	0.2506	-	360	0.2315
BCAP29	Median WTS(TPM) Expression	0.8219	0.7591	0.1197	Mann-Whitney U	0.9817	-0.0266	-	173	34.385	-	360	35.0246
BCAP31	Median WTS(TPM) Expression	0.0085	0.0022	2.6648	Mann-Whitney U	0.8379	-0.2552	-	173	38.3379	-	360	45.7564
BCAR1	Median WTS(TPM) Expression	0.0415	0.0168	1.7746	Mann-Whitney U	1.1068	0.1464	-	173	18.6938	-	360	16.89
BCAR3	Median WTS(TPM) Expression	0.002	0.0003	3.5207	Mann-Whitney U	1.3012	0.3798	-	173	5.9298	-	360	4.5572
BCAS1	Median WTS(TPM) Expression	0.372	0.2677	0.5723	Mann-Whitney U	1.2772	0.353	-	173	9.5747	-	360	7.4965
BCAS2	Median WTS(TPM) Expression	0.5568	0.452	0.3448	Mann-Whitney U	0.9009	-0.1506	-	173	11.6066	-	360	12.8835
BCAS3	Median WTS(TPM) Expression	0.8394	0.7821	0.1068	Mann-Whitney U	1.0187	0.0268	-	173	13.9063	-	360	13.6506
BCAS4	Median WTS(TPM) Expression	0.4814	0.3735	0.4277	Mann-Whitney U	0.8967	-0.1573	-	173	1.7768	-	360	1.9815
BCAT1	Median WTS(TPM) Expression	0.0016	0.0002	3.6559	Mann-Whitney U	0.6857	-0.5443	-	173	3.0032	-	360	4.3797
BCAT2	Median WTS(TPM) Expression	0.5289	0.4224	0.3742	Mann-Whitney U	0.9726	-0.0401	-	173	17.2147	-	360	17.7003
BCCIP	Median WTS(TPM) Expression	0.024	0.0084	2.078	Mann-Whitney U	1.2133	0.279	-	173	21.3314	-	360	17.581
BCDIN3D	Median WTS(TPM) Expression	0.3564	0.2534	0.5962	Mann-Whitney U	1.1093	0.1496	-	173	6.332	-	360	5.7083
BCHE	Median WTS(TPM) Expression	0.0011	0.0001	3.8758	Mann-Whitney U	1.601	0.679	-	173	2.8548	-	360	1.7831
BCKDHA	Median WTS(TPM) Expression	0.0173	0.0055	2.2615	Mann-Whitney U	1.3196	0.4001	-	173	15.5419	-	360	11.7779
BCKDHB	Median WTS(TPM) Expression	0	0	6.3321	Mann-Whitney U	1.4838	0.5693	-	173	8.5805	-	360	5.7826
BCKDK	Median WTS(TPM) Expression	0.4352	0.3281	0.484	Mann-Whitney U	1.102	0.1402	-	173	14.669	-	360	13.3109
BCL10	Median WTS(TPM) Expression	0.2621	0.1717	0.7653	Mann-Whitney U	0.9224	-0.1165	-	173	2.5073	-	360	2.7181
BCL11A	Median WTS(TPM) Expression	0.3783	0.2739	0.5624	Mann-Whitney U	0.6772	-0.5623	-	173	2.6838	-	360	3.9628
BCL11B	Median WTS(TPM) Expression	0.008	0.002	2.7051	Mann-Whitney U	1.3971	0.4825	-	173	0.8205	-	360	0.5873
BCL2	Median WTS(TPM) Expression	0.001	0.0001	3.9002	Mann-Whitney U	1.3691	0.4533	-	173	2.2693	-	360	1.6575
BCL2A1	Median WTS(TPM) Expression	0.0254	0.009	2.0465	Mann-Whitney U	0.6447	-0.6333	-	173	1.675	-	360	2.5981
BCL2L1	Median WTS(TPM) Expression	0.6402	0.5443	0.2642	Mann-Whitney U	1.0176	0.0252	-	173	23.411	-	360	23.0062
BCL2L10	Median WTS(TPM) Expression	0.0106	0.0029	2.537	Mann-Whitney U	1.4605	0.5465	-	173	0.4584	-	360	0.3138
BCL2L11	Median WTS(TPM) Expression	0.0277	0.01	1.9987	Mann-Whitney U	1.2113	0.2765	-	173	20.7985	-	360	17.1711
BCL2L12	Median WTS(TPM) Expression	0.3955	0.2903	0.5372	Mann-Whitney U	1.1425	0.1922	-	173	4.2534	-	360	3.7228
BCL2L13	Median WTS(TPM) Expression	0.0023	0.0004	3.4183	Mann-Whitney U	1.2564	0.3293	-	173	17.8316	-	360	14.1921
BCL2L14	Median WTS(TPM) Expression	0.0701	0.0328	1.4848	Mann-Whitney U	1.1852	0.2452	-	173	0.7575	-	360	0.6391
BCL2L2	Median WTS(TPM) Expression	0.0059	0.0013	2.883	Mann-Whitney U	1.2031	0.2667	-	173	4.5859	-	360	3.8119
BCL2L2-PABPN1	Median WTS(TPM) Expression	0.4568	0.3498	0.4562	Mann-Whitney U	1.1518	0.2039	-	173	25.6258	-	360	22.2478
BCL3	Median WTS(TPM) Expression	0.2103	0.1297	0.887	Mann-Whitney U	1.1906	0.2517	-	173	19.1901	-	360	16.1182
BCL6	Median WTS(TPM) Expression	0.0468	0.0196	1.7078	Mann-Whitney U	1.1944	0.2563	-	173	30.1591	-	360	25.2503
BCL6B	Median WTS(TPM) Expression	0.23	0.1456	0.8368	Mann-Whitney U	1.1858	0.2458	-	173	2.8279	-	360	2.3848
BCL7A	Median WTS(TPM) Expression	0.0002	0	4.7675	Mann-Whitney U	1.2679	0.3424	-	173	4.9983	-	360	3.9423
BCL7B	Median WTS(TPM) Expression	0.0507	0.0217	1.6638	Mann-Whitney U	1.1502	0.2019	-	173	27.5886	-	360	23.9862
BCL7C	Median WTS(TPM) Expression	0.1808	0.1076	0.9681	Mann-Whitney U	1.1075	0.1473	-	173	6.829	-	360	6.1663
BCL9	Median WTS(TPM) Expression	0.39	0.285	0.5452	Mann-Whitney U	1.0846	0.1172	-	173	29.5402	-	360	27.2349
BCL9L	Median WTS(TPM) Expression	0.0084	0.0021	2.6762	Mann-Whitney U	1.2278	0.2961	-	173	67.3291	-	360	54.8356
BCLAF1	Median WTS(TPM) Expression	0.0101	0.0027	2.568	Mann-Whitney U	1.249	0.3208	-	173	182.548	-	360	146.154
BCO2	Median WTS(TPM) Expression	0	0	8.9132	Mann-Whitney U	1.715	0.7782	-	173	3.816	-	360	2.2251
BCOR	Median WTS(TPM) Expression	0.1536	0.0875	1.0579	Mann-Whitney U	1.1315	0.1782	-	173	64.6931	-	360	57.1762
BCORL1	Median WTS(TPM) Expression	0.1648	0.0956	1.0196	Mann-Whitney U	1.0915	0.1264	-	173	8.0147	-	360	7.3426
BCR	Median WTS(TPM) Expression	0.0001	0	5.264	Mann-Whitney U	1.2665	0.3409	-	173	11.3785	-	360	8.9841
BCRP2	Median WTS(TPM) Expression	0.0092	0.0024	2.6216	Mann-Whitney U	1.4766	0.5622	-	173	0.1191	-	360	0.0806
BCRP3	Median WTS(TPM) Expression	0.0015	0.0002	3.6935	Mann-Whitney U	1.3853	0.4702	-	173	0.314	-	360	0.2267
BCRP4	Median WTS(TPM) Expression	0.0046	0.001	3.0217	Mann-Whitney U	null	null	-	173	0	-	360	0
BCS1L	Median WTS(TPM) Expression	0	0	7.58	Mann-Whitney U	1.403	0.4885	-	173	24.8339	-	360	17.7004
BCYRN1	Median WTS(TPM) Expression	0.3422	0.2405	0.6189	Mann-Whitney U	0.8276	-0.273	-	173	0.2163	-	360	0.2614
BDH1	Median WTS(TPM) Expression	0.0164	0.0051	2.2949	Mann-Whitney U	1.3393	0.4215	-	173	27.7614	-	360	20.728
BDH2	Median WTS(TPM) Expression	0.2105	0.1299	0.8865	Mann-Whitney U	1.178	0.2364	-	173	4.8686	-	360	4.1328
BDKRB1	Median WTS(TPM) Expression	0.0818	0.0397	1.401	Mann-Whitney U	1.3323	0.4139	-	173	0.2164	-	360	0.1624
BDKRB2	Median WTS(TPM) Expression	0.3551	0.2521	0.5984	Mann-Whitney U	1.1202	0.1638	-	173	0.5744	-	360	0.5127
BDNF	Median WTS(TPM) Expression	0.2799	0.1866	0.729	Mann-Whitney U	1.0004	0.0005	-	173	0.3351	-	360	0.335
BDP1	Median WTS(TPM) Expression	0.021	0.007	2.1548	Mann-Whitney U	1.2703	0.3451	-	173	9.0184	-	360	7.0997
BEAN1	Median WTS(TPM) Expression	0.0007	0.0001	4.1373	Mann-Whitney U	1.2778	0.3536	-	173	1.8568	-	360	1.4532
BECN1	Median WTS(TPM) Expression	0.4448	0.3379	0.4713	Mann-Whitney U	0.9753	-0.0361	-	173	20.3831	-	360	20.9
BECN2	Median WTS(TPM) Expression	0.01	0.0027	2.5754	Mann-Whitney U	1.4507	0.5368	-	173	0.1198	-	360	0.0826
BEGAIN	Median WTS(TPM) Expression	0.0014	0.0002	3.7333	Mann-Whitney U	1.4621	0.548	-	173	0.7959	-	360	0.5444
BEND2	Median WTS(TPM) Expression	0.0456	0.0189	1.7229	Mann-Whitney U	1.6328	0.7074	-	173	0.0987	-	360	0.0605
BEND3	Median WTS(TPM) Expression	0.0279	0.0101	1.9954	Mann-Whitney U	1.2183	0.2848	-	173	1.9676	-	360	1.6151
BEND4	Median WTS(TPM) Expression	0.0166	0.0052	2.2867	Mann-Whitney U	1.755	0.8115	-	173	0.9131	-	360	0.5203
BEND6	Median WTS(TPM) Expression	0.9277	0.8979	0.0467	Mann-Whitney U	0.9618	-0.0562	-	173	0.346	-	360	0.3598
BEND7	Median WTS(TPM) Expression	0.055	0.024	1.619	Mann-Whitney U	1.3026	0.3813	-	173	8.0191	-	360	6.1564
BEST1	Median WTS(TPM) Expression	0.574	0.4705	0.3275	Mann-Whitney U	0.9865	-0.0196	-	173	2.0659	-	360	2.0941
BEST2	Median WTS(TPM) Expression	0.0001	0	5.6742	Mann-Whitney U	1.8239	0.867	-	173	0.2319	-	360	0.1271
BEST3	Median WTS(TPM) Expression	0.8326	0.7729	0.1119	Mann-Whitney U	0.9234	-0.115	-	173	0.7712	-	360	0.8352
BEST4	Median WTS(TPM) Expression	0.0188	0.0061	2.2166	Mann-Whitney U	1.5842	0.6638	-	173	0.1591	-	360	0.1004
BET1	Median WTS(TPM) Expression	0.5156	0.4087	0.3886	Mann-Whitney U	0.9074	-0.1402	-	173	9.169	-	360	10.1046
BET1L	Median WTS(TPM) Expression	0.075	0.0357	1.4479	Mann-Whitney U	1.0897	0.124	-	173	16.8811	-	360	15.491
BEX1	Median WTS(TPM) Expression	0.6612	0.5683	0.2454	Mann-Whitney U	0.924	-0.1141	-	173	0.4496	-	360	0.4866
BEX2	Median WTS(TPM) Expression	0.5536	0.4486	0.3481	Mann-Whitney U	0.9562	-0.0647	-	173	9.1298	-	360	9.5483
BEX3	Median WTS(TPM) Expression	0.8391	0.7816	0.107	Mann-Whitney U	1.0145	0.0207	-	173	40.7128	-	360	40.1318
BEX4	Median WTS(TPM) Expression	0.2721	0.1801	0.7445	Mann-Whitney U	1.0699	0.0975	-	173	6.6064	-	360	6.1748
BEX5	Median WTS(TPM) Expression	0.0448	0.0186	1.7316	Mann-Whitney U	1.3692	0.4533	-	173	1.3655	-	360	0.9973
BFAR	Median WTS(TPM) Expression	0.127	0.0691	1.1607	Mann-Whitney U	1.1762	0.2342	-	173	34.0982	-	360	28.989
BFSP1	Median WTS(TPM) Expression	0.2348	0.1495	0.8254	Mann-Whitney U	1.0892	0.1232	-	173	0.8698	-	360	0.7986
BFSP2	Median WTS(TPM) Expression	0.1214	0.0653	1.1849	Mann-Whitney U	1.3534	0.4366	-	173	0.2442	-	360	0.1804
BGLAP	Median WTS(TPM) Expression	0.0364	0.0142	1.8471	Mann-Whitney U	1.4033	0.4888	-	173	1.3767	-	360	0.9811
BGN	Median WTS(TPM) Expression	0.3668	0.263	0.5801	Mann-Whitney U	1.0059	0.0085	-	173	81.6415	-	360	81.1626
BHLHA15	Median WTS(TPM) Expression	0.0005	0	4.3495	Mann-Whitney U	1.3857	0.4706	-	173	5.8255	-	360	4.204
BHLHA9	Median WTS(TPM) Expression	0.0009	0.0001	3.9933	Mann-Whitney U	7.8914	2.9803	-	173	0.0988	-	360	0.0125
BHLHE22	Median WTS(TPM) Expression	0.0011	0.0001	3.8538	Mann-Whitney U	1.6007	0.6787	-	173	0.1199	-	360	0.0749
BHLHE23	Median WTS(TPM) Expression	0.0003	0	4.6104	Mann-Whitney U	2.1489	1.1036	-	173	0.0966	-	360	0.045
BHLHE40	Median WTS(TPM) Expression	0.0471	0.0197	1.705	Mann-Whitney U	0.8659	-0.2078	-	173	16.9034	-	360	19.5216
BHLHE41	Median WTS(TPM) Expression	0.0322	0.0121	1.9159	Mann-Whitney U	1.2527	0.3251	-	173	12.7633	-	360	10.1885
BHMT	Median WTS(TPM) Expression	0	0	7.8673	Mann-Whitney U	2.4641	1.3011	-	173	1.43	-	360	0.5803
BHMT2	Median WTS(TPM) Expression	0.0001	0	5.3918	Mann-Whitney U	1.5211	0.6051	-	173	1.7858	-	360	1.174
BICC1	Median WTS(TPM) Expression	0.9166	0.8828	0.0542	Mann-Whitney U	1.0534	0.0751	-	173	9.1705	-	360	8.7057
BICD1	Median WTS(TPM) Expression	0.0043	0.0009	3.0601	Mann-Whitney U	1.4549	0.5409	-	173	30.9924	-	360	21.3026
BICD2	Median WTS(TPM) Expression	0.2153	0.1339	0.8733	Mann-Whitney U	1.0575	0.0806	-	173	5.426	-	360	5.1311
BICDL1	Median WTS(TPM) Expression	0.1039	0.0538	1.2693	Mann-Whitney U	1.1617	0.2163	-	173	5.0745	-	360	4.3681
BICDL2	Median WTS(TPM) Expression	0	0	6.3799	Mann-Whitney U	1.5249	0.6087	-	173	6.6648	-	360	4.3706
BID	Median WTS(TPM) Expression	0.632	0.5355	0.2712	Mann-Whitney U	0.9827	-0.0252	-	173	7.7972	-	360	7.9346
BIK	Median WTS(TPM) Expression	0.012	0.0034	2.4705	Mann-Whitney U	1.3238	0.4047	-	173	4.7773	-	360	3.6089
BIN1	Median WTS(TPM) Expression	0.0504	0.0215	1.6669	Mann-Whitney U	1.1734	0.2307	-	173	5.7927	-	360	4.9366
BIN2	Median WTS(TPM) Expression	0.2326	0.1477	0.8306	Mann-Whitney U	0.8185	-0.2889	-	173	2.4945	-	360	3.0476
BIN2P1	Median WTS(TPM) Expression	0.037	0.0145	1.8392	Mann-Whitney U	1.2541	0.3267	-	173	0.0806	-	360	0.0642
BIN3	Median WTS(TPM) Expression	0.0305	0.0113	1.9456	Mann-Whitney U	1.2115	0.2768	-	173	8.7074	-	360	7.187
BIRC2	Median WTS(TPM) Expression	0.0502	0.0214	1.6697	Mann-Whitney U	1.1818	0.241	-	173	33.1234	-	360	28.0285
BIRC3	Median WTS(TPM) Expression	0.7337	0.6521	0.1857	Mann-Whitney U	0.9233	-0.1152	-	173	2.9616	-	360	3.2078
BIRC5	Median WTS(TPM) Expression	0.1689	0.0986	1.006	Mann-Whitney U	0.8279	-0.2724	-	173	1.175	-	360	1.4193
BIRC6	Median WTS(TPM) Expression	0.0687	0.032	1.4952	Mann-Whitney U	1.2006	0.2638	-	173	111.528	-	360	92.8936
BIRC7	Median WTS(TPM) Expression	0.0063	0.0015	2.8378	Mann-Whitney U	1.5899	0.6689	-	173	0.147	-	360	0.0924
BIRC8	Median WTS(TPM) Expression	0.001	0.0001	3.9398	Mann-Whitney U	1.9937	0.9954	-	173	0.0563	-	360	0.0282
BIVM	Median WTS(TPM) Expression	0.0003	0	4.5569	Mann-Whitney U	1.4637	0.5496	-	173	11.3395	-	360	7.7474
BLACE	Median WTS(TPM) Expression	0.0004	0	4.4295	Mann-Whitney U	null	15.8713	-	173	0.0218	-	360	0
BLCAP	Median WTS(TPM) Expression	0.6994	0.612	0.2133	Mann-Whitney U	0.966	-0.0498	-	173	26.6133	-	360	27.5488
BLID	Median WTS(TPM) Expression	0.0088	0.0022	2.6501	Mann-Whitney U	1.5524	0.6345	-	173	0.7317	-	360	0.4713
BLK	Median WTS(TPM) Expression	0.1342	0.0741	1.1304	Mann-Whitney U	1.15	0.2016	-	173	0.1385	-	360	0.1205
BLM	Median WTS(TPM) Expression	0.2183	0.1362	0.8657	Mann-Whitney U	1.1073	0.147	-	173	2.7861	-	360	2.5162
BLMH	Median WTS(TPM) Expression	0.6395	0.5435	0.2648	Mann-Whitney U	0.9371	-0.0937	-	173	10.1095	-	360	10.7881
BLNK	Median WTS(TPM) Expression	0.0015	0.0002	3.6888	Mann-Whitney U	1.3419	0.4242	-	173	9.8237	-	360	7.3209
BLOC1S1	Median WTS(TPM) Expression	0.1942	0.1178	0.9287	Mann-Whitney U	0.9377	-0.0928	-	173	20.1618	-	360	21.5012
BLOC1S2	Median WTS(TPM) Expression	0.2337	0.1486	0.8279	Mann-Whitney U	0.9197	-0.1207	-	173	5.6594	-	360	6.1532
BLOC1S3	Median WTS(TPM) Expression	0.0452	0.0187	1.727	Mann-Whitney U	1.1041	0.1429	-	173	1.0604	-	360	0.9604
BLOC1S4	Median WTS(TPM) Expression	0.1703	0.0997	1.0012	Mann-Whitney U	1.1045	0.1434	-	173	1.9571	-	360	1.772
BLOC1S5	Median WTS(TPM) Expression	0.0245	0.0086	2.0664	Mann-Whitney U	1.2217	0.2888	-	173	4.8722	-	360	3.9882
BLOC1S6	Median WTS(TPM) Expression	0.0432	0.0177	1.7527	Mann-Whitney U	1.0759	0.1056	-	173	31.1041	-	360	28.9097
BLVRA	Median WTS(TPM) Expression	0.5008	0.393	0.4056	Mann-Whitney U	0.9071	-0.1406	-	173	11.4445	-	360	12.6164
BLVRB	Median WTS(TPM) Expression	0.0106	0.0029	2.5394	Mann-Whitney U	0.7387	-0.437	-	173	20.9373	-	360	28.3448
BLZF1	Median WTS(TPM) Expression	0.957	0.939	0.0274	Mann-Whitney U	0.9814	-0.0271	-	173	8.9906	-	360	9.1613
BMF	Median WTS(TPM) Expression	0.0019	0.0003	3.5278	Mann-Whitney U	1.3925	0.4777	-	173	6.6331	-	360	4.7635
BMI1	Median WTS(TPM) Expression	0.0306	0.0114	1.9441	Mann-Whitney U	1.2391	0.3093	-	173	94.9374	-	360	76.6164
BMP1	Median WTS(TPM) Expression	0.18	0.107	0.9707	Mann-Whitney U	1.235	0.3045	-	173	12.9097	-	360	10.4534
BMP10	Median WTS(TPM) Expression	0	0	5.7968	Mann-Whitney U	2.2185	1.1496	-	173	0.2407	-	360	0.1085
BMP15	Median WTS(TPM) Expression	0.0264	0.0094	2.0256	Mann-Whitney U	1.4148	0.5006	-	173	0.0784	-	360	0.0554
BMP2	Median WTS(TPM) Expression	0.4299	0.3229	0.4909	Mann-Whitney U	0.7729	-0.3716	-	173	0.6115	-	360	0.7911
BMP2K	Median WTS(TPM) Expression	0.6882	0.599	0.2226	Mann-Whitney U	0.9827	-0.0252	-	173	28.0009	-	360	28.4949
BMP3	Median WTS(TPM) Expression	0.1322	0.0727	1.1384	Mann-Whitney U	1.0028	0.0041	-	173	0.1002	-	360	0.0999
BMP4	Median WTS(TPM) Expression	0.0973	0.0495	1.3051	Mann-Whitney U	1.3326	0.4142	-	173	3.3424	-	360	2.5083
BMP5	Median WTS(TPM) Expression	0.0897	0.0447	1.3493	Mann-Whitney U	1.2891	0.3664	-	173	0.6631	-	360	0.5144
BMP6	Median WTS(TPM) Expression	0.1322	0.0727	1.1383	Mann-Whitney U	0.8603	-0.217	-	173	0.2731	-	360	0.3175
BMP7	Median WTS(TPM) Expression	0.1926	0.1166	0.9334	Mann-Whitney U	1.4325	0.5185	-	173	2.2772	-	360	1.5897
BMP8A	Median WTS(TPM) Expression	0.1233	0.0666	1.1764	Mann-Whitney U	1.1965	0.2589	-	173	4.5625	-	360	3.813
BMP8B	Median WTS(TPM) Expression	0.3852	0.2805	0.552	Mann-Whitney U	1.1541	0.2068	-	173	1.2068	-	360	1.0456
BMPER	Median WTS(TPM) Expression	0.0018	0.0003	3.5693	Mann-Whitney U	1.3276	0.4088	-	173	0.5599	-	360	0.4218
BMPR1A	Median WTS(TPM) Expression	0.0554	0.0243	1.6142	Mann-Whitney U	1.3801	0.4648	-	173	1.5564	-	360	1.1277
BMPR1APS2	Median WTS(TPM) Expression	0.017	0.0054	2.2711	Mann-Whitney U	1.8157	0.8605	-	173	0.1208	-	360	0.0666
BMPR1B	Median WTS(TPM) Expression	0.008	0.002	2.7051	Mann-Whitney U	1.3752	0.4596	-	173	67.6547	-	360	49.1978
BMPR2	Median WTS(TPM) Expression	0.0959	0.0486	1.313	Mann-Whitney U	1.2722	0.3474	-	173	31.514	-	360	24.7706
BMS1	Median WTS(TPM) Expression	0.0227	0.0078	2.1096	Mann-Whitney U	1.1996	0.2626	-	173	13.1251	-	360	10.941
BMS1P1	Median WTS(TPM) Expression	0.2581	0.1683	0.7739	Mann-Whitney U	1.1297	0.1759	-	173	0.5245	-	360	0.4643
BMS1P14	Median WTS(TPM) Expression	0.2794	0.1862	0.73	Mann-Whitney U	null	null	-	173	0	-	360	0
BMS1P17	Median WTS(TPM) Expression	0.3815	0.2768	0.5579	Mann-Whitney U	1.0348	0.0494	-	173	0.6539	-	360	0.6319
BMS1P2	Median WTS(TPM) Expression	0.1073	0.0561	1.251	Mann-Whitney U	1.1378	0.1862	-	173	0.7332	-	360	0.6444
BMS1P20	Median WTS(TPM) Expression	0	0	6.0299	Mann-Whitney U	1.3528	0.436	-	173	1.6338	-	360	1.2077
BMS1P4	Median WTS(TPM) Expression	0.23	0.1456	0.8368	Mann-Whitney U	1.352	0.4351	-	173	0.1658	-	360	0.1226
BMS1P5	Median WTS(TPM) Expression	0	0	7.2415	Mann-Whitney U	1.5837	0.6633	-	173	9.5234	-	360	6.0135
BMS1P6	Median WTS(TPM) Expression	0.3008	0.2042	0.6899	Mann-Whitney U	null	null	-	173	0	-	360	0
BMS1P7	Median WTS(TPM) Expression	0.5153	0.4083	0.389	Mann-Whitney U	1.5624	0.6438	-	173	0.1466	-	360	0.0939
BMS1P8	Median WTS(TPM) Expression	0.0003	0	4.5996	Mann-Whitney U	1.3757	0.4601	-	173	0.6377	-	360	0.4635
BMT2	Median WTS(TPM) Expression	0.1973	0.1201	0.9204	Mann-Whitney U	1.1687	0.2249	-	173	10.946	-	360	9.3658
BMX	Median WTS(TPM) Expression	0.0068	0.0016	2.7991	Mann-Whitney U	1.564	0.6453	-	173	0.7254	-	360	0.4638
BNC1	Median WTS(TPM) Expression	0.0014	0.0002	3.7293	Mann-Whitney U	1.568	0.6489	-	173	0.2701	-	360	0.1722
BNC2	Median WTS(TPM) Expression	0.0747	0.0355	1.4502	Mann-Whitney U	1.3836	0.4685	-	173	2.0546	-	360	1.4849
BNIP1	Median WTS(TPM) Expression	0.9071	0.8705	0.0603	Mann-Whitney U	1.0258	0.0368	-	173	3.2769	-	360	3.1945
BNIP2	Median WTS(TPM) Expression	0.2232	0.1401	0.8537	Mann-Whitney U	1.1472	0.1982	-	173	57.095	-	360	49.7678
BNIP3	Median WTS(TPM) Expression	0.807	0.7404	0.1305	Mann-Whitney U	0.9049	-0.1442	-	173	30.6081	-	360	33.826
BNIP3L	Median WTS(TPM) Expression	0.0077	0.0019	2.7245	Mann-Whitney U	0.7871	-0.3453	-	173	32.1251	-	360	40.8128
BNIPL	Median WTS(TPM) Expression	0.0201	0.0066	2.1776	Mann-Whitney U	1.2805	0.3567	-	173	1.804	-	360	1.4088
BOC	Median WTS(TPM) Expression	0.0353	0.0137	1.8646	Mann-Whitney U	1.2197	0.2865	-	173	5.5078	-	360	4.5156
BOD1	Median WTS(TPM) Expression	0.0347	0.0134	1.8733	Mann-Whitney U	1.1808	0.2397	-	173	28.7537	-	360	24.352
BOD1L1	Median WTS(TPM) Expression	0.0279	0.0101	1.9957	Mann-Whitney U	1.1672	0.223	-	173	36.1344	-	360	30.9586
BOK	Median WTS(TPM) Expression	0.0008	0.0001	4.0773	Mann-Whitney U	1.3141	0.3941	-	173	2.0312	-	360	1.5456
BOLA1	Median WTS(TPM) Expression	0.2907	0.1956	0.7086	Mann-Whitney U	1.0655	0.0916	-	173	3.1956	-	360	2.9991
BOLA2	Median WTS(TPM) Expression	0.4187	0.3122	0.5056	Mann-Whitney U	0.9656	-0.0504	-	173	6.9964	-	360	7.2453
BOLA2B	Median WTS(TPM) Expression	0.8473	0.7922	0.1011	Mann-Whitney U	1.0346	0.0491	-	173	74.1364	-	360	71.6576
BOLA3	Median WTS(TPM) Expression	0.0274	0.0099	2.0048	Mann-Whitney U	0.8973	-0.1564	-	173	12.79	-	360	14.2544
BOLL	Median WTS(TPM) Expression	0.0001	0	5.4054	Mann-Whitney U	1.8755	0.9073	-	173	0.3078	-	360	0.1641
BOP1	Median WTS(TPM) Expression	0.0108	0.003	2.5287	Mann-Whitney U	1.2342	0.3036	-	173	27.1591	-	360	22.0054
BORA	Median WTS(TPM) Expression	0.3735	0.2692	0.57	Mann-Whitney U	1.0863	0.1194	-	173	3.652	-	360	3.3619
BORCS5	Median WTS(TPM) Expression	0.0023	0.0004	3.4377	Mann-Whitney U	1.2567	0.3297	-	173	5.7363	-	360	4.5645
BORCS6	Median WTS(TPM) Expression	0.0997	0.0511	1.2917	Mann-Whitney U	1.1189	0.1621	-	173	1.8469	-	360	1.6506
BORCS7	Median WTS(TPM) Expression	0.0355	0.0138	1.8609	Mann-Whitney U	1.1363	0.1844	-	173	1.9279	-	360	1.6966
BORCS8	Median WTS(TPM) Expression	0.2333	0.1483	0.8288	Mann-Whitney U	1.1572	0.2106	-	173	9.8406	-	360	8.5038
BORCS8-MEF2B	Median WTS(TPM) Expression	0.9911	0.9868	0.0058	Mann-Whitney U	1.0355	0.0503	-	173	1.2462	-	360	1.2035
BPGM	Median WTS(TPM) Expression	0.3393	0.238	0.6235	Mann-Whitney U	0.9357	-0.0959	-	173	3.855	-	360	4.12
BPHL	Median WTS(TPM) Expression	0.027	0.0097	2.0131	Mann-Whitney U	1.2171	0.2835	-	173	8.7364	-	360	7.1779
BPI	Median WTS(TPM) Expression	0.6799	0.5892	0.2298	Mann-Whitney U	1.0745	0.1037	-	173	0.5303	-	360	0.4935
BPIFA1	Median WTS(TPM) Expression	0.0039	0.0008	3.1229	Mann-Whitney U	null	null	-	173	0	-	360	0
BPIFA2	Median WTS(TPM) Expression	0.0629	0.0286	1.5438	Mann-Whitney U	null	null	-	173	0	-	360	0
BPIFA3	Median WTS(TPM) Expression	0.0001	0	5.0733	Mann-Whitney U	null	15.8713	-	173	0.0428	-	360	0
BPIFB1	Median WTS(TPM) Expression	0.0067	0.0016	2.8057	Mann-Whitney U	1.8529	0.8898	-	173	0.0992	-	360	0.0535
BPIFB2	Median WTS(TPM) Expression	0.3189	0.2201	0.6575	Mann-Whitney U	1.1902	0.2512	-	173	0.1979	-	360	0.1663
BPIFB3	Median WTS(TPM) Expression	0.0014	0.0002	3.7114	Mann-Whitney U	null	null	-	173	0	-	360	0
BPIFB4	Median WTS(TPM) Expression	0.0001	0	5.1921	Mann-Whitney U	9.4624	3.2422	-	173	0.0392	-	360	0.0041
BPIFB6	Median WTS(TPM) Expression	0.0003	0	4.6469	Mann-Whitney U	null	15.8713	-	173	0.0312	-	360	0
BPIFC	Median WTS(TPM) Expression	0.0102	0.0027	2.5645	Mann-Whitney U	3.1316	1.6469	-	173	0.0416	-	360	0.0133
BPNT1	Median WTS(TPM) Expression	0.6548	0.5609	0.2511	Mann-Whitney U	0.9654	-0.0507	-	173	13.7644	-	360	14.257
BPTF	Median WTS(TPM) Expression	0.0061	0.0014	2.8603	Mann-Whitney U	1.2817	0.358	-	173	66.7489	-	360	52.079
BPY2	Median WTS(TPM) Expression	0.0233	0.008	2.096	Mann-Whitney U	null	null	-	173	0	-	360	0
BRAF	Median WTS(TPM) Expression	0.0108	0.0029	2.5304	Mann-Whitney U	1.2128	0.2783	-	173	50.1139	-	360	41.3212
BRAP	Median WTS(TPM) Expression	0.2407	0.1541	0.8121	Mann-Whitney U	1.1378	0.1863	-	173	16.774	-	360	14.7419
BRAT1	Median WTS(TPM) Expression	0.0464	0.0194	1.7127	Mann-Whitney U	1.1477	0.1987	-	173	9.3451	-	360	8.1425
BRCA1	Median WTS(TPM) Expression	0.7648	0.6893	0.1616	Mann-Whitney U	1.0553	0.0777	-	173	20.2185	-	360	19.1586
BRCA2	Median WTS(TPM) Expression	0.8813	0.837	0.0773	Mann-Whitney U	0.9332	-0.0998	-	173	4.0729	-	360	4.3646
BRCC3	Median WTS(TPM) Expression	0.8448	0.789	0.1029	Mann-Whitney U	1.0071	0.0102	-	173	14.3599	-	360	14.2582
BRD1	Median WTS(TPM) Expression	0	0	7.4757	Mann-Whitney U	1.4832	0.5687	-	173	33.6315	-	360	22.675
BRD2	Median WTS(TPM) Expression	0.0508	0.0217	1.6628	Mann-Whitney U	1.1403	0.1894	-	173	323.618	-	360	283.796
BRD3	Median WTS(TPM) Expression	0.0141	0.0042	2.3798	Mann-Whitney U	1.2418	0.3124	-	173	58.1805	-	360	46.8534
BRD4	Median WTS(TPM) Expression	0.3242	0.2249	0.6481	Mann-Whitney U	1.1405	0.1897	-	173	42.6779	-	360	37.4206
BRD7	Median WTS(TPM) Expression	0.0635	0.0289	1.5386	Mann-Whitney U	1.2697	0.3445	-	173	39.3917	-	360	31.024
BRD8	Median WTS(TPM) Expression	0.0006	0.0001	4.1866	Mann-Whitney U	1.3009	0.3795	-	173	60.0809	-	360	46.1834
BRD9	Median WTS(TPM) Expression	0.0004	0	4.429	Mann-Whitney U	1.2846	0.3614	-	173	27.1395	-	360	21.1261
BRDT	Median WTS(TPM) Expression	0.0019	0.0003	3.5317	Mann-Whitney U	1.9231	0.9434	-	173	0.1245	-	360	0.0647
BRE	Median WTS(TPM) Expression	0.7493	0.6713	0.1731	Mann-Whitney U	1.0547	0.0768	-	173	26.2839	-	360	24.921
BRF1	Median WTS(TPM) Expression	0.0008	0.0001	4.0141	Mann-Whitney U	1.1784	0.2368	-	173	12.0718	-	360	10.2445
BRF2	Median WTS(TPM) Expression	0.461	0.3535	0.4516	Mann-Whitney U	1.0713	0.0994	-	173	3.0813	-	360	2.8762
BRI3	Median WTS(TPM) Expression	0.4639	0.3563	0.4481	Mann-Whitney U	1.0958	0.132	-	173	91.3416	-	360	83.356
BRI3BP	Median WTS(TPM) Expression	0.2913	0.1961	0.7075	Mann-Whitney U	0.9304	-0.1041	-	173	0.9623	-	360	1.0343
BRICD5	Median WTS(TPM) Expression	0.0002	0	5.0253	Mann-Whitney U	1.4841	0.5696	-	173	2.3773	-	360	1.6018
BRINP1	Median WTS(TPM) Expression	0.0127	0.0036	2.4378	Mann-Whitney U	1.5183	0.6025	-	173	0.538	-	360	0.3543
BRINP2	Median WTS(TPM) Expression	0.0114	0.0032	2.5	Mann-Whitney U	1.5519	0.6341	-	173	0.0415	-	360	0.0267
BRINP3	Median WTS(TPM) Expression	0.0554	0.0243	1.6151	Mann-Whitney U	1.5029	0.5878	-	173	1.4187	-	360	0.944
BRIP1	Median WTS(TPM) Expression	0.7758	0.7027	0.1533	Mann-Whitney U	1.0405	0.0573	-	173	4.687	-	360	4.5045
BRIX1	Median WTS(TPM) Expression	0.1735	0.1021	0.991	Mann-Whitney U	0.9355	-0.0962	-	173	26.6799	-	360	28.5198
BRK1	Median WTS(TPM) Expression	0.0081	0.002	2.6937	Mann-Whitney U	0.8791	-0.186	-	173	10.8469	-	360	12.3392
BRMS1	Median WTS(TPM) Expression	0.0126	0.0036	2.4437	Mann-Whitney U	1.331	0.4125	-	173	8.0832	-	360	6.073
BRMS1L	Median WTS(TPM) Expression	0.3778	0.2734	0.5633	Mann-Whitney U	1.003	0.0044	-	173	5.8562	-	360	5.8386
BROX	Median WTS(TPM) Expression	0.0218	0.0074	2.1314	Mann-Whitney U	0.834	-0.2618	-	173	24.2662	-	360	29.095
BRPF1	Median WTS(TPM) Expression	0.0002	0	5.0277	Mann-Whitney U	1.312	0.3918	-	173	8.8588	-	360	6.7521
BRPF3	Median WTS(TPM) Expression	0.0017	0.0002	3.6038	Mann-Whitney U	1.3145	0.3945	-	173	27.7697	-	360	21.1256
BRS3	Median WTS(TPM) Expression	0.0024	0.0004	3.4107	Mann-Whitney U	1.4884	0.5738	-	173	0.1066	-	360	0.0716
BRSK1	Median WTS(TPM) Expression	0.0115	0.0032	2.4929	Mann-Whitney U	1.5145	0.5988	-	173	0.8945	-	360	0.5906
BRSK2	Median WTS(TPM) Expression	0.0009	0.0001	3.9556	Mann-Whitney U	1.6853	0.753	-	173	5.8097	-	360	3.4472
BRWD1	Median WTS(TPM) Expression	0.007	0.0017	2.7804	Mann-Whitney U	1.2323	0.3013	-	173	56.1113	-	360	45.5353
BRWD3	Median WTS(TPM) Expression	0.8455	0.7899	0.1024	Mann-Whitney U	1.0216	0.0309	-	173	24.8935	-	360	24.3667
BSCL2	Median WTS(TPM) Expression	0.9444	0.9213	0.0356	Mann-Whitney U	0.924	-0.1141	-	173	8.1809	-	360	8.8542
BSDC1	Median WTS(TPM) Expression	0.0039	0.0008	3.1194	Mann-Whitney U	1.2317	0.3006	-	173	18.8435	-	360	15.2992
BSG	Median WTS(TPM) Expression	0.851	0.7969	0.0986	Mann-Whitney U	1.0311	0.0442	-	173	78.0786	-	360	75.7205
BSN	Median WTS(TPM) Expression	0.0003	0	4.7123	Mann-Whitney U	1.633	0.7075	-	173	1.7499	-	360	1.0716
BSND	Median WTS(TPM) Expression	0.0036	0.0007	3.1597	Mann-Whitney U	1.5316	0.615	-	173	0.022	-	360	0.0144
BSPH1	Median WTS(TPM) Expression	0.0008	0.0001	4.0812	Mann-Whitney U	null	null	-	173	0	-	360	0
BSPRY	Median WTS(TPM) Expression	0.0237	0.0082	2.0849	Mann-Whitney U	1.2192	0.286	-	173	3.4846	-	360	2.8581
BST1	Median WTS(TPM) Expression	0.5875	0.485	0.3143	Mann-Whitney U	0.8813	-0.1822	-	173	1.579	-	360	1.7916
BST2	Median WTS(TPM) Expression	0.855	0.802	0.0958	Mann-Whitney U	1.1586	0.2123	-	173	11.7275	-	360	10.1224
BSX	Median WTS(TPM) Expression	0.2119	0.131	0.8828	Mann-Whitney U	null	null	-	173	0	-	360	0
BTAF1	Median WTS(TPM) Expression	0.0001	0	5.2318	Mann-Whitney U	1.4513	0.5374	-	173	50.085	-	360	34.5098
BTBD1	Median WTS(TPM) Expression	0.922	0.8899	0.0507	Mann-Whitney U	1.0038	0.0054	-	173	42.9211	-	360	42.7602
BTBD10	Median WTS(TPM) Expression	0.6037	0.5044	0.2973	Mann-Whitney U	1.0698	0.0973	-	173	26.4061	-	360	24.6842
BTBD11	Median WTS(TPM) Expression	0.5483	0.443	0.3536	Mann-Whitney U	1.1598	0.2139	-	173	1.6748	-	360	1.4441
BTBD16	Median WTS(TPM) Expression	0	0	5.8743	Mann-Whitney U	2.4566	1.2967	-	173	0.3561	-	360	0.1449
BTBD17	Median WTS(TPM) Expression	0.0012	0.0002	3.8046	Mann-Whitney U	1.8473	0.8854	-	173	0.1102	-	360	0.0597
BTBD18	Median WTS(TPM) Expression	0.0016	0.0002	3.6283	Mann-Whitney U	1.2574	0.3304	-	173	3.2196	-	360	2.5606
BTBD19	Median WTS(TPM) Expression	0.1057	0.055	1.2596	Mann-Whitney U	1.155	0.2079	-	173	1.1944	-	360	1.0341
BTBD2	Median WTS(TPM) Expression	0.1208	0.065	1.1874	Mann-Whitney U	1.145	0.1954	-	173	27.2622	-	360	23.8088
BTBD3	Median WTS(TPM) Expression	0.5282	0.4216	0.3751	Mann-Whitney U	1.1135	0.1551	-	173	19.4282	-	360	17.4478
BTBD7	Median WTS(TPM) Expression	0.6196	0.5218	0.2825	Mann-Whitney U	0.9763	-0.0346	-	173	32.7127	-	360	33.5074
BTBD8	Median WTS(TPM) Expression	0.0161	0.005	2.303	Mann-Whitney U	1.3409	0.4232	-	173	1.9291	-	360	1.4387
BTBD9	Median WTS(TPM) Expression	0.0604	0.0271	1.5672	Mann-Whitney U	1.1477	0.1987	-	173	22.381	-	360	19.501
BTD	Median WTS(TPM) Expression	0.0361	0.0141	1.8522	Mann-Whitney U	1.1722	0.2293	-	173	17.3059	-	360	14.763
BTF3	Median WTS(TPM) Expression	0.6585	0.5652	0.2478	Mann-Whitney U	1.0013	0.0019	-	173	95.0374	-	360	94.9127
BTF3L4	Median WTS(TPM) Expression	0.4156	0.3093	0.5096	Mann-Whitney U	1.126	0.1712	-	173	13.7894	-	360	12.2464
BTG1	Median WTS(TPM) Expression	0.5638	0.4595	0.3378	Mann-Whitney U	1.0587	0.0823	-	173	41.7608	-	360	39.4442
BTG2	Median WTS(TPM) Expression	0.0828	0.0404	1.3938	Mann-Whitney U	1.1491	0.2005	-	173	14.2636	-	360	12.4127
BTG3	Median WTS(TPM) Expression	0.1212	0.0652	1.1857	Mann-Whitney U	1.2679	0.3424	-	173	23.9568	-	360	18.8952
BTG4	Median WTS(TPM) Expression	0.0047	0.001	3.0147	Mann-Whitney U	1.6233	0.6989	-	173	0.0857	-	360	0.0528
BTK	Median WTS(TPM) Expression	0.7801	0.7076	0.1502	Mann-Whitney U	0.9581	-0.0617	-	173	3.486	-	360	3.6384
BTLA	Median WTS(TPM) Expression	0.4432	0.3364	0.4732	Mann-Whitney U	1.0882	0.122	-	173	0.9142	-	360	0.84
BTN1A1	Median WTS(TPM) Expression	0.0325	0.0123	1.9105	Mann-Whitney U	1.7678	0.822	-	173	0.0832	-	360	0.0471
[truncated: 17,523 more rows]
